# Supplementary material for: RNA-seq of HaHV-1-infected abalones reveals a common transcriptional signature of Malacoherpesviruses
Source: Sci Rep. 2019 Jan 30;9:938. doi: 10.1038/s41598-018-36433-w (PMC6353905; doi:10.1038/s41598-018-36433-w)
Supplement: Supplementary file 2 — Supplementary Dataset 1 [file 41598_2018_36433_MOESM2_ESM.xlsx]

## Sheet: SF4
Supplementary Table 3. Common SNPs and InDels. Position, type, reference and allele change, length, coding region and aminoacidic changes are reported.
Position	Type	Ref	Allele	Length	DNA	Coding region change	Amino acid change
2555	Deletion	G	-	1	Y	ORF1:c.98delC	ORF1:p.Pro33fs
7579	SNV	A	G	1	Y	ORF4:c.288A>G
7851	SNV	C	T	1	Y
7860^7861	Insertion	-	CT	2	Y
7866	SNV	G	A	1	Y
8078	SNV	C	T	1	N	AMW36206.1:c.120C>T
8094	SNV	C	A	1	N	AMW36206.1:c.136C>A	AMW36206.1:p.Pro46Thr
8094^8095	Insertion	-	CTCCTA	6	Y	AMW36206.1:c.138_139insCCTACT	AMW36206.1:p.Pro46_Thr47insProThr
11904	SNV	A	C	1	Y	AMW36207.1:c.132T>G
12069	SNV	A	T	1	Y	ORF7:c.599T>A	ORF7:p.Val200Glu
13864	SNV	A	T	1	Y	AMW36208.1:c.106A>T	AMW36208.1:p.Met36Leu
15052	SNV	A	G	1	Y
15564	SNV	T	C	1	Y	AMW36210.1:c.431T>C	AMW36210.1:p.Val144Ala
23671	SNV	T	A	1	Y	AMW36212.1:c.2254A>T	AMW36212.1:p.Ile752Phe
23717..23722	Deletion	TTCTTC	-	6	Y	AMW36212.1:c.2203_2208delGAAGAA	AMW36212.1:p.Glu735_Glu736del
23735	Deletion	T	-	1	N	AMW36212.1:c.2190delA	AMW36212.1:p.Glu731fs
24583	SNV	T	A	1	Y	AMW36212.1:c.1342A>T	AMW36212.1:p.Met448Leu
32194	Deletion	A	-	1	Y
35523^35524	Insertion	-	A	1	N
36222	SNV	A	G	1	Y	AMW36217.1:c.645A>G	AMW36217.1:p.Ile215Met
37838	SNV	A	G	1	Y	AMW36218.1:c.393A>G
39827	SNV	G	C	1	Y	AMW36218.1:c.2382G>C
40706	SNV	A	C	1	nc
40861	SNV	A	G	1	nc
41329	SNV	G	T	1	Y	ORF16:c.3042C>A
44406^44407	Insertion	-	T	1	Y
44460^44461	Insertion	-	AT	2	Y
44530	SNV	G	C	1	Y
45741	SNV	T	C	1	Y	ORF18:c.513A>G
46254^46255	Insertion	-	T	1	N
48341	SNV	T	A	1	Y	AMW36220.1:c.559A>T	AMW36220.1:p.Ile187Leu
52595	SNV	T	C	1	Y	AMW36222.1:c.1740A>G
58150	SNV	G	C	1	Y	AMW36223.1:c.2554C>G	AMW36223.1:p.Pro852Ala
60897	SNV	G	C	1	N	AMW36224.1:c.4166C>G	AMW36224.1:p.Thr1389Ser
62029	SNV	G	A	1	Y	AMW36224.1:c.3034C>T	AMW36224.1:p.Arg1012Cys
65866..65901	Deletion	36	-		Y
65901	SNV	A	G	1	Y	AMW36225.1:c.2723T>C	AMW36225.1:p.Val908Ala
66842^66843	Insertion	-	A	1	Y	AMW36225.1:c.1781dup	AMW36225.1:p.Ser595fs
68788..68950	Deletion	163	-		Y
74083	Deletion	T	-	1	Y
74108^74109	Insertion	-	A	1	Y
78299	SNV	C	T	1	Y	AMW36226.1:c.4171C>T
79338	SNV	T	C	1	N
79408..79409	Deletion	AA	-	2	Y
80154	SNV	C	G	1	Y	AMW36229.1:c.3169G>C	AMW36229.1:p.Ala1057Pro
80336..80394	Deletion	59	-		N
83990	SNV	G	A	1	Y	ORF21:c.702C>T
83998..83999	MNV	TC	GT	2	Y	ORF21:c.693_694delGAinsAC	ORF21:p.Met232Leu
84107	SNV	C	T	1	Y	ORF21:c.585G>A
84110	SNV	T	C	1	Y	ORF21:c.582A>G
84112	SNV	G	T	1	Y	ORF21:c.580C>A
84125	SNV	A	G	1	Y	ORF21:c.567T>C
84127	SNV	C	T	1	N	ORF21:c.565G>A	ORF21:p.Ala189Thr
84131	SNV	G	A	1	Y	ORF21:c.561C>T
84802	SNV	C	T	1	Y	ORF22:c.525G>A	ORF22:p.Met175Ile
84815	SNV	A	T	1	Y	ORF22:c.512T>A	ORF22:p.Ile171Asn
85439..85461	Deletion	23	-		Y
85502..85504	Deletion	ATC	-	3	Y
85508	SNV	G	T	1	Y
85522^85523	Insertion	-	A	1	N
85524..85525	MNV	AA	TT	2	N
85546	SNV	A	C	1	N
91551^91552	Insertion	-	A	1	N
95721	SNV	G	A	1	Y	AMW36232.1:c.17C>T	AMW36232.1:p.Ser6Leu
95740	Deletion	T	-	1	Y
95758^95759	Insertion	-	CTATCTT	7	Y
95765	SNV	A	T	1	Y
98754	SNV	A	G	1	Y	AMW36234.1:c.657T>C
98877	SNV	G	C	1	Y	AMW36234.1:c.534C>G	AMW36234.1:p.Ile178Met
99409^99410	Insertion	-	TGTTGT	6	Y	AMW36234.1:c.1_1dup	AMW36234.1:p.gap0_Met1insAsnAsn
99661	SNV	T	A	1	Y	ORF26:c.117A>T	ORF26:p.Lys39Asn
99779..99780	Deletion	AA	-	2	Y
103199	SNV	A	G	1	Y	AMW36236.1:c.376A>G	AMW36236.1:p.Ile126Val
103977	Deletion	A	-	1	N
105314..105402	Deletion	-	-	89	N
106392^106393	Insertion	21	GCTTTTACCACAAACTCGGTC		Y
114271	SNV	T	C	1	Y	AMW36239.1:c.426T>C
115358^115359	Insertion		AAAGTTT	7	Y
115362	SNV	C	G	1	N
117975..117980	Deletion	TTGTTT	-	6	Y
118065..118174	Deletion	-	-	110	Y
118643	SNV	G	C	1	nc	ORF31:c.339G>C	ORF31:p.Lys113Asn
118648..118650	MNV	AGG	CTT	3	nc	ORF31:c.344_346delAGGinsCTT	ORF31:p.Lys115_Gly116delinsThrTrp
118661	SNV	G	T	1	nc	ORF31:c.357G>T	ORF31:p.Lys119Asn
118666	SNV	G	C	1	nc	ORF31:c.362G>C	ORF31:p.Arg121Pro
118680	SNV	T	A	1	nc	ORF31:c.376T>A	ORF31:p.Leu126Ile
118682..118683	MNV	AA	CT	2	nc	ORF31:c.378_379delAAinsCT	ORF31:p.Leu126_Thr127delinsPheSer
118718	SNV	A	G	1	nc	ORF31:c.414A>G
122543	Replacement	C	GG	2	nc
122543^122544	Insertion	-	G	1	nc
122546	SNV	G	T	1	nc
122546^122547	Insertion	-	ACGGAAT	7	nc
123453	SNV	C	G	1	nc	AMW36241.1:c.907C>G	AMW36241.1:p.Leu303Val
123455	SNV	G	A	1	nc	AMW36241.1:c.909G>A
123459	SNV	C	T	1	nc	AMW36241.1:c.913C>T
123561..123604	Deletion	44	-		Y
126338	SNV	G	C	1	Y	AMW36242.1:c.1902G>C	AMW36242.1:p.Glu634Asp
136540	SNV	A	T	1	N	AMW36246.1:c.1578T>A
136540^136541	Insertion	-	GGT	3	Y	AMW36246.1:c.1575_1577dup	AMW36246.1:p.Pro530_Ala531insPro
137368	SNV	C	T	1	Y	AMW36246.1:c.750G>A
139000	Deletion	T	-	1	Y
139148..139199	Deletion		-	52	N
139223^139224	Insertion	-	A	1	Y
139238..139291	Deletion		-	54	Y
139424	SNV	T	C	1	Y
139545	SNV	T	C	1	N
139557..139559	MNV	TTT	CCC	3	N
139562	SNV	T	C	1	N
139564	SNV	T	C	1	N
139572	SNV	T	C	1	N
139653	SNV	T	C	1	N
139688	SNV	T	C	1	N
139690	SNV	T	C	1	N
139696	SNV	T	C	1	N
139701	SNV	T	C	1	N
139711	SNV	T	C	1	N
139711..139712	MNV	TT	CC	2	N
139712	SNV	T	C	1	N
139969	Deletion	C	-	1	N
139972	SNV	G	A	1	N
139972^139973	Insertion		AGGGCTTGCTCGCTCCGATTTTGTACA	27	Y
140003	SNV	G	T	1	N
140287	SNV	G	A	1	nc	ORF40:c.121G>A	ORF40:p.Asp41Asn
140321	SNV	G	A	1	nc	ORF40:c.155G>A	ORF40:p.Arg52Lys
141046	SNV	A	T	1	nc	ORF41:c.42A>T
141483..141548	Deletion	-	-	66	nc
141529	SNV	A	G	1	nc	ORF41:c.525A>G
141532..141533	MNV	CA	TG	2	nc	ORF41:c.528_529delCAinsTG	ORF41:p.Lys177Glu
141542	Deletion	G	-	1	nc	ORF41:c.538delG	ORF41:p.Glu180fs
141545^141546	Insertion	-	C	1	nc	ORF41:c.541_542insC	ORF41:p.Glu181fs
141547..141548	MNV	GA	AG	2	nc	ORF41:c.543_544delGAinsAG	ORF41:p.Lys182Glu
141779	SNV	A	G	1	Y	ORF41:c.775A>G	ORF41:p.Lys259Glu
141784	SNV	C	T	1	Y	ORF41:c.780C>T
141792..141793	MNV	TG	GA	2	Y	ORF41:c.788_789delTGinsGA	ORF41:p.Met263Arg
141797	SNV	G	A	1	Y	ORF41:c.793G>A	ORF41:p.Glu265Lys
141799	SNV	G	A	1	Y	ORF41:c.795G>A
141803	SNV	T	G	1	Y	ORF41:c.799T>G	ORF41:p.Ser267Ala
141820	SNV	G	A	1	Y	ORF41:c.816G>A
142619^142620	Insertion	-	T	1	N
143096	Deletion	A	-	1	N
143274..143278	Deletion	GGGGA	-	5	Y	ORF43:c.329_333delTCCCC	ORF43:p.Leu110fs
143319^143320	Insertion	-	GGTAGTCTG	9	Y	ORF43:c.287_288insCAGACTACC	ORF43:p.Arg97_Glu98insLeuProArg
146540	Deletion	A	-	1	Y
149248	SNV	A	G	1	nc	AMW36249.1:c.1185A>G
149773	SNV	G	A	1	nc	AMW36249.1:c.1710G>A
149776	SNV	C	A	1	nc	AMW36249.1:c.1713C>A	AMW36249.1:p.Asp571Glu
149776^149777	Insertion	-	GAAGAAGAA	9	nc	AMW36249.1:c.1717_1719[4]	AMW36249.1:p.Glu573_Lys574insGluGluGlu
149783	SNV	A	G	1	nc	AMW36249.1:c.1720A>G	AMW36249.1:p.Lys574Glu
152810	SNV	G	C	1	nc	AMW36251.1:c.1228C>G	AMW36251.1:p.Leu410Val
154276	SNV	G	A	1	Y	AMW36252.1:c.241G>A	AMW36252.1:p.Glu81Lys
154281..154282	MNV	GA	TG	2	N	AMW36252.1:c.246_247delGAinsTG	AMW36252.1:p.Lys82_Lys83delinsAsnGlu
154282^154283	Insertion	-	AGAATG	6	Y	AMW36252.1:c.249_250insAATGAG	AMW36252.1:p.Lys83_Leu84insAsnGlu
155260^155261	Insertion	-	T	1	Y
156628..156629	Deletion	TT	-	2	Y
156640..156644	Deletion	TTTTT	-	5	Y
156643^156644	Insertion	-	CAA	3	N
156649	SNV	T	C	1	Y
156651	SNV	T	A	1	Y
157662	SNV	C	T	1	Y	AMW36255.1:c.789G>A
158455^158456	Insertion	-	GTAGTA	6	Y
158455^158456	Insertion	-	GTAGTAGTA	9	Y
158476^158477	Insertion	-	GTAGTAGTA	9	Y
159740	SNV	A	G	1	Y	AMW36256.1:c.1047A>G
164537^164538	Insertion	-	TTT	3	Y
164537^164538	Insertion	-	TTTT	4	N
164548	SNV	G	T	1	N
164586	SNV	G	T	1	Y
164621^164622	Insertion	-	TT	2	Y
166513	SNV	C	G	1	nc	ORF50:c.249G>C	ORF50:p.Lys83Asn
166902^166903	Insertion	-	G	1	nc	AMW36257.1:c.1903_1904insC	AMW36257.1:p.Phe635fs
166917	SNV	G	T	1	Y	AMW36257.1:c.1889C>A	AMW36257.1:p.Pro630Gln
168873^168874	Insertion	-	TTTTT	5	N
168873^168874	Insertion	-	TTTTTT	6	Y
168873^168874	Insertion	-	TTTTTTT	7	N
168882	SNV	G	A	1	Y
169791..169792	Deletion	TT	-	2	N
169797..169799	MNV	TTG	GAA	3	Y
169800^169801	Insertion	-	AT	2	Y
169804	SNV	T	A	1	Y
172908	SNV	G	T	1	Y
175448	SNV	T	G	1	N	AMW36261.1:c.1117A>C	AMW36261.1:p.Thr373Pro
175454	SNV	T	G	1	N	AMW36261.1:c.1111A>C	AMW36261.1:p.Met371Leu
178051	SNV	T	C	1	Y	AMW36262.1:c.723T>C
178749^178750	Insertion	-	T	1	N	AMW36263.1:c.1857dup	AMW36263.1:p.Val620fs
183380	SNV	C	T	1	Y	AMW36265.1:c.747G>A
184034^184035	Insertion	-	T	1	N	AMW36265.1:c.92dup	AMW36265.1:p.Met32fs
186580	SNV	A	G	1	Y	AMW36267.1:c.962T>C	AMW36267.1:p.Val321Ala
187556	SNV	A	T	1	Y
187562..187563	MNV	GA	TT	2	Y
187567^187568	Insertion	-	T	1	Y
188508	SNV	G	A	1	Y	AMW36268.1:c.735G>A
188794	SNV	T	A	1	Y	AMW36268.1:c.1021T>A	AMW36268.1:p.Ser341Thr
188912	SNV	G	A	1	Y
189036^189037	Insertion	-	A	1	N
194736..194737	MNV	AA	GG	2	N
194739	SNV	T	C	1	N
194743	SNV	T	C	1	N
194743..194744	MNV	TT	CC	2	N
194744	SNV	T	C	1	N
194745	SNV	T	C	1	N
194749	SNV	T	C	1	N
194884	SNV	T	C	1	N	ORF55:c.116T>C	ORF55:p.Val39Ala
194901	SNV	T	C	1	N	ORF55:c.133T>C	ORF55:p.Phe45Leu
194901..194902	MNV	TT	CC	2	N	ORF55:c.133_134delTTinsCC	ORF55:p.Phe45Pro
194901..194903	MNV	TTT	CCC	3	N	ORF55:c.133_135delTTTinsCCC	ORF55:p.Phe45Pro
194903	SNV	T	C	1	N	ORF55:c.135T>C
