# Supplementary material for: RNA-seq of HaHV-1-infected abalones reveals a common transcriptional signature of Malacoherpesviruses
Source: Sci Rep. 2019 Jan 30;9:938. doi: 10.1038/s41598-018-36433-w (PMC6353905; doi:10.1038/s41598-018-36433-w)
Supplement: Supplementary file 3 — Supplementary Dataset 2 [file 41598_2018_36433_MOESM3_ESM.xlsx]

## Sheet: ST4
Supplementary Table 4. Expression analysis. For each of the 117 viral ORFs, TPM value and total mapped reads and coefficient of variations for the 3 expressio values, as well as the evarage expression were reported.
ORF ID	MA49_TPM	MA49_total reads	MA50_TPM	MA50_total reads	MA51_TPM	MA51_total reads	CV %	Average expression
ORF54	129585	173073	99790.4	108510	119907	235253	13.0544	116427
ORF11	62247	54039	68937.8	48725	73577.2	93831	8.34525	68254
ORF9	59218.3	73819	66402.4	67391	67147.5	122958	6.81447	64256.1
ORF44	61965.2	81726	64836.9	69621	65049.4	126029	2.69365	63950.5
ORF34	42145.9	39872	44092.2	33961	69043.4	95951	28.9778	51760.5
ORF53	43110.7	29509	49459.7	27563	56710.9	57023	13.6757	49760.4
ORF36	40452.2	44573	40973.7	36757	54989.6	89007	18.136	45471.8
tc2005_p067c	37353.7	67143	41959.6	61405	41413.5	109351	6.2532	40242.3
tc2005_p102c	28754.3	100491	34386.8	97841	30319.7	155655	9.33238	31153.6
ORF25	19773.4	19807	20824.4	16983	23168.7	34092	8.17773	21255.5
ORF43	17557.3	13288	20020.1	12336	21325.3	23709	9.74526	19634.2
ORF46	16761	12219	16671.5	9895	13479.3	14435	11.9547	15637.3
tc2005_p118	13976.8	26990	13719.3	21569	14424	40916	2.53974	14040
tc2005_p105	10958	35979	12180.4	32560	11828.6	57051	5.39893	11655.7
tc2005_p062c	9463.2	17958	12380.7	19128	12360	34455	14.7218	11401.3
ORF35	10377.9	15189	11801.9	14063	10899.6	23434	6.53362	11026.5
tc2005_p119c	10074.9	39359	12126.7	38570	8875.1	50932	15.8733	10358.9
ORF51	9369.7	11732	9578	9764	11928.2	21940	13.8053	10292
tc2005_p099c	10657.8	70520	11853.6	63856	6655.2	64688	28.0036	9722.2
ORF38	10423	14211	9042.1	10037	9058.7	18143	8.3353	9507.93
ORF58	11366.9	14043	7595.7	7640	8727.1	15838	20.9669	9229.9
ORF30	11300.5	13961	7645.5	7690	8662.6	15721	20.4984	9202.87
tc2005_p073	10469.4	32918	8176.6	20931	7684.5	35493	16.9345	8776.83
tc2005_p100c	9614.6	15784	7924.8	10592	8716.7	21021	9.66009	8752.03
tc2005_p108	7520.9	16909	9297.9	17019	8140.5	26885	10.8412	8319.77
tc2005_p106	8664.2	15622	10451.2	15342	5260.4	13933	32.4547	8125.27
tc2005_p094c	9835.2	28461	6843.8	16124	7561.7	32144	19.3269	8080.23
ORF18	8847.8	13048	6939.6	8332	7828	16958	12.1301	7871.8
tc2005_p115c	6830.1	16078	7982.8	15299	8402.4	29055	10.5207	7738.43
ORF52	7834.5	9025	10142.2	9512	4275.5	7235	39.8456	7417.4
tc2005_p092	7511.2	14212	7290.1	11230	5014.3	13937	20.9258	6605.2
tc2005_p104	7269.3	19175	8901.7	19117	3203.2	12412	45.4406	6458.07
tc2005_p095	8026.5	19073	5145.2	9954	6191.1	21611	22.5985	6454.27
tc2005_p089c	5620.6	10447	6549.4	9911	6567.2	17931	8.66919	6245.73
ORF19	6593	8989	5903.4	6553	6087.9	12193	5.76301	6194.77
ORF24	5299.2	5898	5739.7	5201	7291.9	11922	17.1311	6110.27
ORF23	5694.9	7416	5588.6	5925	6310.3	12071	6.64376	5864.6
ORF27	6518.3	9649	5044.1	6079	5337.8	11607	13.8511	5633.4
ORF1	6997.8	14214	6278	10382	3055.2	9116	38.5687	5443.67
ORF47	4833.1	5433	5004.3	4580	6280.4	10371	14.7196	5372.6
tc2005_p110c	5982.1	11119	4941.6	7478	4976.2	13587	11.151	5299.97
tc2005_p126c	6356.9	11108	4528.2	6442	4130.3	10602	23.7246	5005.13
tc2005_p125c	4734.1	17098	5632.8	16563	4274.7	22679	14.154	4880.53
tc2005_p121c	6641.5	11938	4523.6	6620	3421.4	9034	33.6585	4862.17
tc2005_p065	5060.6	24811	6594.1	26321	2891.7	20826	38.3655	4848.8
tc2005_p082c	5054	8972	4347.9	6284	4745.1	12374	7.50623	4715.67
ORF45	5607.6	7708	3755.7	4203	4730.1	9551	19.7193	4697.8
tc2005_p103c	4016.5	6549	5041.8	6693	4540.7	10876	11.3102	4533
ORF12	6097	4343	4097	2376	3330.5	3485	31.6835	4508.17
tc2005_p123c	5563.1	19504	4595.1	13116	3330	17150	24.9071	4496.07
tc2005_p114	4145.2	11511	4825.2	10909	4435.1	18092	7.6363	4468.5
ORF21	3805.6	8450	4640.5	8389	4818.9	15718	12.2337	4421.67
tc2005_p117c	4975.8	13153	4180.1	8996	3976.5	15441	12.0635	4377.47
tc2005_p069c	4686.7	8659	3896.4	5861	4302.1	11676	9.20118	4295.07
ORF41	4655.8	13732	3760.9	9031	3923.9	17001	11.587	4113.53
ORF50	3912.7	7621	4062.4	6442	4055.7	11604	2.10863	4010.27
ORF7	3896	4965	5452.3	5657	2246.8	4206	41.4738	3865.03
tc2005_p111c	4963	10302	4320.2	7301	1916.2	5843	43.0201	3733.13
ORF33	3283.2	2156	3060.1	1636	4842.3	4671	26.0419	3728.53
ORF4	3642.1	2797	4684.6	2929	2816.2	3177	25.2077	3714.3
tc2005_p079c	3660.7	17642	4663	18296	2389.5	16916	31.9064	3571.07
tc2005_p090c	3425.3	8025	4087.7	7797	3020.1	10394	15.3499	3511.03
tc2005_p072c	3638.7	16726	3675.7	13756	2642.5	17843	17.66	3318.97
tc2005_p076	3833.9	13740	2860.4	8346	2868.8	15103	17.5563	3187.7
ORF2	3788.8	10690	2609.4	5994	2773.5	11495	20.8962	3057.23
tc2005_p086c	2979.8	18937	3372.8	17451	2575.9	24048	13.3884	2976.17
ORF16	3173	18205	3300.4	15417	2351.6	19820	17.506	2941.67
tc2005_p074	2712.7	12107	3191.5	11597	2525.7	16559	12.2205	2809.97
tc2005_p098	3056.8	15565	3307.8	13713	2016.1	15080	24.5171	2793.57
ORF5	3429.2	5038	2231.4	2669	2403.9	5188	24.0879	2688.17
ORF15	2871.4	3068	2795.7	2432	2126.7	3338	15.7761	2597.93
tc2005_p087	3032.2	8707	3209.3	7503	1508.9	6365	36.1842	2583.47
tc2005_p071c	2531.6	4621	2507.9	3727	2643.8	7089	2.83449	2561.1
tc2005_p063	2667	5907	2420.6	4365	2542.1	8271	4.84438	2543.23
tc2005_p084	3163	29114	2347.3	17590	1283.5	17354	41.6177	2264.6
tc2005_p122	2116.1	5476	2578.3	5432	2027.2	7706	13.2055	2240.53
tc2005_p124	3538.3	7384	1620.9	2754	1479	4534	51.9794	2212.73
tc2005_p116	2639.3	9356	2300.3	6639	1614.3	8406	23.9032	2184.63
tc2005_p113c	2465	8944	2918	8620	1080.9	5761	44.4191	2154.63
tc2005_p120c	2195.9	7931	2951.9	8680	1248	6621	40.0458	2131.93
tc2005_p109c	2021.2	4308	2166.8	3760	1881.5	5891	7.05133	2023.17
tc2005_p127	2681.3	5506	1517.5	2537	1672.8	5046	32.2848	1957.2
tc2005_p088c	2185.5	15823	2426.2	14301	1131.6	12035	35.9664	1914.43
ORF22	1982.4	2063	2771.3	2348	906	1385	49.6317	1886.57
ORF40	2409.8	3138	2219.4	2353	618.4	1183	56.2496	1749.2
tc2005_p064c	1708.9	3766	2496.4	4479	807.8	2615	50.5637	1671.03
tc2005_p078c	1554.6	9430	2074.3	10244	1159.9	10335	28.7309	1596.27
tc2005_p096c	1875	4372	1473.9	2798	1393.5	4773	16.3168	1580.8
tc2005_p081c	1639.1	8492	1725.2	7277	1219.7	9283	17.6992	1528
ORF29	714.8	1452	730.5	1208	3064.2	9143	89.938	1503.17
tc2005_p080c	1851.1	14525	1352.6	8641	1066.1	12288	27.9106	1423.27
tc2005_p112	1803.2	19337	1435.8	12536	1018.5	16045	27.6651	1419.17
ORF26	1439.3	825	2074.3	968	712.6	600	48.3672	1408.73
tc2005_p107c	1429.2	5798	1713	5658	991	5906	26.4014	1377.73
ORF13	1662.9	1166	1893.6	1081	566	583	51.6193	1374.17
tc2005_p077	1418.9	6917	1827.9	7255	778.4	5574	39.4257	1341.73
ORF10	1453.3	1755	1631.5	1604	748.6	1328	36.5379	1277.8
ORF31	1618.7	2225	1416.3	1585	754.8	1524	35.7663	1263.27
tc2005_p097	1578.5	3417	1331.1	2346	790.2	2513	32.6899	1233.27
tc2005_p085c	1037.5	7390	1369.1	7940	1212.2	12684	13.7515	1206.27
ORF14	1179.8	1149	1796	1424	608.1	870	49.7298	1194.63
tc2005_p091c	1220.4	4034	1166.4	3139	773.1	3754	23.1803	1053.3
tc2005_p083c	928.4	4836	1177.8	4995	535.4	4097	36.7804	880.533
tc2005_p101c	756.8	2805	1022.4	3085	363.1	1977	46.4525	714.1
tc2005_p075c	710.1	3371	959.4	3708	447.7	3122	36.257	705.733
tc2005_p061	646.7	2487	797.9	2498	295.8	1671	44.4008	580.133
tc2005_p070c	621.3	3402	841.1	3750	273.5	2200	49.4606	578.633
tc2005_p068c	498.8	4325	597.5	4218	313.8	3997	30.6406	470.033
ORF28	221.9	163	212.4	127	76	82	47.9902	170.1
ORF55	109.8	165	151.2	185	70.2	155	36.6878	110.4
ORF42	80.4	64	71	46	75.3	88	6.22718	75.5667
ORF3	14.9	10	96.7	53	35.4	35	86.8614	49
ORF49	41	31	29.2	18	20.7	23	33.6456	30.3
ORF17	15.8	10	34.8	18	32.2	30	37.3241	27.6
tc2005_p093c	7.8	22	14.9	34	0	0	98.4944	7.56667
ORF56	9.2	6	11.3	6	0	0	87.9552	6.83333
ORF32	0	0	0	0	0	0	\	0
