# Supplementary material for: RNA-seq of HaHV-1-infected abalones reveals a common transcriptional signature of Malacoherpesviruses
Source: Sci Rep. 2019 Jan 30;9:938. doi: 10.1038/s41598-018-36433-w (PMC6353905; doi:10.1038/s41598-018-36433-w)
Supplement: Supplementary file 4 — Supplementary Dataset 3 [file 41598_2018_36433_MOESM4_ESM.xlsx]

## Sheet: Suppl. Table 5
index	2	3	4	5	6	7	8	9	10
Supplementary Table 5. qRT-PCR expression data reported as 1/delta Ct. The gene ID and the putative annotation and the expression values in the 8 time point for the 37 selected viral genes are reported. On the right, a bar graph depicted the expression trend of the vira gene indicated in the red cell. The valid searching terms are the 'Gene ID' reported in column A.
Gene ID	Putative annotation	0 hpi	12 hpi	24 hpi	30 hpi	36 hpi	48 hpi	60 hpi	72 hpi		Search for …	Putative annotation	0 hpi	12 hpi	24 hpi	30 hpi	36 hpi	48 hpi	60 hpi	72 hpi
ORF18	unknown	0.0733947	0.0647671	0.170421	0.411249	0.25744	0.0927966	0.144641	0.312663		ORF54	secreted	0.0603799	0.0603111	0.395755	0.181451	1	0.250703	0.200572	0.241865
ORF25	unknown	0.0683431	0.0622862	0.242615	1	0.120151	0.122466	0.177629	0.554984
ORF33	unknown	0.065319	0.0704751	0.179163	0.611426	0.259793	0.155428	0.126897	0.193087
ORF34	unknown	0.0733992	0.0701981	0.310325	0.517112	0.105437	0.109151	0.240435	0.23959
ORF38	unknown	0.0614933	0.0686924	0.190457	1	0.269978	0.0993336	0.162905	0.66769
ORF44	unknown	0.0621636	0.0751148	0.474442	0.197427	1	0.119539	0.276692	0.0819619
ORF53	unknown	0.0585242	0.0590648	0.270229	0.450912	1	0.243703	0.165272	0.773305
ORF54	secreted	0.0603799	0.0603111	0.395755	0.181451	1	0.250703	0.200572	0.241865
ORF9	unknown	0.0612524	0.0688131	0.573214	0.546911	0.345521	0.568272	1	1
tc2005_p067c	capsid protein	0.0766271	0.0594146	0.195974	1	1	0.483269	0.38972	1
tc2005_p069c	unknown	0.106144	0.0612565	0.137073	0.195924	0.184965	0.319001	0.40132	0.223001
tc2005_p092	unknown	0.0608426	0.050604	0.157291	0.136755	0.137788	0.141296	0.231693	0.254572
tc2005_p094c	unknown	0.0618535	0.0558463	0.117893	0.204416	0.14278	0.12562	1	0.19732
tc2005_p099c	capsid protein	0.0583472	0.0512106	0.133909	0.228581	0.210701	0.133372	0.374649	0.224417
tc2005_p100c	apoptosis inhibitor	0.0595236	0.05214	0.154363	0.241492	0.0647244	0.154557	0.0681083	0.26355
tc2005_p119c	envelop fusion protein	0.0580096	0.0537882	0.117343	0.198908	0.211722	0.0784422	1	0.213492
tc2005_p105	HUH endonucl.	0.0588788	0.055616	0.128134	0.588057	0.20671	0.17337	1	0.261259
tc2005_p118	unknown	0.0586697	0.0650635	0.181472	1	0.247144	0.164786	1	0.401952
tc2005_p104	capsid protein	0.0648074	0.0550267	0.141245	0.326231	0.159418	0.209799	0.377981	0.273268
tc2005_p125c	secreted	0.0558667	0.0502321	0.105461	0.159298	0.132288	0.1486	0.170012	0.150975
ORF22	unknown	0.0623702	0.0471502	0.13508	0.151418	0.130479	0.120747	0.377341	0.20782
ORF2	unknown	0.0552743	0.0519753	0.111781	0.135842	0.114995	0.107605	0.670998	0.146525
tc2005_p061	unknown	0.0650047	0.0474803	0.0987475	0.114851	0.106341	0.107605	0.133721	0.12808
ORF1	unknown	0.0674298	0.052625	0.146828	0.158422	0.128625	0.0927966	0.222507	0.199865
ORF43	unknown	0.0639257	0.0514874	0.119909	0.251491	0.200377	0.122466	0.212365	0.145199
ORF15	unknown	0.0625681	0.0535152	0.0994473	0.164204	0.127476	0.155428	0.301384	0.126308
tc2005_p063	unknown	0.0645162	0.0503136	0.134615	0.149663	0.0654749	0.109151	0.267944	0.166602
tc2005_p065	unknown	0.0682474	0.0652798	0.130521	0.144189	0.152202	0.111629	0.233301	0.187019
tc2005_p097	DUF1335, as inWSSV	0.0629244	0.0526278	0.146505	0.211788	0.155133	0.19329	0.178328	0.161961
ORF28	unknown	0.0589753	0.0533269	0.117583	0.125339	0.145659	0.145702	0.10157	0.104433
ORF49	unknown	0.0537911	0.0550177	0.0796121	0.0882926	0.101449	0.114231	0.0878406	0.0970403
ORF55	unknown	0.0653738	0.0546766	0.140676	0.0980082	0.0943384	0.104747	0.100494	0.182992
tc2005_p071c	DUF1335, as inWSSV	0.060149	0.0569915	0.0595372	0.155361	0.102808	0.0919387	0.649559	0.0596907
tc2005_p074	envelop fusion protein	0.0534698	0.0598373	0.0864752	1	0.161632	0.184887	0.114636	0.118444
tc2005_p084	unknown	0.0562712	0.0538601	0.122399	0.171959	0.0924106	0.113193	0.303125	0.14432
tc2005_p086c	archaeo-euk primas ss	0.0580644	0.0550231	0.124418	0.204602	0.139697	0.13842	0.116968	0.193157
ORF32	unknown	0.0508721	0.0550477	0.0830909	0.107549	0.09831	0.0881411	0.198284	0.103993
cumulative expression		2.3	2.1	6.3	12.6	9.2	6.0	12.8	10.0
