# Supplementary material for: RNA-seq of HaHV-1-infected abalones reveals a common transcriptional signature of Malacoherpesviruses
Source: Sci Rep. 2019 Jan 30;9:938. doi: 10.1038/s41598-018-36433-w (PMC6353905; doi:10.1038/s41598-018-36433-w)
Supplement: Supplementary file 5 — Supplementary Dataset 4 [file 41598_2018_36433_MOESM5_ESM.xlsx]

## Sheet: Sheet1
Supplementary Table 7. List of viral ORFs and corresponding primers used for viral gene expression analysis
ORFs	Forward primer	Reverse primer	Efficiency	Amplicon (bp)
ORF18	CCTCACGCCTTTGCCTTAGA	CCTCGAAGGTGTCGTAGTCG	1.005	145
ORF34	AGAGTTTCCCGGCAGATTGG	TTCACCTTGTCGCTCAGACC	1.059	99
ORF38	TCACCTTACTCGCCCTACGA	GCTGCATAAAGGCTTGGACG	0.908	277
ORF44	AACCGGTTGACGACGATGAA	TTGACCGGAGCTACGACAAC	0.96	241
ORF53	TTCGTACGACGTGGATTCCG	GAGGCTCCAGTCTTAACGGC	0.966	81
ORF54	TCGAAACCGTAACTCGCACA	ACGGTTCCGTCTTCCTCAAC	0.964	330
ORF9	AGTCAAGGGAGAACGAAGCG	AGCGATCACCCTCTCTCTGT	0.962	109
tc2005_p067c	AAGCGGGCAAGACGATTACA	AACGGCTGCCATCAATCTCA	0.93	278
tc2005_p092	GTTTTGCCGAGACAGCAAGG	CATGCGATCCGTGGATGAGA	0.99	76
tc2005_p094c	CGACGAGACCCAGAAAACCA	CGACATCGGAGACAGGTACG	0.903	356
tc2005_p099c	CGTCTGGTAACACCGGAACA	ACGTCGGCTACTTTGCTGAA	0.954	140
tc2005_p100c	AACGAGGAAGCCCGCTAAAA	TAGGGTTGCGCGTTTGTTTG	1.09	201
tc2005_p105	GAATGATTTCCGCCTCGCAC	GTTCAATTCCTCCCCGGTGT	0.931	338
tc2005_p118	AGCTTTCGAAAAGGCCGAGA	CATGCGGGCGTCAAACATAG	0.902	331
ORF43	CGCGCAAAAGCTAAGCATGA	GGGTGGTACAGACACGAAGG	0.918	226
tc2005_p074	AGTTTTGCGACACGGCTTTC	GTGTTCGCGAAGGCGTAATC	0.945	262
tc2005_p084	CTGAATTCTGCAGATGCGCC	GCTGTACCTTCAGAGCGGTT	0.916	84
tc2005_p086c	CGTACGACGATCCCGATGTT	GTCTTCCCTCTCCCCGTACT	0.905	125
tc2005_p104	CAAAGAGCAGAGGACGGGTT	TGAAGTCCGTCTCCCTCGAT	0.97	201
tc2005_p125c	TGAATACGATCCAGACGCCG	CACATCCGATCGTAGCGTCA	0.95	74
tc2005_p065	GAATCGAGAGCGAGCGGTTA	CGTCACACACGACCCTGTAA	0.929	128
tc2005_p119c	ACGCGCCTTACAAGACATGA	CGGGAAGGCTGATGGGATAC	0.934	383
ORF25	TGACGGATTTGTCAGACGCA	CACACCCTACGATCTCCACG	1.003	140
tc2005_p069c	TGTCACGTCGTCAAGTCTGG	TAGGCCTGCCTTCGTCTACT	0.97	112
ORF15	CTCAGTTGGCCAGGCAAGTA	TGTAACCGGTCGTGGTTAGC	0.908	111
tc2005_p063	GTCTTTGCTGGAGCGAGAGT	CCTTCGTTTGAACAAGCGGG	0.917	147
ORF22	TGGAGGTTGTTGCGAAGGTT	CTTCAAACTCCCCTTCGCCT	0.918	239
tc2005_p071c	TCATCGGAAGTGCAAAGGCT	CGTGGTCGAAGAGTTGACGA	0.902	200
ORF32	AGTCCCATTCCCAGTCCAGT	ACGCATGCCGCTGTATAGAT	0.951	257
ORF55	TTTCGGTGGCTTTCAGACCC	AGAGGACGCGACCAATGAAA	0.946	91
ORF49	ACGACTTCGGTTTTCGGAGG	ATCTCGGCTGGGAGAGTGAA	0.906	84
ORF28	GCGCGCACAAATTGTCAAAG	ACCTGCGAATTGTCCGGATT	0.907	144
ORF1	ATCGGCATCGACGTCTTCTC	AGTTCGACTTCCGCGAGTTT	0.912	149
ORF2	CACCTCGCGGATCACGATTA	GTAGATCCTCGGCACTCACG	0.918	139
tc2005_p061	CCCGAGAGCCACTGAAGTTT	ACTTCACTCTGGAAGGCGTG	0.93	137
ORF33	AACTCTCTCTGCGACAAGGC	TCTTTTCGCTCTCGCTTCGT	1.025	96
tc2005_p097	TGGAAGATTTGGGTGACGGG	GAGCCGCTTGTTCCTTTTCG	0.905	222
