# Supplementary material for: RNA-seq of HaHV-1-infected abalones reveals a common transcriptional signature of Malacoherpesviruses
Source: Sci Rep. 2019 Jan 30;9:938. doi: 10.1038/s41598-018-36433-w (PMC6353905; doi:10.1038/s41598-018-36433-w)
Supplement: Supplementary file 6 — Supplementary Dataset 5 [file 41598_2018_36433_MOESM6_ESM.zip]

Archive with 1 entries (1 files):
- Supplementary Data 1.gff
