# Supplementary material for: RNA-seq of HaHV-1-infected abalones reveals a common transcriptional signature of Malacoherpesviruses
Source: Sci Rep. 2019 Jan 30;9:938. doi: 10.1038/s41598-018-36433-w (PMC6353905; doi:10.1038/s41598-018-36433-w)
Supplement: Supplementary file 6 — Supplementary Dataset 5 [file 41598_2018_36433_MOESM6_ESM.zip › Supplementary Data 1.gff]

##gff-version 3.2.1
##sequence-region KU096999_abalone_taiwan 1 199102
KU096999_abalone_taiwan	.	Source	1	199102	.	+	.	Name=genomic DNA;Dbxref="taxon:1821058";organism="Abalone herpesvirus Taiwan/2005";mol_type="genomic DNA";strain="Taiwan/2005";host="Haliotis diversicolor supertexta";country="Taiwan";collection_date="2005"
KU096999_abalone_taiwan	.	CDS	1558	2652	.	-	0	Name=ORF1;note=Length: 1095%2CFound at strand: negative%2CStart codon: ATG
KU096999_abalone_taiwan	.	CDS	2679	4199	.	+	0	Name=ORF2;note=Length: 1521%2CFound at strand: positive%2CStart codon: ATG
KU096999_abalone_taiwan	.	CDS	5367	5729	.	+	0	Name=ORF3;note=Length: 363%2CFound at strand: positive%2CStart codon: ATG
KU096999_abalone_taiwan	.	CDS	7292	7705	.	+	0	Name=ORF4;note=Length: 414%2CFound at strand: positive%2CStart codon: ATG
KU096999_abalone_taiwan	.	Gene	7959	10031	.	+	.	Name=tc2005_p061;locus_tag="tc2005_p061"
KU096999_abalone_taiwan	.	CDS	7959	10031	.	+	0	Name=tc2005_p061;locus_tag="tc2005_p061";note="similar to YP_006908655.1 AbHV_ORF5 [Abaloneherpesvirus Victoria/AUS/2009]";codon_start=1;product="hypothetical protein";protein_id="AMW36206.1";translation="MDEFDFSDWFEDVGSYVEPMDTDSFLEEVCGLSLPTPVQPPPPPPPTQDLSFGDSFLEEVCGTSVSQPKDDEVNKMIQELSSIFEDEPPSPPKAPPPRYFSYDDKVSLLDNVKAASKFHRYSRNGHYFVSHRHRLAHDPWSEHIASQLYTRCMQRGNNHHVVSEVIFDKEKRRWEHGRVKNDDEDLVNDEGDVI…
KU096999_abalone_taiwan	.	CDS	10125	10916	.	+	0	Name=ORF5;note=Length: 792%2CFound at strand: positive%2CStart codon: ATG
KU096999_abalone_taiwan	.	Gene	11013	12035	.	-	.	Name=tc2005_p062c;locus_tag="tc2005_p062c"
KU096999_abalone_taiwan	.	CDS	11013	12035	.	-	0	Name=tc2005_p062c;locus_tag="tc2005_p062c";note="similar to YP_006908657.1 hypothetical proteinAbHV_ORF7 [Abalone herpesvirus Victoria/AUS/2009]";codon_start=1;product="hypothetical protein";protein_id="AMW36207.1";translation="MSNQFDPRLKAGQTFSVVSAVNLMLTEWHSIKQSIDLIASSHLTKSLFSSMSQLQNCLEELLNVKSKLAEDYAGFIVPFTNQDNTVISVCLRYSYKVCLTSVDRLISALQLVDGLNERSSVNFTRDMLVIKRSGLLASDIPHRIYTDLCMEKHLARLSPTNDRPSAKVLNH…
KU096999_abalone_taiwan	.	CDS	11981	12667	.	-	0	Name=ORF7;note=Length: 687%2CFound at strand: negative%2CStart codon: ATG
KU096999_abalone_taiwan	.	Gene	12654	13841	.	-	.	Name=tc2005_p064c;locus_tag="tc2005_p064c"
KU096999_abalone_taiwan	.	CDS	12654	13841	.	-	0	Name=tc2005_p064c;locus_tag="tc2005_p064c";note="similar to YP_006908659.1 hypothetical proteinAbHV_ORF9 [Abalone herpesvirus Victoria/AUS/2009]";codon_start=1;product="hypothetical protein";protein_id="AMW36209.1";translation="MDDKSSGMQAAALASEDDDDGVSSLVDMINSGALSLEVERQMKRDGERNLLFYQEVMSATFDRDLLRSKIFPEDASKGPCMRMKQSLYKEASKPIVGEYAFESDPVFSSASTAHLRLVEKSKILSKDIPEIVLDYNQDPSVISVDESNMIVTDVHHPQENQTRIFFQLDNG…
KU096999_abalone_taiwan	.	Gene	13759	14952	.	+	.	Name=tc2005_p063;locus_tag="tc2005_p063"
KU096999_abalone_taiwan	.	CDS	13759	14952	.	+	0	Name=tc2005_p063;locus_tag="tc2005_p063";note="similar to YP_006908660.1 hypothetical proteinAbHV_ORF10 [Abalone herpesvirus Victoria/AUS/2009]";codon_start=1;product="hypothetical protein";protein_id="AMW36208.1";translation="MSTNEETPSSSSSLARAAACMPDDLSSIDKDSLIKMGVETSSKILEACSIKYAPLSFGEILNGNNPERRKMFSLEGKRGQRSLKHITQHTLKDNDEIIESLNEICTHFINQQIISEHPELEDSVRELNFKNVLEPGRVIKIEDHRMGSYQIKDPCFNLYPSRVCFLEPYKRA…
KU096999_abalone_taiwan	.	Gene	15050	17776	.	+	.	Name=tc2005_p065;locus_tag="tc2005_p065"
KU096999_abalone_taiwan	.	CDS	15134	17776	.	+	0	Name=tc2005_p065;locus_tag="tc2005_p065";note="similar to YP_006908661.1 hypothetical proteinAbHV_ORF11 [Abalone herpesvirus Victoria/AUS/2009]";codon_start=1;product="hypothetical protein";protein_id="AMW36210.1";translation="MKTGRMTVYCQKQKQAGENRLFYDTDVYEDDTLLYDGWSTSKKGNFGVNTICGDRDYQLPAGQMVSNSFNVRPQERNTICLSAEAQCENYQKFTFVGRSSFFKCETPECEARNLLGDKYVSPFISLDGVPNNTLVEFKENVIMVPVDYSMMDRWNGIGTKNAMQHFMSQIYY…
KU096999_abalone_taiwan	.	CDS	17758	18429	.	+	0	Name=ORF9;note=Length: 672%2CFound at strand: positive%2CStart codon: ATG
KU096999_abalone_taiwan	.	Gene	18553	19521	.	-	.	Name=tc2005_p067c;locus_tag="tc2005_p067c"
KU096999_abalone_taiwan	.	CDS	18553	19521	.	-	0	Name=tc2005_p067c;locus_tag="tc2005_p067c";note="similar to YP_006908664.1 hypothetical proteinAbHV_ORF14 [Abalone herpesvirus Victoria/AUS/2009]";codon_start=1;product="hypothetical protein";protein_id="AMW36211.1";translation="MTSYLNRLNASPNKEHIDNFAGTFVPTGAVQNIRVSSLTDAVAIANTTNTSFISGINVNFMNTLVNLHHRAPQLVTATEGLIQTARDGVPVVQTGPNPIEAGKTITVIPPITDQSGTYVYTVGATEGLVYVPETVEIVHFAEEFNQFLSSFFLFQELAEKIQNEDAFEDL…
KU096999_abalone_taiwan	.	CDS	19514	20164	.	-	0	Name=ORF10;note=Length: 651%2CFound at strand: negative%2CStart codon: ATG
KU096999_abalone_taiwan	.	CDS	20328	20795	.	-	0	Name=ORF11;note=Length: 468%2CFound at strand: negative%2CStart codon: ATG
KU096999_abalone_taiwan	.	CDS	20792	21175	.	-	0	Name=ORF12;note=Length: 384%2CFound at strand: negative%2CStart codon: ATG
KU096999_abalone_taiwan	.	Gene	21251	25924	.	-	.	Name=tc2005_p068c;locus_tag="tc2005_p068c"
KU096999_abalone_taiwan	.	CDS	21251	25924	.	-	0	Name=tc2005_p068c;locus_tag="tc2005_p068c";note="similar to YP_006908668.1 hypothetical proteinAbHV_ORF18 [Abalone herpesvirus Victoria/AUS/2009]";codon_start=1;product="hypothetical protein";protein_id="AMW36212.1";translation="MQKFILDNMNPDIIPSNVNNGFRLPDNLRSFWWSRDIAKINSEILRGEPINHTRNFPDVFRDFPSFTSQDQINAQQQVRSEFVAFREAIKREVLVKNKELVLFDFTNQVTDYRTIKKHDIHPAHFLKETVQALDNYVTAYREGGIPVANFLRLAKEEIFGADLGRLRRQT…
KU096999_abalone_taiwan	.	Gene	26348	27343	.	-	.	Name=tc2005_p069c;locus_tag="tc2005_p069c"
KU096999_abalone_taiwan	.	CDS	26348	27343	.	-	0	Name=tc2005_p069c;locus_tag="tc2005_p069c";note="similar to YP_006908669.1 hypothetical proteinAbHV_ORF19 [Abalone herpesvirus Victoria/AUS/2009]";codon_start=1;product="hypothetical protein";protein_id="AMW36213.1";translation="MPAQYLQHRTICPKSQLSSLLLGDLPSIPVLVAKTIVMADGELNDVFHSLQNILNPNARLIVYTESPALWRRELSTSRFNLVDGEFCTSIISQQAIVREIVEEPFGASVGGAGIIIVDSPNFVCKDTYASLLMNARSSTFTIFTHDIDIKIALRTTVGPFTRKRQYVRVV…
KU096999_abalone_taiwan	.	Gene	27464	30415	.	-	.	Name=tc2005_p070c;locus_tag="tc2005_p070c"
KU096999_abalone_taiwan	.	CDS	27464	30415	.	-	0	Name=tc2005_p070c;locus_tag="tc2005_p070c";note="similar to YP_006908670.1 hypothetical proteinAbHV_ORF20 [Abalone herpesvirus Victoria/AUS/2009]";codon_start=1;product="hypothetical protein";protein_id="AMW36214.1";translation="MDKLKVCTLCLLAVLARSQVPTSTSFTLNSFNFVQGVMKITLLAPHSVGEICLENKVYSYKVSAVTNTNVKEKYEELIDLVPFATLEGHSYFGDLSNLYVRLRLIFKAPDDDGFKLWFFQSVLSSSWRLILTNDVAHLHYPAEESGFPQIMIPDLYTATPSVSVKLVRHF…
KU096999_abalone_taiwan	.	Gene	30557	31540	.	-	.	Name=tc2005_p071c;locus_tag="tc2005_p071c"
KU096999_abalone_taiwan	.	CDS	30557	31540	.	-	0	Name=tc2005_p071c;locus_tag="tc2005_p071c";note="similar to YP_006908671.1 hypothetical proteinAbHV_ORF21 [Abalone herpesvirus Victoria/AUS/2009]";codon_start=1;product="hypothetical protein";protein_id="AMW36215.1";translation="MEQAAQSHAEAVGEEEFVRTVVAPAQEDLKLQVARLAAEKRSVEEENSKLRYDFADANIGLRIREEKISELKGEVLKQELENAKSVMIRYESMIKLQNEMEEREKETRCKEIALFEKDKLECKLNRHMELNLPIRPIGSRMDVNQHEHRGAVIIFSTNQRPQEKINLEEG…
KU096999_abalone_taiwan	.	CDS	31591	31968	.	-	0	Name=ORF13;note=Length: 378%2CFound at strand: negative%2CStart codon: ATG
KU096999_abalone_taiwan	.	Gene	32254	34731	.	-	.	Name=tc2005_p072c;locus_tag="tc2005_p072c"
KU096999_abalone_taiwan	.	CDS	32254	34731	.	-	0	Name=tc2005_p072c;locus_tag="tc2005_p072c";note="similar to YP_006908672.1 putative ribonucleotidereductase large subunit RNR1 [Abalone herpesvirusVictoria/AUS/2009]%2C YP_024594.1 ORF51 [Ostreid herpesvirus1] and ADD24782.1 ORF50 [Chlamys acute necrobiotic virus]";codon_start=1;product="putative ribonucleotide reductase large subunitRNR1";protein_id="AMW36216.1";translation="MSTSCRMVLKDMFGVPASAP…
KU096999_abalone_taiwan	.	CDS	34851	35375	.	+	0	Name=ORF14;note=Length: 525%2CFound at strand: positive%2CStart codon: ATG
KU096999_abalone_taiwan	.	Gene	35578	37272	.	+	.	Name=tc2005_p073;locus_tag="tc2005_p073"
KU096999_abalone_taiwan	.	CDS	35578	37272	.	+	0	Name=tc2005_p073;locus_tag="tc2005_p073";note="similar to YP_006908674.1 hypothetical proteinAbHV_ORF24 [Abalone herpesvirus Victoria/AUS/2009]";codon_start=1;product="hypothetical protein";protein_id="AMW36217.1";translation="MSQVQEYNSASTSEVDEQETMDTSSPQEETVDESSTEKTAPKKSSKKDKKPAPRFTAAQNGILPTHPRPEMSAENKMKFAEYIQKKKLDQIDMVEIDGMSIRQRIVRKIFEKECCLFELASQAIDAKSEAELKKIEERVEDVRFLNTDQSRRLGSALIKIRNDRMKRGSKRA…
KU096999_abalone_taiwan	.	Gene	37446	39851	.	+	.	Name=tc2005_p074;locus_tag="tc2005_p074"
KU096999_abalone_taiwan	.	CDS	37446	39851	.	+	0	Name=tc2005_p074;locus_tag="tc2005_p074";note="similar to ADP36930.1 p112 [Abalone herpesvirusVictoria/AUS/2007]%2C YP_006908675.1 hypothetical proteinAbHV_ORF25 [Abalone herpesvirus Victoria/AUS/2009]%2CYP_024597.1 ORF54 [Ostreid herpesvirus 1] and ADD24785.1ORF53 [Chlamys acute necrobiotic virus]";codon_start=1;product="hypothetical protein";protein_id="AMW36218.1";translation="MKCVLILLILVVVLYA…
KU096999_abalone_taiwan	.	CDS	40055	40630	.	-	0	Name=ORF15;note=Length: 576%2CFound at strand: negative%2CStart codon: ATG
KU096999_abalone_taiwan	.	CDS	41278	44370	.	-	0	Name=ORF16;note=Length: 3093%2CFound at strand: negative%2CStart codon: ATG
KU096999_abalone_taiwan	.	CDS	45050	45391	.	-	0	Name=ORF17;note=Length: 342%2CFound at strand: negative%2CStart codon: ATG
KU096999_abalone_taiwan	.	CDS	45459	46253	.	-	0	Name=ORF18;note=Length: 795%2CFound at strand: negative%2CStart codon: ATG
KU096999_abalone_taiwan	.	Gene	46341	48899	.	-	.	Name=tc2005_p075c;locus_tag="tc2005_p075c";note="putative DNA packaging terminase"
KU096999_abalone_taiwan	.	CDS	46341	48899	.	-	0	Name=tc2005_p075c;locus_tag="tc2005_p075c";note="similar to YP_006908680.1 putative DNA packagingterminase [Abalone herpesvirus Victoria/AUS/2009]";codon_start=1;product="putative DNA packaging terminase";protein_id="AMW36220.1";translation="MPFSYKATHLPDEMSLVKFRRVMGYSSTCASSSVIEGRLYVTLQKRAYDKTLIEPLLESGTLPEFLKDMSVDYAKKRFEGRTSKIEHGMFDVTDGKREAVEQFTNFINCMTTNDMFKQLTLTVKTATSPLTSKVKFYMHAFQRAMLHDTVRALIKRC…
KU096999_abalone_taiwan	.	Gene	49020	50951	.	+	.	Name=tc2005_p076;locus_tag="tc2005_p076"
KU096999_abalone_taiwan	.	CDS	49020	50951	.	+	0	Name=tc2005_p076;locus_tag="tc2005_p076";note="similar to AET13860.1 tc_p022 [Abalone herpesvirusTaiwan/2004] and YP_006908681.1 putative ribonucleotidereductase small subunit RNR2 [Abalone herpesvirusVictoria/AUS/2009]";codon_start=1;product="putative ribonucleotide reductase small subunitRNR2";protein_id="AMW36219.1";translation="MDLLDKVIEMAPGAAMMMLTEFIKENQDDTSVTGKLTEIYKEITKYADHPLYGGEETGKCVGKFD…
KU096999_abalone_taiwan	.	Gene	51065	54334	.	-	.	Name=tc2005_p078c;locus_tag="tc2005_p078c"
KU096999_abalone_taiwan	.	CDS	51065	54334	.	-	0	Name=tc2005_p078c;locus_tag="tc2005_p078c";note="similar to AET13861.1 tc_p023c [Abalone herpesvirusTaiwan/2004]%2C YP_006908682.1 hypothetical proteinAbHV_ORF32 [Abalone herpesvirus Victoria/AUS/2009] andADL16652.1 AbHVp005c [Abalone herpesvirusVictoria/AUS/2007]";codon_start=1;product="hypothetical protein";protein_id="AMW36222.1";translation="MENISLPLLSIKLSANDMMKIIKIIYFAVLYAILTKANVQDHISNAVLSED…
KU096999_abalone_taiwan	.	Gene	54282	56909	.	+	.	Name=tc2005_p077;locus_tag="tc2005_p077"
KU096999_abalone_taiwan	.	CDS	54282	56909	.	+	0	Name=tc2005_p077;locus_tag="tc2005_p077";note="similar to AET13863.1 tc_p024 [Abalone herpesvirusTaiwan/2004] and YP_006908683.1 hypothetical proteinAbHV_ORF33 [Abalone herpesvirus Victoria/AUS/2009]";codon_start=1;product="hypothetical protein";protein_id="AMW36221.1";translation="MSLADSLIESKGREIFSMIPGGGIGATALGKILRTKHKTSQNEASKLTHPTVVTTLGLDLLQHPHRYSKYAHSYMKHMHDVVNGFKMYLVGTAAKSVENIVSIDGLDALDLQNYQD…
KU096999_abalone_taiwan	.	CDS	56890	57624	.	+	0	Name=ORF19;note=Length: 735%2CFound at strand: positive%2CStart codon: ATG
KU096999_abalone_taiwan	.	Gene	58106	60703	.	-	.	Name=tc2005_p079c;locus_tag="tc2005_p079c"
KU096999_abalone_taiwan	.	CDS	58106	60703	.	-	0	Name=tc2005_p079c;locus_tag="tc2005_p079c";note="similar to AET13865.1 tc_p026c [Abalone herpesvirusTaiwan/2004] and YP_006908685.1 hypothetical proteinAbHV_ORF35 [Abalone herpesvirus Victoria/AUS/2009]";codon_start=1;product="hypothetical protein";protein_id="AMW36223.1";translation="MISHSSSSARVVLCILVICCAIFSITRGQAGIYFQQVDIANGVMNVRVVTRIQPGGTVVFENSVFSYRSKLKSTYGFSEAFRNIVTQIPFASNFVNHGNVHGGNAFSFIMQFP…
KU096999_abalone_taiwan	.	Gene	60833	65062	.	-	.	Name=tc2005_p080c;locus_tag="tc2005_p080c"
KU096999_abalone_taiwan	.	CDS	60833	65062	.	-	0	Name=tc2005_p080c;locus_tag="tc2005_p080c";note="similar to AET13866.1 tc_p027c [Abalone herpesvirusTaiwan/2004] and YP_006908686.1 hypothetical proteinAbHV_ORF36 [Abalone herpesvirus Victoria/AUS/2009]";codon_start=1;product="hypothetical protein";protein_id="AMW36224.1";translation="MQDSTDAEHQRAHELGTQGNSDCETGMCVDEKHDIVVAQSLEELMETTEEEDFANLCNGTVHEDVSETILKPEWDTPEEVMKRIVDYTVSDFRAEEIFLETIERGKRNKSDER…
KU096999_abalone_taiwan	.	Gene	65831	68623	.	-	.	Name=tc2005_p081c;locus_tag="tc2005_p081c";note="helicase"
KU096999_abalone_taiwan	.	CDS	65831	68623	.	-	0	Name=tc2005_p081c;locus_tag="tc2005_p081c";note="similar to AET13868.1 tc_p029c [Abalone herpesvirusTaiwan/2004]%2C gb|ADL16658.1 helicase [Abalone herpesvirusVictoria/AUS/2007] and YP_006908688.1 putative DNAreplication origin-binding helicase [Abalone herpesvirusVictoria/AUS/2009]";codon_start=1;product="helicase";protein_id="AMW36225.1";translation="MDYLKRFPMDIFGQLVGGGSGTKRKCDGSDAKVGEEKKSKKERE…
KU096999_abalone_taiwan	.	Gene	70158	71114	.	-	.	Name=tc2005_p082c;locus_tag="tc2005_p082c"
KU096999_abalone_taiwan	.	CDS	70158	71114	.	-	0	Name=tc2005_p082c;locus_tag="tc2005_p082c";note="similar to AET13869.1 tc_p030c [Abalone herpesvirusTaiwan/2004] and YP_006908690.1 hypothetical proteinAbHV_ORF40 [Abalone herpesvirus Victoria/AUS/2009]";codon_start=1;product="hypothetical protein";protein_id="AMW36228.1";translation="MIGYYIKKVFTEAVEDEQINADKIPNDKTLRSLSDLEDDDRKNLVNFLSYLRERLNVSERHAQKPPFPDGVQAKLVLIKQYSLFEMGFEVKPYENKESELVGSRFHSYCEKAL…
KU096999_abalone_taiwan	.	Gene	71154	73961	.	-	.	Name=tc2005_p083c;locus_tag="tc2005_p083c"
KU096999_abalone_taiwan	.	CDS	71154	73961	.	-	0	Name=tc2005_p083c;locus_tag="tc2005_p083c";note="similar to AET13870.1 tc_p031c [Abalone herpesvirusTaiwan/2004] and YP_006908691.1 hypothetical proteinAbHV_ORF41 [Abalone herpesvirus Victoria/AUS/2009]";codon_start=1;product="hypothetical protein";protein_id="AMW36227.1";translation="MYTDATEEYLLDSTASFLFNELGINDKTAYEEKVVEEALFVFNTTPERDLAKAAYTYAKDCAHKARVSNKANGGMEDYFPQGGLAPTVLQDYVQGPNNLTESMVQVLSSYSDY…
KU096999_abalone_taiwan	.	Gene	74129	79090	.	+	.	Name=tc2005_p084;locus_tag="tc2005_p084"
KU096999_abalone_taiwan	.	CDS	74129	79090	.	+	0	Name=tc2005_p084;locus_tag="tc2005_p084";note="similar to AET13871.1 tc_p032 [Abalone herpesvirusTaiwan/2004] and YP_006908692.1 hypothetical proteinAbHV_ORF42 [Abalone herpesvirus Victoria/AUS/2009]";codon_start=1;product="hypothetical protein";protein_id="AMW36226.1";translation="MAGKQMQMNMALNNEAINHNMNALIEKMIDENETGIVPYNGGFVAYPVEYVTPRRGVLFSQNFNVSIINGAGTVDTQGVTPGVTFPQFPMTLGIVQAETKMQAGNRFCPTTIVLHN…
KU096999_abalone_taiwan	.	Gene	79483	83322	.	-	.	Name=tc2005_p085c;locus_tag="tc2005_p085c"
KU096999_abalone_taiwan	.	CDS	79483	83322	.	-	0	Name=tc2005_p085c;locus_tag="tc2005_p085c";note="similar to AET13872.1 tc_p033c [Abalone herpesvirusTaiwan/2004] and YP_006908693.1 hypothetical proteinAbHV_ORF43 [Abalone herpesvirus Victoria/AUS/2009]";codon_start=1;product="hypothetical protein";protein_id="AMW36229.1";translation="MNFKKERAREHPSKNGVTYMSTGDQYKANTHPDYNQWVSANTLEAAYEMIQPRRNVLMFSTQEPASGMSSILVVMNSAIYLHKPNRPGVHGVSYAIIQEKEKNFRVGTNLNLL…
KU096999_abalone_taiwan	.	CDS	83495	84691	.	-	0	Name=ORF21;note=Length: 1197%2CFound at strand: negative%2CStart codon: ATG
KU096999_abalone_taiwan	.	CDS	84766	85326	.	-	0	Name=ORF22;note=Length: 561%2CFound at strand: negative%2CStart codon: ATG
KU096999_abalone_taiwan	.	Gene	85645	89070	.	-	.	Name=tc2005_p086c;locus_tag="tc2005_p086c"
KU096999_abalone_taiwan	.	CDS	85645	89070	.	-	0	Name=tc2005_p086c;locus_tag="tc2005_p086c";note="similar to AEK98552.1 tc_p002c [Abalone herpesvirusTaiwan/2004] and YP_006908695.1 hypothetical proteinAbHV_ORF45 [Abalone herpesvirus Victoria/AUS/2009]";codon_start=1;product="hypothetical protein";protein_id="AMW36230.1";translation="MAQKRNVLEDDYIDDQIERGPGYKACQTEQFLEGRCVLSSNVTMKFFNTREEKPKKGELGKNESKDGHNLHIFFQQYESKPFKKEFYVDKFEHLLSRKTLSGVLYLETFVSHM…
KU096999_abalone_taiwan	.	Gene	89254	90801	.	+	.	Name=tc2005_p087;locus_tag="tc2005_p087";note="putative DEAD-box ATP-dependent RNA helicase"
KU096999_abalone_taiwan	.	CDS	89254	90801	.	+	0	Name=tc2005_p087;locus_tag="tc2005_p087";note="similar to YP_006908696.1 putative DEAD-boxATP-dependent RNA helicase [Abalone herpesvirusVictoria/AUS/2009]";codon_start=1;product="putative DEAD-box ATP-dependent RNA helicase";protein_id="AMW36231.1";translation="MDEQMFPGYERRVEKEAAKKLIAHVDYKRLICLTGDMNAGKTHTIIESIEECVRCKVALFVVGRISLADEIELRMQGSFDVYNYSKQERFREGILKVKMGVCEVKSVFVVCINSLNDRILPTDGLPFDMVIIDEAT…
KU096999_abalone_taiwan	.	CDS	90819	91520	.	+	0	Name=ORF23;note=Length: 702%2CFound at strand: positive%2CStart codon: ATG
KU096999_abalone_taiwan	.	Gene	91835	95737	.	-	.	Name=tc2005_p088c;locus_tag="tc2005_p088c"
KU096999_abalone_taiwan	.	CDS	91835	95737	.	-	0	Name=tc2005_p088c;locus_tag="tc2005_p088c";note="similar to AEK98555.1 tc_p005c [Abalone herpesvirusTaiwan/2004] and YP_006908698.1 hypothetical proteinAbHV_ORF48 [Abalone herpesvirus Victoria/AUS/2009]";codon_start=1;product="hypothetical protein";protein_id="AMW36232.1";translation="MKLFASLLILLSPRDSSAEKSLSVSKEVNYITNGAILFVARCQLDIDPDVPLPDRVVFSNTGMEFTFTALTDSTESSCGSQVTGTPIGDLAAVAENPTGEFEAGISEEAYNMD…
KU096999_abalone_taiwan	.	CDS	95905	96504	.	-	0	Name=ORF24;note=Length: 600%2CFound at strand: negative%2CStart codon: ATG
KU096999_abalone_taiwan	.	Gene	96571	97572	.	-	.	Name=tc2005_p089c;locus_tag="tc2005_p089c"
KU096999_abalone_taiwan	.	CDS	96571	97572	.	-	0	Name=tc2005_p089c;locus_tag="tc2005_p089c";note="similar to AEK98557.1 tc_p007c [Abalone herpesvirusTaiwan/2004]%2C YP_006908700.1 hypothetical proteinAbHV_ORF50 [Abalone herpesvirus Victoria/AUS/2009] andADL16670.1 AbHVp039c [Abalone herpesvirusVictoria/AUS/2007]";codon_start=1;product="hypothetical protein";protein_id="AMW36233.1";translation="MSATTSFQSGISKGKRHLPPKKFRRMFVTTRCKEIAERKFEGKKCARGSTK…
KU096999_abalone_taiwan	.	CDS	97628	98167	.	-	0	Name=ORF25;note=Length: 540%2CFound at strand: negative%2CStart codon: ATG
KU096999_abalone_taiwan	.	Gene	98148	99410	.	-	.	Name=tc2005_p090c;locus_tag="tc2005_p090c"
KU096999_abalone_taiwan	.	CDS	98148	99410	.	-	0	Name=tc2005_p090c;locus_tag="tc2005_p090c";note="similar to YP_006908702.1 hypothetical proteinAbHV_ORF52 [Abalone herpesvirus Victoria/AUS/2009]";codon_start=1;product="hypothetical protein";protein_id="AMW36234.1";translation="MTFLQSGEAESIYRFHVKLKESLCELAGQHEFLVYLKGSIFHQSMLPDQFYKRYLQHVSREPDKSHFEEFFKSLKCDSFREEQLASEYMCLIMGPSNCPRKVVKDLASYVLKSNTVIDQNLENSIGLDKHVFDVVMNSLTVTCQWSPNIKRIKRMITWVIDCLLNPETSF…
KU096999_abalone_taiwan	.	CDS	99469	99777	.	-	0	Name=ORF26;note=Length: 309%2CFound at strand: negative%2CStart codon: ATG
KU096999_abalone_taiwan	.	Gene	99872	101653	.	-	.	Name=tc2005_p091c;locus_tag="tc2005_p091c"
KU096999_abalone_taiwan	.	CDS	99872	101653	.	-	0	Name=tc2005_p091c;locus_tag="tc2005_p091c";note="similar to AEK98559.1 tc_p009c [Abalone herpesvirusTaiwan/2004] and YP_006908704.1 hypothetical proteinAbHV_ORF54 [Abalone herpesvirus Victoria/AUS/2009]";codon_start=1;product="hypothetical protein";protein_id="AMW36235.1";translation="MNSTTEFYLFLKKFRSDLCKVFGAHPPQTPIIDEKFTHWKWRSNVLLRRITAMIVLFLDPKAINKHKRVYYLVTDSIYIALLQCLSYIFKEGRLPITNIEEKQYEPLQRLVGY…
KU096999_abalone_taiwan	.	CDS	101777	102574	.	-	0	Name=ORF27;note=Length: 798%2CFound at strand: negative%2CStart codon: ATG
KU096999_abalone_taiwan	.	Gene	102824	103843	.	+	.	Name=tc2005_p092;locus_tag="tc2005_p092"
KU096999_abalone_taiwan	.	CDS	102824	103843	.	+	0	Name=tc2005_p092;locus_tag="tc2005_p092";note="similar to YP_006908706.1 hypothetical proteinAbHV_ORF56 [Abalone herpesvirus Victoria/AUS/2009]";codon_start=1;product="hypothetical protein";protein_id="AMW36236.1";translation="MDSTTNNQLITMRSHKEAASKGFLSDLKVKITFSEDYYTAKPTYPSVALIDQRGIAKALVSVIPADSEVTHSKIGVVNDEMTLEMFCRDSKDTTTPVRLLLGNFSSTDRMAFELSLGEESLISLIIPKKTYCKAAGTTHGDKEIVIENTHLSVNSPEQQAQRPAVGKNFKLT…
KU096999_abalone_taiwan	.	CDS	105039	105434	.	-	0	Name=ORF28;note=Length: 396%2CFound at strand: negative%2CStart codon: ATG
KU096999_abalone_taiwan	.	Gene	106556	108067	.	-	.	Name=tc2005_p093c;locus_tag="tc2005_p093c"
KU096999_abalone_taiwan	.	CDS	106556	108067	.	-	0	Name=tc2005_p093c;locus_tag="tc2005_p093c";note="similar to YP_006908652.1 hypothetical proteinAbHV_ORF2_1 [Abalone herpesvirus Victoria/AUS/2009]";codon_start=1;product="hypothetical protein";protein_id="AMW36237.1";translation="MKRSHDQTDMSSSDSRVKIPHLADHDYCLPPEEERQLDVIYMEDDCQAHEEVHYDENVSAEDLHSEIERLRAERALTLTENETLRAELERLRADNEKKLNDETAALPELEDKKNGFANSFIANIHSELGLEMMNTPAGKVYKEMCLAVHDENVIAEDEGREPRSVMIPL…
KU096999_abalone_taiwan	.	CDS	108094	109188	.	+	0	Name=ORF29;note=Length: 1095%2CFound at strand: positive%2CStart codon: ATG
KU096999_abalone_taiwan	.	Gene	111116	112675	.	-	.	Name=tc2005_p094c;locus_tag="tc2005_p094c"
KU096999_abalone_taiwan	.	CDS	111116	112675	.	-	0	Name=tc2005_p094c;locus_tag="tc2005_p094c";note="similar to YP_006908709.1 hypothetical proteinAbHV_ORF57 [Abalone herpesvirus Victoria/AUS/2009]";codon_start=1;product="hypothetical protein";protein_id="AMW36238.1";translation="MALITPTEILSTMNVLSQGAALNGGLIMLTNPAYMVPPTDETQKTMLRNVISYFQKVIGDVKPETTTASTNTSDDEDVVVAAAPVAETKVTSETIFAVPAIPVRRAPRKDIANCVEEEEPEEEPEQTHEIAEIDFSFLEGCVDQIAMPPPAVPVSDVVLQTPAHQPTYEV…
KU096999_abalone_taiwan	.	Gene	113846	115126	.	+	.	Name=tc2005_p095;locus_tag="tc2005_p095"
KU096999_abalone_taiwan	.	CDS	113846	115126	.	+	0	Name=tc2005_p095;locus_tag="tc2005_p095";note="similar to YP_006908710.1 hypothetical proteinAbHV_ORF58 [Abalone herpesvirus Victoria/AUS/2009]";codon_start=1;product="hypothetical protein";protein_id="AMW36239.1";translation="MDKINSLYNAGILSDKQLSNTITGVVCTSSTNSAARNCLRGFNDHPMYDTVDLKRLANIYWQTTAKEVFNNIINASHDKRLPEYIAKAMSIPDVESSLSSVYNLTNRVVLGNMLLPYESVVSNNMNYKPSRVLGETSHCGDSIKIFSHELTDSKPQQTLIHEMAHAAASKLG…
KU096999_abalone_taiwan	.	CDS	116827	117492	.	-	0	Name=ORF30;note=Length: 666%2CFound at strand: negative%2CStart codon: ATG
KU096999_abalone_taiwan	.	CDS	118305	119045	.	+	0	Name=ORF31;note=Length: 741%2CFound at strand: positive%2CStart codon: ATG
KU096999_abalone_taiwan	.	CDS	119103	119699	.	-	0	Name=ORF32;note=Length: 597%2CFound at strand: negative%2CStart codon: ATG
KU096999_abalone_taiwan	.	Gene	120794	122050	.	-	.	Name=tc2005_p096c;locus_tag="tc2005_p096c"
KU096999_abalone_taiwan	.	CDS	120794	122050	.	-	0	Name=tc2005_p096c;locus_tag="tc2005_p096c";note="similar to YP_006908715.1 hypothetical proteinAbHV_ORF63 [Abalone herpesvirus Victoria/AUS/2009]";codon_start=1;product="hypothetical protein";protein_id="AMW36240.1";translation="MHRCKLIVRSAFPIDTEPIISYEIKSGYAIETAFRFCVELKDLDREEDLTVELYHDVVGTEEVPVYNYVIREGPEYNPRRYSKTQRAGSEAITKQASLTFEKKLRVEVKVIMARSDIDYLEIDYEDLLITLPSSDVVQRKERRFESHALLSALNNPCAVCCKLLTNVQDV…
KU096999_abalone_taiwan	.	Gene	122547	123713	.	+	.	Name=tc2005_p097;locus_tag="tc2005_p097"
KU096999_abalone_taiwan	.	CDS	122547	123713	.	+	0	Name=tc2005_p097;locus_tag="tc2005_p097";note="similar to YP_006908717.1 hypothetical proteinAbHV_ORF65 [Abalone herpesvirus Victoria/AUS/2009]";codon_start=1;product="hypothetical protein";protein_id="AMW36241.1";translation="MSATGEKRKMGEGGDGGAVKKVKKEMFHVKPGAVYHFKCEPAEKIVSAMGKMRSEFGDRVDRLEDLGDGVFIAVFNAQIKRANTSFLTGETWKMERYSKKESSSFGGRSVVLAKNPELRAIMDKIGLEEDEKEQAAPIIKWMVAMKGEIIINGESDKNVFVLITVDHLIQLG…
KU096999_abalone_taiwan	.	CDS	123947	124300	.	+	0	Name=ORF33;note=Length: 354%2CFound at strand: positive%2CStart codon: ATG
KU096999_abalone_taiwan	.	Gene	124437	127181	.	+	.	Name=tc2005_p098;locus_tag="tc2005_p098"
KU096999_abalone_taiwan	.	CDS	124437	127181	.	+	0	Name=tc2005_p098;locus_tag="tc2005_p098";note="similar to YP_006908718.1 hypothetical proteinAbHV_ORF66 [Abalone herpesvirus Victoria/AUS/2009]";codon_start=1;product="hypothetical protein";protein_id="AMW36242.1";translation="MMLFLLLVSGFVCVNSQMGIINFNLEAGTFRAEYWMRGRGLSASFHNAHFHYNSTSSVWAMALSDLFTSIPGVYNNVNSGISNGGVQGSFDYKFPVQGDEKMDFINAFGGSDWSLTWGSTMKVKMNFGSIVGWNSTEEVKVILKAVDNDHSNIVLGCGETHVVEELLGSLPS…
KU096999_abalone_taiwan	.	CDS	127271	127780	.	-	0	Name=ORF34;note=Length: 510%2CFound at strand: negative%2CStart codon: ATG
KU096999_abalone_taiwan	.	Gene	127785	131351	.	-	.	Name=tc2005_p099c;locus_tag="tc2005_p099c"
KU096999_abalone_taiwan	.	CDS	127785	131351	.	-	0	Name=tc2005_p099c;locus_tag="tc2005_p099c";note="similar to YP_006908720.1 hypothetical proteinAbHV_ORF68 [Abalone herpesvirus Victoria/AUS/2009]";codon_start=1;product="hypothetical protein";protein_id="AMW36243.1";translation="MTTPFVNPNARGLVVDRVGQNTAYIGNKPNVQFMQGIARGMLNTSHGTQGMFSSDVDEREALNLDKNAVRRVIVVASHNGDALNKSPASMAANINFATSSNDNLFDEVTQINIRPASNVYNNGITPKSSETLSVVRKYDTETKGTEVVLSSTIVKKLKEIENNLYNETPM…
KU096999_abalone_taiwan	.	Gene	131574	132458	.	-	.	Name=tc2005_p100c;locus_tag="tc2005_p100c"
KU096999_abalone_taiwan	.	CDS	131574	132458	.	-	0	Name=tc2005_p100c;locus_tag="tc2005_p100c";note="similar to YP_006908721.1 hypothetical proteinAbHV_ORF69 [Abalone herpesvirus Victoria/AUS/2009]";codon_start=1;product="hypothetical protein";protein_id="AMW36244.1";translation="MLAAKQQQPTALIPTAPPLYEDVELPPSYEDSMPPSYEDIMPPSYEESQASQLPSIVIQDECVKCMRTTTGQGVTMSFLHCGHCACTDCVEKIDNCPTCGEAFSEFIPIPRAKLMLFPCKHNEDLVMFLARNLTAHGTLNSSCSTCHQRTTAMTLIGAGRRKRQRDIKLD…
KU096999_abalone_taiwan	.	Gene	132626	134623	.	-	.	Name=tc2005_p101c;locus_tag="tc2005_p101c"
KU096999_abalone_taiwan	.	CDS	132626	134623	.	-	0	Name=tc2005_p101c;locus_tag="tc2005_p101c";note="similar to YP_006908722.1 hypothetical proteinAbHV_ORF70 [Abalone herpesvirus Victoria/AUS/2009]";codon_start=1;product="hypothetical protein";protein_id="AMW36245.1";translation="MVNHSETVFQVLCDPEFMKDVQDYLAYWIRPEGRVKSKCGVCDYMIDNKEQQTRLDLIKVCEFLTYLPKCIESVAVGWYIFKNELGLGVTEAVRSLPPSCVYKHLILGVCEKRDIQQEMEHVLFFYENNYVKKSGDDLSGGDADDDDEPSCKKLKNSDSAVLSDNEDNDD…
KU096999_abalone_taiwan	.	CDS	134622	135410	.	+	0	Name=ORF35;note=Length: 789%2CFound at strand: positive%2CStart codon: ATG
KU096999_abalone_taiwan	.	CDS	135504	136097	.	-	0	Name=ORF36;note=Length: 594%2CFound at strand: negative%2CStart codon: ATG
KU096999_abalone_taiwan	.	Gene	136234	138117	.	-	.	Name=tc2005_p102c;locus_tag="tc2005_p102c"
KU096999_abalone_taiwan	.	CDS	136234	138117	.	-	0	Name=tc2005_p102c;locus_tag="tc2005_p102c";note="similar to YP_006908725.1 hypothetical proteinAbHV_ORF73 [Abalone herpesvirus Victoria/AUS/2009]";codon_start=1;product="hypothetical protein";protein_id="AMW36246.1";translation="MSSRKQRIDFTGVVAFIDDDPTADIKLDDSGRFYEIPDSMARAFEANEDEIPIMFEHSEQLPGKNAKDSDKKPLKPLGKVKKFYVGKAKNRRVLKMDAQIDNPGFITALQRMTYDYNNMHKPGAYGSSDKFIRGGKTGTKTDVTAKQALTVRFPGLSISHRLINLNKPKE…
KU096999_abalone_taiwan	.	CDS	138259	138993	.	+	0	Name=ORF38;note=Length: 735%2CFound at strand: positive%2CStart codon: ATG
KU096999_abalone_taiwan	.	CDS	140167	140868	.	+	0	Name=ORF40;note=Length: 702%2CFound at strand: positive%2CStart codon: ATG
KU096999_abalone_taiwan	.	CDS	141005	142594	.	+	0	Name=ORF41;note=Length: 1590%2CFound at strand: positive%2CStart codon: ATG
KU096999_abalone_taiwan	.	CDS	142624	143052	.	-	0	Name=ORF42;note=Length: 429%2CFound at strand: negative%2CStart codon: ATG
KU096999_abalone_taiwan	.	CDS	143199	143606	.	-	0	Name=ORF43;note=Length: 408%2CFound at strand: negative%2CStart codon: ATG
KU096999_abalone_taiwan	.	CDS	143756	144466	.	-	0	Name=ORF44;note=Length: 711%2CFound at strand: negative%2CStart codon: ATG
KU096999_abalone_taiwan	.	CDS	144747	145487	.	+	0	Name=ORF45;note=Length: 741%2CFound at strand: positive%2CStart codon: ATG
KU096999_abalone_taiwan	.	Gene	145628	146506	.	-	.	Name=tc2005_p103c;locus_tag="tc2005_p103c"
KU096999_abalone_taiwan	.	CDS	145628	146506	.	-	0	Name=tc2005_p103c;locus_tag="tc2005_p103c";note="similar to YP_006908732.1 hypothetical proteinAbHV_ORF80 [Abalone herpesvirus Victoria/AUS/2009]";codon_start=1;product="hypothetical protein";protein_id="AMW36247.1";translation="MFRPVLILHLILAAAFTIFMTSYFDNLYETPACNHLSGCSFVLKERLLEEKKANTTKELAHLHKMAEESISCPIKVCEGDQWCCDVCESFKGNHWSEGDVVAKSTREFADPSWAALYVFSVDTVLFLFIFTLNFIKIKAENEDEIPKFAGFKTRVFIGLLIFCMFLSVIG…
KU096999_abalone_taiwan	.	Gene	146599	148020	.	+	.	Name=tc2005_p104;locus_tag="tc2005_p104"
KU096999_abalone_taiwan	.	CDS	146599	148020	.	+	0	Name=tc2005_p104;locus_tag="tc2005_p104";note="similar to YP_006908733.1 hypothetical proteinAbHV_ORF81 [Abalone herpesvirus Victoria/AUS/2009]";codon_start=1;product="hypothetical protein";protein_id="AMW36248.1";translation="MNDKQYRMMTQVAVKERWLRLPNASEDEENSKFKTCNLLMKYNQTMSEETMSKIIMEARSAPIGKDNDLIDFRAFMTIGENAHRVGPNIPEDFAQMAPPISRGIFDEIFNKEQRTGYISYETGRSITSNVRAMADALRPHSILFPDYACQTNIPINNPNGLHAAVLHGYTIE…
KU096999_abalone_taiwan	.	Gene	148064	149833	.	+	.	Name=tc2005_p105;locus_tag="tc2005_p105"
KU096999_abalone_taiwan	.	CDS	148064	149833	.	+	0	Name=tc2005_p105;locus_tag="tc2005_p105";note="similar to YP_006908734.1 hypothetical proteinAbHV_ORF82 [Abalone herpesvirus Victoria/AUS/2009]";codon_start=1;product="hypothetical protein";protein_id="AMW36249.1";translation="MEKVAQDARQTKKIFTARIKDCDLNLLGETVDLHCKKNNIKFFLTSDGLLFMAHTRKKFDFKQGMISASHMLKIPNQEFEELAKGEQTLYSKLNAVLDCDGYDAEFLPNFVNKNYTDKEFVQLCKDSTRHKKVARDNKRVLGYSSASSTDITDNLKSGNLDASTVMKEINTG…
KU096999_abalone_taiwan	.	Gene	149908	150879	.	+	.	Name=tc2005_p106;locus_tag="tc2005_p106"
KU096999_abalone_taiwan	.	CDS	149908	150879	.	+	0	Name=tc2005_p106;locus_tag="tc2005_p106";note="similar to YP_006908735.1 hypothetical proteinAbHV_ORF83 [Abalone herpesvirus Victoria/AUS/2009]";codon_start=1;product="hypothetical protein";protein_id="AMW36250.1";translation="MGKVKTDSTSFWSRLGGVKKLDFKARVLQQHKLRKEAQRSIENSLIDEKRAPKMMLYPTGYMKIDDSTTESLYRHVQLTGSVAISSCMEDKTINEVNQTVERHMGNHRQQEPVLTFAGRLFAGFDAFYTKTDDALCHFVSAADDPVIRHILFRASQFMLNAENRAVRVFVDG…
KU096999_abalone_taiwan	.	CDS	150893	151285	.	+	0	Name=ORF46;note=Length: 393%2CFound at strand: positive%2CStart codon: ATG
KU096999_abalone_taiwan	.	CDS	151308	151913	.	+	0	Name=ORF47;note=Length: 606%2CFound at strand: positive%2CStart codon: ATG
KU096999_abalone_taiwan	.	Gene	151851	154037	.	-	.	Name=tc2005_p107c;locus_tag="tc2005_p107c"
KU096999_abalone_taiwan	.	CDS	151851	154037	.	-	0	Name=tc2005_p107c;locus_tag="tc2005_p107c";note="similar to AET44206.1 hypothetical protein tc_p047[Abalone herpesvirus Taiwan/2004]";codon_start=1;product="hypothetical protein";protein_id="AMW36251.1";translation="MTTRNLFSPYRRNVLNVMKEGSFILQNEQKALDELNKLRKKYNETFLLNNQQTAPKIVQEEKVVIGAEPVSELAGPSIRTIRDFTSEKDVENMLASLNPHHLLLAAKLRADQSVRDREILLAEIALQFKTPDVDMEAVNRDSTVDLMDQYRLAEHSSSLSYYAQVREDARKMYMEDVDRIDRA…
KU096999_abalone_taiwan	.	Gene	154036	155247	.	+	.	Name=tc2005_p108;locus_tag="tc2005_p108"
KU096999_abalone_taiwan	.	CDS	154036	155247	.	+	0	Name=tc2005_p108;locus_tag="tc2005_p108";note="similar to AET44205.1 hypothetical protein tc_p046c[Abalone herpesvirus Taiwan/2004] and YP_006908740.1hypothetical protein AbHV_ORF88 [Abalone herpesvirusVictoria/AUS/2009]";codon_start=1;product="hypothetical protein";protein_id="AMW36252.1";translation="MLKNLRVNYVVEGVQVAQPVTSANSEVYANLPPPVPAETYQTDEDYEEDDGGWASSEFDDYDEDEERNLITLPPPNKKDEEKKLEIPLHDKLAYN…
KU096999_abalone_taiwan	.	Gene	155376	156524	.	-	.	Name=tc2005_p109c;locus_tag="tc2005_p109c"
KU096999_abalone_taiwan	.	CDS	155376	156524	.	-	0	Name=tc2005_p109c;locus_tag="tc2005_p109c";note="similar to YP_006908741.1 hypothetical proteinAbHV_ORF89 [Abalone herpesvirus Victoria/AUS/2009]";codon_start=1;product="hypothetical protein";protein_id="AMW36253.1";translation="METSQSEQLLRNCVEVKFNKHGEREEKGTQGQEIDFDLDYVVLINPDFCKDVELKEKAHLKIPEPTYNGVPSLLIKHPEILRYLIDVCGADKTKTVAKNSIDVKMIWKNHTFNKYVPVKSLQKIPTLEEHRMTKKLLRAGVLINILDPVSDLVKILQVKHRPLFEFWMKS…
KU096999_abalone_taiwan	.	Gene	156656	157657	.	-	.	Name=tc2005_p110c;locus_tag="tc2005_p110c"
KU096999_abalone_taiwan	.	CDS	156656	157657	.	-	0	Name=tc2005_p110c;locus_tag="tc2005_p110c";note="similar to AET44204.1 hypothetical protein tc_p044[Abalone herpesvirus Taiwan/2004] and YP_006908742.1putative chloride channel [Abalone herpesvirusVictoria/AUS/2009]";codon_start=1;product="hypothetical protein";protein_id="AMW36254.1";translation="MSCKNHLEMLTRLAVRLTTLCKLKPDLECTTPASLLDLKSDFRKNPISAEEGEKSRPDEQNFVNNHFRLLFNSMERDLKVIIESGATSSESPTASTDAEP…
KU096999_abalone_taiwan	.	Gene	157332	158450	.	-	.	Name=tc2005_p111c;locus_tag="tc2005_p111c"
KU096999_abalone_taiwan	.	CDS	157332	158450	.	-	0	Name=tc2005_p111c;locus_tag="tc2005_p111c";note="similar to YP_006908743.1 hypothetical proteinAbHV_ORF91 [Abalone herpesvirus Victoria/AUS/2009]";codon_start=1;product="hypothetical protein";protein_id="AMW36255.1";translation="MSTNANCVYDDEDWILKDSDEITFEDDVLILNDDDDAGLIDEDVCLMDFSATGCEVTTEEAADVKAEVNDLYDDVAAVNVSTEDAFFVFPDETDAMYFSDRIKLCALIESYDELKECVPSLEKKSENATFVYNNIPVPVYAKDFDFERNVRSVKFYRTYFADPYAMAGCE…
KU096999_abalone_taiwan	.	Gene	158694	164474	.	+	.	Name=tc2005_p112;locus_tag="tc2005_p112"
KU096999_abalone_taiwan	.	CDS	158694	164474	.	+	0	Name=tc2005_p112;locus_tag="tc2005_p112";note="similar to AEB21377.1 DNA polymerase [Abaloneherpesvirus Taiwan/2004] and YP_006908744.1 putative DNApolymerase [Abalone herpesvirus Victoria/AUS/2009]";codon_start=1;product="DNA polymerase";protein_id="AMW36256.1";translation="MYTGNVKRWPFTCSNVFTPGPKDNCTWPDDTIFSKIRAHCTVVNDRTQKQQLAGNPMVLRVSENFYPNLPVDSSADPLEDKEFPKYGPEEYYMHVYGLYKTFYVEVRDSYQKDTKTLQTLITV…
KU096999_abalone_taiwan	.	CDS	164981	165388	.	+	0	Name=ORF49;note=Length: 408%2CFound at strand: positive%2CStart codon: ATG
KU096999_abalone_taiwan	.	CDS	165712	166761	.	-	0	Name=ORF50;note=Length: 1050%2CFound at strand: negative%2CStart codon: ATG
KU096999_abalone_taiwan	.	Gene	166850	168805	.	-	.	Name=tc2005_p113c;locus_tag="tc2005_p113c"
KU096999_abalone_taiwan	.	CDS	166850	168805	.	-	0	Name=tc2005_p113c;locus_tag="tc2005_p113c";note="similar to AET44201.1 hypothetical protein tc_p041[Abalone herpesvirus Taiwan/2004] and YP_006908746.1hypothetical protein AbHV_ORF94 [Abalone herpesvirusVictoria/AUS/2009]";codon_start=1;product="hypothetical protein";protein_id="AMW36257.1";translation="MAVDHTYIKDGEYRLVKRYRLYTPGTMAHTAVKISSKDEHLYELLVDDLCTRVYLDIDGYGEGVDERVKKIIELFRKRYGSNIPVCVLKCHRKT…
KU096999_abalone_taiwan	.	CDS	169088	169762	.	+	0	Name=ORF51;note=Length: 675%2CFound at strand: positive%2CStart codon: ATG
KU096999_abalone_taiwan	.	Gene	169888	171384	.	+	.	Name=tc2005_p114;locus_tag="tc2005_p114"
KU096999_abalone_taiwan	.	CDS	169888	171384	.	+	0	Name=tc2005_p114;locus_tag="tc2005_p114";note="similar to YP_006908748.1 hypothetical proteinAbHV_ORF96 [Abalone herpesvirus Victoria/AUS/2009]";codon_start=1;product="hypothetical protein";protein_id="AMW36258.1";translation="MWTTPFVSFAPGVQQSGVGHLYYALHERYVDKVKKIRCKVHLQKVIKSSAGKFDRDDSFPVIREETIERLYSYPELQGRVILAVPCVLRDSNTYVRAVEFDMGDEILFVLKRSGTYTNPYRPQEKIVTEAMIAEVDIPPEESADERNRSDAFIRLVEKVLKETESKNEKQKQ…
KU096999_abalone_taiwan	.	Gene	171473	172741	.	-	.	Name=tc2005_p115c;locus_tag="tc2005_p115c";note="putative tRNA ligase"
KU096999_abalone_taiwan	.	CDS	171473	172741	.	-	0	Name=tc2005_p115c;locus_tag="tc2005_p115c";note="similar to YP_006908749.1 putative tRNA ligase[Abalone herpesvirus Victoria/AUS/2009]";codon_start=1;product="putative tRNA ligase";protein_id="AMW36259.1";translation="MEFVTEYKCEQEEFISMVAVNSPTMESNMKKNKIMIKPGPVAKTYNVNYDSICRFGGSNAWKKACRGVFLRYDEDDKLAHRPIFAFNKFFNRSELKESYRETLDDCDNVAVVNKWDGSLIRTWWDGENLISVTQGTIRQDNFFIRRDAGDEKRTSYSSITKELLPDPVLTYLKANPFDCLL…
KU096999_abalone_taiwan	.	Gene	172951	174861	.	+	.	Name=tc2005_p116;locus_tag="tc2005_p116"
KU096999_abalone_taiwan	.	CDS	172951	174861	.	+	0	Name=tc2005_p116;locus_tag="tc2005_p116";note="similar to YP_006908750.1 hypothetical proteinAbHV_ORF98 [Abalone herpesvirus Victoria/AUS/2009]";codon_start=1;product="hypothetical protein";protein_id="AMW36260.1";translation="MATSIDIESILESHTDVDSVLEEIQDELARKKKALTPFEMGTLSWRALYILSEINKGGNSDLYKKLCTEDKNMVGGYYMATLNNQNFAIHTKKPLFCEPNHLHGTCTAKWRTSMEKKVPTHDPKISMLQLMKKINSNELMYEACTATTSGTANMKMKRSKFATEKGTYIHDM…
KU096999_abalone_taiwan	.	Gene	175140	176564	.	-	.	Name=tc2005_p117c;locus_tag="tc2005_p117c"
KU096999_abalone_taiwan	.	CDS	175140	176564	.	-	0	Name=tc2005_p117c;locus_tag="tc2005_p117c";note="similar to YP_006908751.1 hypothetical proteinAbHV_ORF99 [Abalone herpesvirus Victoria/AUS/2009]";codon_start=1;product="hypothetical protein";protein_id="AMW36261.1";translation="MMSYLTSKTRMDKIISYCNQVGDRVLKLIRRPTEEEAYEEAPKLKRQSAFVVRRPKLFGSLFSNYLSEWEDRIEREGALTVAILISTRFMQNTIMQREIKNFIDHVKEIYGEKCIIMSEHARRLTSTDIYNLHQHAGMKLKLCVCNQNDIDIDDITPLPLGVEIHKLAIK…
KU096999_abalone_taiwan	.	CDS	176603	177223	.	+	0	Name=ORF52;note=Length: 621%2CFound at strand: positive%2CStart codon: ATG
KU096999_abalone_taiwan	.	Gene	177329	178369	.	+	.	Name=tc2005_p118;locus_tag="tc2005_p118"
KU096999_abalone_taiwan	.	CDS	177329	178369	.	+	0	Name=tc2005_p118;locus_tag="tc2005_p118";note="similar to YP_006908753.1 hypothetical proteinAbHV_ORF101 [Abalone herpesvirus Victoria/AUS/2009]";codon_start=1;product="hypothetical protein";protein_id="AMW36262.1";translation="MEAITTEKNAWIITSSAEDISSAVSELAMGGELDTVVFKDCIEKVNKDSSLLFVRNLPPFDLMLSIVESHEATLACGTHKKQESRIHQHCIIVSPVSPAHYSQVCVNGASVEELVMKNWTVIENGKVLTPMDCARRGVKRPLPKDEPLKSQGSVFTKPKEVVKVSSVKNDA…
KU096999_abalone_taiwan	.	Gene	178501	180606	.	-	.	Name=tc2005_p119c;locus_tag="tc2005_p119c"
KU096999_abalone_taiwan	.	CDS	178501	180606	.	-	0	Name=tc2005_p119c;locus_tag="tc2005_p119c";note="similar to YP_006908754.1 hypothetical proteinAbHV_ORF102 [Abalone herpesvirus Victoria/AUS/2009]%2CADD24796.1 ORF67 [Chlamys acute necrobiotic virus] andYP_024608.1 ORF68 [Ostreid herpesvirus 1]";codon_start=1;product="hypothetical protein";protein_id="AMW36263.1";translation="MRFIFYSVLLVVSAVMNSRTADITTMPETKSLLNWGIVMSRGPNVINGITKYRHTFQNKIPVISFTKVQEM…
KU096999_abalone_taiwan	.	Gene	180612	182558	.	-	.	Name=tc2005_p120c;locus_tag="tc2005_p120c"
KU096999_abalone_taiwan	.	CDS	180612	182558	.	-	0	Name=tc2005_p120c;locus_tag="tc2005_p120c";note="similar to YP_006908755.1 hypothetical proteinAbHV_ORF103 [Abalone herpesvirus Victoria/AUS/2009]";codon_start=1;product="hypothetical protein";protein_id="AMW36264.1";translation="MSFYKRRVDYGAEIFGDESGDIGLERVTHNAGKQLLSIRRSNASDDLIALTSKAWTMNGEGEPLRSSVWKAGLPGSVCYRWFNSHMLPKVSDMLIDTITMRRDYESPGAETKLDEINISSQMWVGYRFLAACMRWFDVFDDNWLWTSWHATEYMSGISREDKLYDMLFV…
KU096999_abalone_taiwan	.	CDS	182557	182925	.	+	0	Name=ORF53;note=Length: 369%2CFound at strand: positive%2CStart codon: ATG
KU096999_abalone_taiwan	.	Gene	183158	184126	.	-	.	Name=tc2005_p121c;locus_tag="tc2005_p121c"
KU096999_abalone_taiwan	.	CDS	183158	184126	.	-	0	Name=tc2005_p121c;locus_tag="tc2005_p121c";note="similar to YP_006908757.1 hypothetical proteinAbHV_ORF105 [Abalone herpesvirus Victoria/AUS/2009]";codon_start=1;product="hypothetical protein";protein_id="AMW36265.1";translation="MVALGCVIHSLTRIRRRKIFTNQLLKRRSKKMSEQITPVSAFHSIILDGKPGEGKSTVIKPIVETLEEIYKEKNVIILLNGQPLHVVVEKVIKKDAPGRMQYIEAIYTPSVKVNEFHQAMSIGYTLVGAEMDLRERYPVYENNKDLPKVINVVERNSACAGAIFIASSF…
KU096999_abalone_taiwan	.	Gene	184150	185544	.	+	.	Name=tc2005_p122;locus_tag="tc2005_p122"
KU096999_abalone_taiwan	.	CDS	184150	185544	.	+	0	Name=tc2005_p122;locus_tag="tc2005_p122";note="similar to YP_006908758.1 hypothetical proteinAbHV_ORF106 [Abalone herpesvirus Victoria/AUS/2009]";codon_start=1;product="hypothetical protein";protein_id="AMW36266.1";translation="MSSLLSLTNLPKTRKEFLKEALRAKGGQSGACGYKNYNGRDDYMTFITSSNATDLNQDSNAFYNNTRQLVIRNGKEEVSKEELANKTLYKQNFFNSTPDSALQLVTETEGEKSLLNQISLSSYLNTYGLLSGVDQVSAFHNHYVKETGVEGGGVGTTTDDEDVSGHELFAK…
KU096999_abalone_taiwan	.	Gene	185652	187541	.	-	.	Name=tc2005_p123c;locus_tag="tc2005_p123c";note="putative ATP-dependent DNA ligase"
KU096999_abalone_taiwan	.	CDS	185652	187541	.	-	0	Name=tc2005_p123c;locus_tag="tc2005_p123c";note="similar to YP_006908759.1 putative ATP-dependentDNA ligase [Abalone herpesvirus Victoria/AUS/2009]";codon_start=1;product="putative ATP-dependent DNA ligase";protein_id="AMW36267.1";translation="MYSSDFQVCADILFKIENAHGRNEMIKLLQDYLHTLMTEDYDSVLAVANFTLNRVAPAHENIELGAGEALVIKAVSEVTGLTPTEIRRLKKDCGDLGEVAQLASKFQTGELITVKEVMEKMYEMATTQGKDSQKARIAILGDLLKRCGTKVEARY…
KU096999_abalone_taiwan	.	Gene	187774	188898	.	+	.	Name=tc2005_p124;locus_tag="tc2005_p124"
KU096999_abalone_taiwan	.	CDS	187774	188898	.	+	0	Name=tc2005_p124;locus_tag="tc2005_p124";note="similar to YP_006908760.1 putative Zn fingerprotein [Abalone herpesvirus Victoria/AUS/2009]";codon_start=1;product="putative Zn finger protein";protein_id="AMW36268.1";translation="MEEVLTQVREILGTGATKTNVTQAIYLLSKFMYDSENLPAVTQDEDTQEFIMPDLPEEEEEAVVIPDEETAYVPEGNTLASNPFRLEHNDSMDSSDSLPDLTDGEDTPEENRAPVVPFLEINFDESFQSQVESVVATMPSTSNADEDENNADENRCTICETSDHPMNPSPD…
KU096999_abalone_taiwan	.	Gene	189084	191030	.	-	.	Name=tc2005_p125c;locus_tag="tc2005_p125c"
KU096999_abalone_taiwan	.	CDS	189084	191030	.	-	0	Name=tc2005_p125c;locus_tag="tc2005_p125c";note="similar to YP_006908761.1 hypothetical proteinAbHV_ORF109 [Abalone herpesvirus Victoria/AUS/2009]";codon_start=1;product="hypothetical protein";protein_id="AMW36269.1";translation="MFLPLFITAVGIVYATKASELPVKPVVQFKEAENQTTELYIYSAYPHHLHVLSSKFFNLSIIPGECDSLPDHLFVVSCVLDNRGKSTLVLKLAEKEDWLLKVKLYSYLLSLTVHDGRDTSAPEFNVIDYPVMRTDYGLPVTDEYDPDADVRMKVIMTSENDATIGCGSG…
KU096999_abalone_taiwan	.	CDS	191358	192077	.	+	0	Name=ORF54;note=Length: 720%2CFound at strand: positive%2CStart codon: ATG
KU096999_abalone_taiwan	.	Gene	192185	193126	.	-	.	Name=tc2005_p126c;locus_tag="tc2005_p126c"
KU096999_abalone_taiwan	.	CDS	192185	193126	.	-	0	Name=tc2005_p126c;locus_tag="tc2005_p126c";note="similar to YP_006908763.1 putative guanylate kinase[Abalone herpesvirus Victoria/AUS/2009]";codon_start=1;product="putative guanylate kinase";protein_id="AMW36270.1";translation="MRFWVYITRVYHTNFITPKPNEQTSNMSARNQITFIVGPSGSGKSTLQDRLKAEYPDVFCNCVSHTTRAMRAGEVNGVDYWFVEKEEFLTMEENGEFVESVCYAGNHYGMSKSSLHTIVEEDKATMIIVEPNGAREIEAANLDPKPVFMFIAPPSKEEVERRLVSRGTESE…
KU096999_abalone_taiwan	.	Gene	193299	194405	.	+	.	Name=tc2005_p127;locus_tag="tc2005_p127"
KU096999_abalone_taiwan	.	CDS	193299	194405	.	+	0	Name=tc2005_p127;locus_tag="tc2005_p127";note="similar to YP_006908764.1 hypothetical proteinAbHV_ORF112 [Abalone herpesvirus Victoria/AUS/2009]";codon_start=1;product="hypothetical protein";protein_id="AMW36271.1";translation="MHRCKLIVRSPFETEPIISYEIKLGHSIEKGFGFNVEIKNLFKEKRLSVELYHDVVGSEEEVPVYDYRIRVGPKPRRRNMIQRAGYGVIAGQIPVTENKLLLQLKVRRNDGSDNGNLAQIEYEDLLIALPSSEGLKMKERRLESEALSRALKNRCVVCRETNDQLSLLPEM…
KU096999_abalone_taiwan	.	CDS	194769	195578	.	+	0	Name=ORF55;note=Length: 810%2CFound at strand: positive%2CStart codon: ATG
KU096999_abalone_taiwan	.	CDS	195966	196316	.	-	0	Name=ORF56;note=Length: 351%2CFound at strand: negative%2CStart codon: ATG
KU096999_abalone_taiwan	.	CDS	197123	197788	.	+	0	Name=ORF58;note=Length: 666%2CFound at strand: positive%2CStart codon: ATG
