# Supplementary material for: RNA-seq of HaHV-1-infected abalones reveals a common transcriptional signature of Malacoherpesviruses
Source: Sci Rep. 2019 Jan 30;9:938. doi: 10.1038/s41598-018-36433-w (PMC6353905; doi:10.1038/s41598-018-36433-w)
Supplement: Supplementary file 7 — Supplementary Dataset 6 [file 41598_2018_36433_MOESM7_ESM.zip › Supplementary Data 2.fa]

>HaHV-1-CN2003_Contig0
TCCCTCGTCTCCGAAATGAATCTTGCTCAATAACGAGACAGCATTCAACGCAGAAATACA
AAACGTTTCATCATTTAGATCTGGATTCCACACATGAGCTGACATAATTAGAAGCAAATC
TTGATTAAACTTTTTCCTTTTGTCCTGTTGTTCATCAGGAACTACCTGCACTGGCCAGGC
GTTCTTTCCAGTATACAGCATGTTCCACAAACATCGTTCTTTGTAATTGGTGTGTAGAAT
TAAACTGGCACAAAACCCAGTTAAGGTAAATGATGTTTTCATGCAGGCGTGAATCAGATT
GCCGTGATTGTACGTGATGTTGTAGGGCCGCTCCTGCAGTTCATACATCTCTTTTATGGT
TTCAGTTCCGTTGATGAATTCCATGTCAGTTGTGCTCGATATCATCAAGTATAGATCATA
CGTCAAAATAATCTTCCATCTAGGGTCAGATTTTGTTTTGACTTTTTCAACCACATAGGA
TACATCTGTATTTTCGTCATAGTGCAACTTCACCGCTATATCCTTCCCGCTCAAAGTTTT
ATATTTTGTGTCTTCTTTGTAAATTACGGTCTCCATCCTTTATTTTGTCGTAATGAATTT
TACACAAGACGCGATTTCTTTTTATACCTGAGAAAAGGAAGAAGCCCTTTCTTAGTACAA
GACCTTGTTCGTACGAGGCCGGTTCTGGTTGTACAAGACCTTGCACGATTATTTTCTATA
TAAACCACGTCACAAAACTGACATTCACACTAGAAGTGGTACGAGTTTGAACTAACACTA
ATCAAAAAAAAAAAAATGATTTACGCAATTTTCTTCAAATTGGCGGAGGCCTTCATCGCC
TACCGAAAGTTTGGCGGAAAACTGATGGCCGTTGATCACACTTACATCAAAGACGGGGAA
TATAGACTGGTCAAGAGGTACCGTCTCTACACACCGGGAACCATGGCTCACACCGCGGTA
AAGATTTCATCCAAAGACGAACATCTCTACGAACTTCTCGTTGATGACCTCTGTACCAGG
GTTTATCTCGACATAGACGGTTACGGCGAAGGAGTGGATGAACGAGTCAAGAAGATCATA
GAACTTTTCAGAAAGAGATACGGTTCCAACATACCGGTATGCGTCCTAAAATGTCATCGA
AAAACCAAAAGGAGCTTTCATCTCACCTTCCCAACCCTCATCTTTCCGAGCAAAGAAGGG
GTGAGGGATGCCGTGCTTCGTCTATGTCTAGAAAATACCGAAATTTTCAAAGATGTAGAT
TTGGGAGTCTATGACAAGAATCGTACCATGAGAACCCTCAACCAATCCAAGAAAAACAAG
ATCGTTGCGGAAAACTCTCCTCCTCTCGTTTATGACGACGCTATAGACGGACCAGTACCC
GACTCCTTCCCTGGACAATGGATGATACAACACCCTTCCTTGTTTGCGAATCAAACGAGA
GATCCCATAAAAGATGCGAAAGAAGTGATTAGTAAAATCAGGGGTCAACAAAGAAAGAGA
AAAGTCGTTGAGAACCCAATCGAGGAAGACGAGAAATCCGCAGCATCGCCCGCTAAGCGC
GTGAGAAAGAGGAGAGATCGTAAGGGCGATTATCATATAAACGAAGACAAAGATTTTCTT
TTACCCGACGCGGAGAAAGAGAAATTAAAAGATCACTACAACGTGTTTTTGAATTACGCA
AAGTCTCTGACCGCCTTCATCGATCAAGAAACTGTCGTAAATTGGATGGTTGATGCCGGA
GAAGACAAGGACGGTGTGAGTCGCGAGGAGAGGCGCGATAAACACAGAAGCCGCTTACGA
GATCAAGATTGGCCCCTAAACTCATGGATAAAAGGAGACTATGCTATGAGCGTAATCGAA
TCAATTTTACGTCTCAATGTTATCGATCATCGAAACAAGCCTGACGACATTTTTATGCCC
GAAGTAAACTACTCGGACGATCTTCCTCTCATGCCCATGAAGACAGAAGAGTTTCCTGAC
TGGCCGGTTTGGGAAAACATCAAACACATCAACGGAGACGAATTGTCGACTTCTCTCAGG
ACGAGCTCTAAACTAGACGTGCCTGGAGCTAAGAATGGAGTAGTCGTCACTGGACAAATG
GGAGCCGGGAAAACCAAAGGAATTGTTGATTTCATCGTGGATAGCGTTCTGCTGCAACGG
AAGAACTGCACCTACATTTCTCCCAGAGTACTTTTGGTAGAACAGTTTACGACAGCTCTT
CTCAAAACACTGGCTGATAAACTCAGGAAAGGAAGTTCCTACAGGAGAGGACACGGCACA
CCAACCTTTGCAATCAGGATAAAATTTGGAGGAGCCGAACAATTCAAGTCTGAGATCATG
CTCGAAAATGAAAACTACAGAGAGCTCGTGCAAACTTTCAAAGGTAAGAGTATCTTTGCG
GATAAAGAAAGGGTCGATCCTTCTGTACCTATCATCCACATAGTTGTGATCAATTCCCTC
TACGTGCATGTGCGAGACACACCGAACTTCAAATCAGAGCTGGTAGTTATGGATGAACTG
GCTGTCATAGTTGGGAATTATGGCATGGGTACCAAGGACGAAAAAACGCCAACAAAACTC
GGAAGTTTCTACATACAGCGCGCACTGAGTAAAGTGATTGATATCTGCGAGTTTCTCATT
TTTGTTGACGCTGGGATGTCCAAGAATCAACTCGCGCTCTGTCAGAGGCTTCTGGGACTC
ACTGAACACTTCCTGAAAGAAGAAACGCAGCTGCAACTTTATAAAGAAAATCAAAAGCGC
GAAAGTCTTTCCAGTAAAAAAACGGGAGAAATGACAGAAAGGATCTTGAAAAAGAATATA
AAGCGAAGAAAAACCACTCTCGTCAAAACTGTAGATGATAATAAATCAGTTCTGAACGAG
AAGAATTTCACCAGAGATGAAATCAAACTTGGTAAAAATTTACTTTACAAAATAACAGAC
GTGGTTATGAAACCTTCTCTATTTGTTTGCAACAACCCGCTCTACAACACGATTTTTGAG
AAAATTGTATTCATCGAAAATAAGGACACCTTCGTCGCGAGAATCATAGACAGTTTGAAC
TCTGGAAAGTTTGTGGCTGGAGCCTACAGTAAGGCTGAAACCATGTCGCAGGATTTGTTG
AAGATCACAGCAAACAGCAAAAGTAAGTTTGTTGTGCCGTTCTGCAAGCCCATCTTCTCT
GACAAAATTAAAAACCCAGGATGCGTTAAGACCAGTCTAGAAGCCGCACCGAGATCTCAC
ATCTTCACCTTTACTCAAAAACTTGGCGTGGGATTTTCGATTGAAAACAAGGATGCTTTT
GATGAGGTGTACGTTCATCTTGAGTGTGATCAGTATTCTCCCAACGCCGCAGACATGGTA
CAGCTCACGGCCAGGATCCGATCGATCAAGAGTAAAACTCTCTTCGTTCATCTACGCAAA
AACAAACCACTGCGCTTGAATTTCAAACCGAACCTGGAGTTTGCTCAGAAACCTTTGGTT
GAAGAAAGCGTGTTGCATGCTGTGCTCAATCAACACTTCTGGACCGAAGAAATTAAGAAG
GTGCTCGGAAAGATGTCAGCCGCTTGTGAGATGGATTACCTACGACGTTTCATGCGAGGT
TTCATGGGAGTTACCAAAGTTGACGGCGTTGTGAGTTACACCATGCCCGAACATGAAATT
GATTCTGCTAGGCTGACAGAGGGATCCTTGTCTGTGTTGAATTCAAACACGGAGCGCCTC
AAATCTACACGCCAAAAATATCCGGCCGATCTTTATGAGAGACATTTTCACAACACAGAA
GTTGTGAGGGGTGAAACCACTTACAAGCGAACCATACTGCCCAGACTGATACAAGAAGAA
CCCACGGATCAACTTGCTTCAGACGTGATGGCTTCCCAATTGGAGGGAGGTGTGGAGAGC
GTTACCGTGCCCGTTGCCGACAGAACTGGAGAAATTGCTTGCTACTCTCTTCAAGAACTT
GCCCCGGAGCCCTTTGTTGCAGAATACTTAGCGTAATTCAAACGCTGTGCATGCTTCCTT
TTGTAAATAAAAAATTGTAAATATGATAAATTTGTCAGCCATTTTGTTTTTAGCCGCCAT
TTTGTTTGTTGCCTAGCAATTGTAAACAACTTTTTTTTACCGCAAAGGATCATGGGGTTT
CCAGAGGGTGACGGAACAGGCAATTTTGGTCACGTGATATATTTACTACATAAGTCTATG
GGATGACGTCATGTTACTATAAATAAGTGTTCCGGCACCCTCGGGAAAAATTTGCCATCT
CTCCCATGTTAAAATTTTTTGGCATCCCTCCAAAAATTTTTTTAACATAGGATTAGATGG
GGCTAAAAATCTCGGCTGGGAGAGTGAAAGATATGGAGTCGAGTACACCCGACGGACAAA
TGCCCCGCGAAGCCTCCGAAAACCGAAGTCGTGCGGAGGAAGACGGACACCTTGGCCAGC
GAGCTACTGTGTGACGAGAAGGCATGACAGTTGGCCAACGACAGCTCGCGACACAGGTAG
ACGAGAAGGCAGACAATAAGGCGCCTGCGGCCATAATTATAGAAATTGACGACGGAGACG
GCGAAATTATAGGTAAAAACGCGAGATTTTAGGCAAATTTGACGAGGAAGACGGGCATTT
TGGGCAAAAACGAGCGATTTTTAGGCAAACTTGACGAGGAAGACGGACATTTTGAGCAAA
ACTCGCATTTTTAGGCAAACTTGACGAGGAAGACGGGCCATTTTGAGTAAAAGGAGAGCT
GTTTTTCGGCAAACTTGACGAGGAAGACGGACCAACATTCATTTTTCCCGCGCGCTAACT
CGACTGACGAGGAAGCCGGTCCAATAATACAATTCTGCGCGCGAACTCGACTGACGAGGA
AGACGGACCGATAATCATTTCTGCGCGCGCAAACTTTGACTGACGAGGAAGACGGACCAA
CAATCAACTCCGCGAGCTCAAACTCAACTGACGGGGAAGACGGACCAACATTCATTTTTA
TGCGCGCGCGATCTTGACTGTCTAGGAAGACAGACCGATAATTAATTCTTGCGCGCGCAA
ACTGACTGACTAGGAAGACAGACCGATAATTAATTCTTGCGCGCGCAAACTTACTAACGA
GGAAGACAGACCCGATAATTAATTCAGCGAGCAACAAAAAAAATACTCAACTGACGAGGA
AGACAGAAGTTCAATTATAGCGCGCAAATCTCTAAAGTTTTACGAGAAAGCGAGAACAAA
AAAAAAAAAATATAATACGATTCACAAATTTATTTTTCATTCTTCTCATACAGCGTTTGA
ATTCCACGCTTTTTCATTTCGCTTGAAAGAAAGACGAGATCTTGGGTTGCTTGGCGTCTG
GCAGCTTCATGGTCAGCTTTCTCTTCAACACCCTTCCCTGCGACTTCCTGTTTTCTTCGA
GAGCTCTCTGTCTCTTTTGAATCTGCTCTTCGGTCAGCTCTTCTTCCGGGTCGCTCAGCG
GTTCCTCCTCGTCAACCACGACAGGCTGCTTCTTTTTCGGAGTCTTGGGCTTCTTGGGTT
CTTTGGGTTTCTTGGGTTCCTTGGGTGCCCGTGGAGTCCTGGGTTTTGACTGAGCGGGCC
GCTTTCTACTTTCTTCTCGGACCGCCGGCTTCTTAAAAACTGGAACTCGATAAGGACACT
CGTCCGTCACGTAAGGGATGTTGTGTTGAACCGGCGAAACCAGATTGGTAACCTCCAACC
TTTGAGCCGTGTCGTTGAAAACGAACTCCGTCATCTTTTCTTTGTACATCTCGCTGTGTT
GAGAAGGGTCGGACAGGTACCTCATCTTCAGAGCGGTGAGATTGATCTTGATCGGTTCTC
GTTCTCCGAACATCCACTCTTTTACCTCTCGCTTGTCGTCCCTGATGAACTCGATTTCCA
GTTCCGTTTTCCCGTCTACCAAGACTGCAGACTTGCCCGGAATCGGAGCGAAGGAAGCCA
CTTCTTGATTCGAAGCGAACAGCTTGTCGATCACGTCGCACTCCGCTTTGAAAGAAAACC
TGTTCTTGGCGTTGCTCTTGTAAGAACCTCTGTTGATCAACATTCTCCTCTTGCCGTTAG
AAGAAACGATGATGAGCGGGGTAGACTGAGTCTGCTGTGCGTAATCTTCTCGCAGGTCGA
GATACTGTTTGCGGGCCGCTCTGAACTTTTTGTTGTCGTCGTTACCCAGTTCCACTATGT
CTTTTCTGAAGAGGTAGCAGTTGTCGCTGCCGTAGAGATTGTATTCTTTTGGGTCGGGAG
CCTCGTCGGTCATCATGATTTTCAAGCAAGAACGCCCGTCCGTACCGTCGATCAGCGCGT
ACCTCTTCTTCATTTTGCAGTACATGGGCCAAAAGCTCACGCAGACCTGCAGGTGTTCCA
GGGTGTACCACTCGTCAGCCGCCGGTAATTCGGTTAAGCAGTAGTTGTCGTCGTACCAAA
AGAGCGGCATGCCCCAGGCGAAGAAGGCGTACTCGTCTCTCATTCTCTTCATGCGCTTCT
GGGCTTCCATCAGATCGTGCTCGTTCGCGAAGAGTTCCGGAAGCGGGGCGATCAGCTTGT
CGTCGTGAAATTGATGATCCGACTCTTTCTTGATCAGCTTGGTACAGTTTTCGATCATGT
AGAGATGAGCCAGCAGCTTGAGACGGGTTCTCATGTCGACCTGCGTGCAATATTCTCTGT
GGGGCTTGAGATGTTCGGGCATGTCCGTAATTTTGAGAGCGCAGAACTTTTCTTCTTTCG
CTTTGTCGTTGGCCGCCTTGGTGACCCTTCTTTTACACAAGGTGTTGTAAGCCGAAGGTT
TGAGTCCTTTGCACGCCTGCTCGTGCTTCAACACCAACTCCTTTTCAAACTCCGTGTCCG
GTTCTCGCACGAGCAGAGTTTTAATCATGGTGCAAAAGTGAGCGCCCGCTTGCACGCTAG
GTTTTCTAAAGACGGTCGTGTAGAGGCTCGGTTGATCGATTCCAAAGCGCTTGCATCTCG
CCCTCTCTTTCTTGTCGGCCACAGTTTTGGGGTTGTGAGGGCTGTTTACCTTTTCGCGAG
AAGAACAGTCGTTGATTTCGGCCAGGTCGTATCCGTGACAGAATTTCTTGATGATGGCGT
TCTCCTGGTCAGCGTCATCGAACTCTCTCATCCTTTTTCTGGCGAGTTTGCTGAGGCGTT
GCAGTTTCATCAACTCCTCCTCTTCTATCTCTCGTTTGAGAAAATCGCAGTAGCCCGGTT
CCCTCATGGCTTCCACTTCCGGCTGTACGTCTTTGATAATTTCGTCGACTCTAGCTTCCG
CGATCATCCGGGCTCTAAGTCCTACAAACACGGTAGAGTAAGCTTCCTCGACAAACTGAG
CGAACCCGTCAAAGTCATTTTCGGAAAGCATCTGCACGGAACCCAGCTGAACGATCAGTT
TCATCTTCGTCATGTCAGACTTCTTGCAAGCAAACCCTCGCACGATGGGCGACATGTTGA
AGGTCTCAGGTTCTACCATGCGAGCGGCGTACACTTTCTTGCAAGGGAAGATCTCGGCGA
ACATCATCTTTTCGATCTCCAGGGAAGTGGGTTTGTCCCACAAGGCTTTGATTCCGGGTT
TCCCGTTGTTAATTTCGTCCATGATGTCTTCGTAGACGCTGAACATCTCGCCCATCAGCT
CGGTAATCTTTGGCATGTCGCCCTTGTCCCAGCGCTCTCTGAACAGCTTCTTGCTCAGAC
GATTCATAGGACCGTGCGTGTCGGGGTCGTACACATCTTCGTCTCCTTCCATGGGTTCCG
GGTTTTTGTAAGGCCCCATCCGCAAAACCTTTCTGTACTGGTTAGCTTCCCCGTCGTAGA
ATTTCGCGAGCTCTTCGTCGGAAACTCTGGGAGGAGGTATGCGACAAGGTCTGAGGTTCA
AGCGCTTGTTTATGGACGACGTGGAATCCGTGTCACACATGGAAGACGGTCCAGAGGTTT
TGTTCAGCCTGATGGTCGCCCTTTCTATGTCCGTTCTGGCGCACGAGGTAATCAATCCTC
CGATTCTTCCGCTCAAGCGCAACAAGATTCCGTAGATGGAGTTTCCGGACAACTTGGCAT
CGTTTTGCGCGATGTTATAGGTGTTGTATTCCGCGCTGCTCTTCTCAAAGTTTTTCATCA
GTTTCTTGTACATGGCTCTCTCCTCGCGCAAATCGGAAGCGAGCTCTCTGGCCGTGGATT
CCATGACTTTAGGCGTGACGATATAGACAGTGCTCGTGACGGGTTCGTGATTCACGGCCC
ACTTGCATTTCGAACCGTACGCGCTTTTAAGTTGATCTTTGTCGAAGTTGCCGTTTTTGC
ACAATTCTTCGATCTCCTGTTTGGTCTTGTAGGTACACTTGGGCGAATCGACGGGACAGG
CGTGCGTGACACGAACCAGAGAATTGGGAACCAGGGTTTTCTTGTAGTGAACGTGCTCTA
CCCAATGGGGTTTGAGATCTTGAACTTCAACCATGGTCGTAGGGTCAACGTTCTCCCTGG
AAATCACCGAAGAATACTGCGCTGCAAAATCGACTAGCGTGGTCGGGTGATCGTTGTAAA
TTCCCTCGCAGCCGGTCAAGGTTCTTCCCGCACGAGCCTGCATGAGATCAAAGTCGGTTT
GTGGGTTATAGACGTGGTCGGGTTCGTACAACACTTCCTCGTTCTTCTTCGTGTTTGGAT
CGAAGCTCACGATTCCGGAGTACCACATGTAGGCGTACATCATGCAGAGAGTGTTTTCTT
GAGTTTTGTTTCCGTAGAGTTCGCGCATGGGTTTAATCACACGCCTCACTCTAAAAATGT
CTTTCATCCCGTTCATGAAGTACTGATCCAACGCTACTGACAGGATCGTGTCCTTAGCGC
AGTAAGCCACCAAGTTTGTCAAGTCCTTCTCTCTCCACGTCTGAGCGATGTTTTCGTACT
CCACATCTTTCGAACTGTACTTCGAGATTCCCAAAAATCCAAACCCGACGCTGCCAATCT
TTTTGTCGAAGGGTTCGGAAGGATCGATGTAAACCGGAGCTCCCTGCACAGTTTTTAACA
CGTCACGAGAACCCACGTTGCTGGTACAAAGGGTGTGAATCTCCCAAGCGTTGAGCATGT
GGTTGTATTGTTCTTTGACCCTTCTTTCTCCCTTGCTTACTCTGGCAGCCATGTTTTGAA
GTCTGTCGTCCATCGAGATTCCCAGTTCTTCGTCGTAAAACTCGTCACTCTCTTCTTCAA
TTTTAGAGGTTTCCATGCCAGAAAACACCTCTTCGGCCTTTTTGGCGATATGCTTCTTCA
CGCCGTTCGATACTCGCTTGCTTTCGGCGACTTTGTTTTCTTTCTTGTAAGCGATAGTGG
CGCCGTCAATTCTGTTCGCGAACGACATGCCGTCGTATCTTCTCCTCTTCACTTTGAATT
CGTCGGTGCCCGAGAACTTTGGGCTGTAAGTGTACTCTCTGCAGCCTTGCAACCCCTCCT
TCTCCATCTGAAGTTGAATCATGGACAAATCGAAGGAGTCGCTGTTGTAGCCAGTCACGA
TTCCCACTTTCCATTTTCGCGCGCACTCGAAAAATCCGATCAGCATCTCCCTCTGGGATT
TGTAGTAACGAATCTCAAAGTTTACTCCGGGAATCATGTTCGCGTCATATTTTCCGGCCA
GTTCTTTGTTTAAGATGTCAACCACTTTCTTTTCGTCAACTTTACTTTCTTCAAAGTCTC
TTCCTTCGTAAACGTACATGAAGTGAACGTGCTCTATGGGTTTCTTGTAAGCTCCCTCGT
TATACAGGGTGGCGTGCATGGAAACGATGAACGGGTTGGGGTCGGAATCGTACGGCACAA
AGTATGTCTCTATATCGTGTCCCATCACCCGCTGTCTCTTTCCGATCTTCATGAGTATGT
TATCCTGCCTTTCTCTTCTAGCCGAATCAAACATCTTGCTGTGAATTTCGTTCTTCCAGT
ATAGTTTGACGACGTGGGCCACCATGTGTTGCAGTTTGACGATGTCCAGTTCGAAAAATC
TGATGTCGCTTCCCAGGTCTAGATTCTCCTTATCCGTCAAGCGTCCTTGCGCTCCCTTTC
TGTGAATCGTGCAACCCTCCGAGTATAGCTGTGACTTTTCTTTGATGTTTCTGTAGGCCT
TGGGAAGCATTTGTTTAGTTCCTTTCGTCAGATGATTCACGATGGCGTTTTTGAATTCCT
GCAGACTGACGTTCTTCCCACGGGGCAGGTTGACGTCTTTCAATTTTCGTTTCGCGAGAT
AACCCGGCATGATTTTAGGACTGGAATCGATCAGCGGTCCAAAACACTCTTTCTCGATCT
TCTCGTACAGTTCCGTGGGATCAAACTCCGACAAATCGAAAGCGGCGTCGTTGTCAAATT
CAATGTCTTTGTAAAACACGTCGACGTACTTGTAGTTTTCGTGAATTTCTGCCCCCTTGT
ACTGGTGTATAGTAGGCTTCTGCTCCGATTTTACCCAAAATTGAGTGAAGGGACAGGTTC
TGTGAGACAGCATCCATGAAGAGTAGGTAGGAATTACACAATTGTAAACCTTGCTGGCCA
GGATGGAAGACTGAGACTTTAGTAAATCCCTCAGGGCGTACACGCTCACGTTTTGAGAAA
AGTACAACTTCACCATAAACTTCTCGCCGAGCACGCTTTTAAAAGGAGGCTTCTTGTATA
CGAGCTTGGCGCCCAGGTAAGACTTCATGATGAAAGAGTTCTGTTGAGTTTCCAGCATAC
GTTTGATTACGTAACTGCAGTTTTGAACGGTGATCAAAGTCTGAAGGGTTTTTGTGTCCT
TTTGGTACGAATCGCGCACCTCCACGTAAAAAGTCTTGTAGAGACCGTACACGTGCATGT
AGTACTCTTCCGGTCCATACTTGGGAAACTCTTTGTCTTCCAGCGGATCGGCCGACGAAT
CAACGGGCAAGTTCGGATAAAAATTCTCAGACACGCGTAGAACCATGGGATTGCCGGCCA
GTTGTTGTTTTTGCGTTCTGTCATTGACCACCGTGCAGTGAGCTCTTATTTTTGAAAAGA
TGGTATCGTCGGGCCAGGTACAGTTGTCTTTAGGTCCAGGTGTGAAAACATTGCTGCACG
TGAAAGGCCACCTCTTTACGTTTCCGGTATACATTTTTTGGATAAACTTTCTCGATCGAT
GACTTTGTCGTGAATGAAGTCACGAACTGCCTAAATTTTGTTTTATAGGGAGGTGAGGAG
GTCTACCGTGTGGTACAAGGGCTTGTACGACGAGCCAGCCCTCCTACCTTTAGAACGTAT
AAACCCGACTAGGAAACGTAACGACATTCAGTTGACTGAAGCATACGAAGCAGTTAACAT
CTCTTAAAAAATACTACTACTACTACTACTACTACTACTACGAACCATGTCTACTAACGC
CAACTGTGTGTACGATGATGAAGATTGGATTCTGAAAGATTCCGACGAAATCACCTTTGA
AGATGATGTTCTCATTCTCAATGACGATGATGACGCGGGCTTAATCGATGAAGACGTTTG
TCTGATGGACTTCTCCGCAACGGGGTGTGAAGTAACAACTGAAGAAGCCGCTGACGTGAA
GGCCGAGGTTAATGATCTATACGACGACGTGGCTGCGGTAAACGTATCAACTGAAGATGC
TTTCTTCGTCTTCCCCGATGAAACTGACGCTATGTACTTTTCCGATCGGATCAAACTGTG
CGCCTTGATCGAATCTTATGACGAGCTGAAAGAATGCGTTCCGTCTCTCGAGAAAAAGTC
GGAGAATGCTACTTTCGTCTACAACAACATCCCCGTTCCAGTTTACGCGAAAGACTTTGA
CTTTGAACGTAACGTTCGCAGTGTGAAGTTCTACAGGACGTACTTCGCTGACCCATACGC
CATGGCCGGATGCGAGCAGAAGGAAAACCACGACGTGCTCTCTGGTCTCGAAGGAGAAGA
TGCCGTTAACCTTCTCTGCAAGCTCGCCGGACACTACCTACTCTGCAAAACAGAGGACGA
GTTTAAACGGGCTTGCTACGTGGCTACCAATTTCTACGCCTTGGTCACTTCCTGCGACGT
CCTGAAGAAGCACTGCACGATCCAGAACGAGAAAGAGGGGAAGATGAGCGGTCGAGCGGG
CCGTGTTACGTATCACCAAGAATTCATCGAAGCGCTTGTTAACAAACGAAAACAACAAGA
TGTCCTGCAAAAATCATTTAGAAATGCTTACGAGGCTGGCCGTAAGGTTAACCACGTTGT
GCAAACTAAAACCGGATCTAGAGTGCACAACACCCGCCTCCCTACTGGATTTAAAATCGG
ACTTCAGAAAAAATCCAATAAGTGCAGAGGAGGGAGAAAAGTCCAGGCCAGACGAGCAGA
ACTTCGTAAACAATCACTTCAGGCTGCTCTTCAACAGTATGGAGAGGGATCTGAAGGTTA
TTATCGAGAGTGGGGCTACCAGCAGCGAGTCACCGACGGCATCAACAGACGCAGAGCCGC
CCAGGCTGGGCCAGTTCGTGTCTAACGATCTTCCACAAACATTTTTATTAGTCGCCGGAT
TATTGTTGGTGTGCGTGGGACTGAACTATGTTTTGAACCGCATTTCGTGGAGGTTCTTGA
TTCATCGTATGTGCGTAGTCGCCTTTTTGGCTAGCGTGATTATAAACTTTATCCACGATT
ACGAGAAGGTCGCCGCCAAACGCTACCTCAAACTTCGTCAAGGTTTACCGGAGAACTGCA
TGGAGAGGGGAGGATCTTGGCGAACGGTGCTCTCTTCCCTGATTTCTTACCTGTTTATCA
TCACGCCCGAAGATCAAGACGAGTGCGTCACCTATGCTAAAGCCATCGTAATCGAACCTT
TGTTTGAGGTGACGCCTATGAACGCTATCCTGACTTCCGTGTCTACTTTGGTTTTAACGC
CGGTCGAACAGTTGGCCAAGTCGACGAACACTATTTTTAAAAGTTTGCTGTACGGCATAC
CTAGCTTGCTAGTACCGGTTGTAATCGGTGTGATTTTGTACGTGGTTACCATGATTATGA
TTTGTTACAATCGATACTCTGTAAATTTTTTATCGTTGCTAAACATTAATCCTACTGCCG
CTCTTGTACATCCGGCACCTCCTCCTCCAGTTGTTGTAACCGAAAAATATGTGAGGGCTC
GTCCCAAGAAGCGAGTGTTATCGCTTAAAATCAAAAAATAAAAAATTGAAAATGAAAAAA
AACTTGTCTTTGTTATTGGGTTGCCTTGTCTTCGCACACTAGGTAAGGAACGACACCCCC
TCCCAGTATAAAGGGACGCAGCGCCCTGTTTAAACATCATTCATCATGGAAACTTCACAG
AGCGAACAACTACTGAGAAACTGCGTAGAAGTAAAGTTTAATAAGCACGGCGAGAGAGAA
GAGAAAGGAACTCAAGGACAAGAGATCGACTTTGATCTGGATTACGTCGTGCTTATCAAT
CCCGATTTTTGCAAAGACGTAGAACTGAAAGAAAAGGCTCACCTAAAGATTCCCGAACCC
ACTTACAATGGAGTTCCCTCCCTCCTCATCAAACACCCGGAGATCTTACGTTACTTGATT
GACGTATGCGGTGCCGATAAAACTAAAACTGTAGCGAAGAACTCCATAGACGTGAAGATG
ATTTGGAAAAACCACACGTTTAACAAATACGTTCCGGTGAAATCTCTTCAGAAGATACCC
ACCCTAGAAGAACATAGGATGACGAAGAAGCTGCTCAGGGCCGGCGTTCTGATCAATATT
TTAGATCCCGTCTCAGACCTGGTGAAGATTTTGCAAGTCAAACACAGACCTCTCTTCGAG
TTTTGGATGAAAAGTAACAAGATCGTTCCTATAGACATGCTCGCTTGGATCGCTTCAAAC
AAAAAAGATTGCTCGATGAGCCACACGGACGTTATCTTGGATCACAACACCCTCTTCACC
TCCCAGAGAGACAACAGACACGAGCTGTTGATCGGGGCGGAATCTATGACGAAAACGGTG
GAGCAGTGCTTGAAAGTAATTAAACTTTCGGATCGCTTTTCTATAATTTACTCGAAAGGA
GACGAAAGGGAACCCGAGATTCACTACATGACTCCGGCGAACCAAGATCTGTCTTCTCCG
GACAGACTTACTACACTCTTGAAAGCCATGCGGGTAAACTCTCGTTTGTGCGCTCGCCTC
ATCTCTAATTACAACGGGCACCGGTTAGACCTGCTTCTTCGTCACCTCTGGCACAACCTC
ATCAGCATCGAATTCTTACCGCCCCATCCTTCTATGACGGACTACAGAGAGCTTACTCAC
AACGACATGATCTACTTGAAGTTTGAAGCCAACCCTTATCACAAAGCGAGTGCTGGCATG
ACAACCGTGACCAAGATGAACGTGCGTGAAGTGGCTTTCAAACGTAAATTCCGTTGCACG
CAACTGGAGCACGGTTTCTTCTCGTTGATTTCAGTTCTCTTAATTAAATTGTAGTTCCTG
AACACTACAACCCGGCGTAATCATCCACACGCCTCACATTCTGTAAAAATAAAAATTATA
AAAACTCATTTTTTGTCTTTCTCGTATATTTATTTTTCACACAAAAAAAGGGGGCGTATG
TCTCACGCCTGCTTGTAAGTCTTGGGATCCTCGGCGCTCGCTATCACTCTGAAGAAAACG
GGTATGAATTTAGACACGGCTTGCAAGAAAATCAAGCAAATAATTGTCAAGTTTACTCCG
TAGCTGGCTTTACAAACGACGGGCAAATCTGTTAGAGCGGGAGTGTGTCCGTGCTCCGTT
AAGGAAGATTGATACCTCTGTATTTCTCCCATGGTATCCACTCCGATAACCACGAAAAAT
AAAATTGAAAATACGGGTATGACGTTAAGGCTCATGAGAAATCGCCCTCCGAATCCCACG
GTGTTGCGCTCCAGTTGTCTGGGAGGATTGAGATAGTGTACGCCGGTCTCGAAGGTCGTG
GGTTTGGGGAGATGCGGCAACTTGAATTTTTTAACGCGATTGTTAAACACTTTTGAGGCA
CCGTGGCGTAGATTCGCGAAGGCGCGTTTGACTCCTTCTCTGGAGATATGAGCGGCTCCC
GTTGCGGCTGACGTGGTCGCGTTATAAGACGCCGCTTTCGTGACGGCCTTGTACTCTAAA
ACTCTTTTCCCTAGAAGCGCGGTGCGTTTCATAGAAAGAGGTTCCGCGTCTTCGTAGCGA
GCCGTACCGCTCAATTTCTTTTCTTGTTCTTCCGTGGGTTGAAGATTTTTAACTTCGGCG
ATCCTGTCCAAAGTTTCGTCTTCCTTGACGCGCTTGAGTCCTTTGAGGCTAACCGCGGCC
AAAATTAAATCCAGAATCCTCTGCAAGATGATGTAAGAAAGGATAACCATCGAAAATTCG
CTGAGCGTGCCGTCCGGTTCGCATTGTTCGATATAAGGCGTGTATAAACTCGCCACGGTA
ATCAGAAATATACTCCAAAATATAATGTAGAGCGGTATGATTTTTATCCAACGTCTGGCT
TCCTCGATTTTGTAATCTACCCAGCGGGTGTTGTACGCCAATTTATCGTGCAACGGAATC
TCTAACTCATTCTTCTTCTCCTCGTCTTTCTTGTTCGGCGGCGGAAGCGTTATCAGGTTT
CGTTCTTCGTCCTCGTCGTAATCGTCAAATTCACTGCTCGCCCACCCTCCGTCATCTTCC
TCGTAATCTTCGTCGGTTTGATACGTCTCCGCGGGTACGGGAGGCGGTAGATTGGCGTAT
ACTTCCGAATTTGCGCTTGTCACGGGTTGCGCTACTTGCACGCCCTCGACAACGTAATTT
ACTCGTAAGTTTTTCAACATGACTACTCGTAATCTTTTTTCTCCTTACCGGAGGAATGTG
CTCAATGTGATGAAAGAGGGAAGTTTCATTTTACAAAATGAACAAAAAGCCTTGGATGAG
CTAAACAAATTAAGGAAGAAATATAACGAAACCTTCTTGCTAAACAACCAGCAGACCGCT
CCCAAAATCGTGCAAGAAGAAAAAGTCGTGATTGGCGCAGAACCAGTTTCCGAGCTAGCG
GGACCTTCGATCAGAACCATAAGAGATTTTACTTCCGAAAAAGACGTGGAAAATATGTTG
GCTTCTCTCAACCCCCATCATCTTCTCTTGGCCGCTAAACTCAGAGCCGATCAATCAGTC
AGAGACCGAGAGATTCTGCTCGCCGAAATCGCCCTTCAATTTAAAACCCCGGACGTTGAC
ATGGAAGCCGTTAACAGAGATTCTACGGTGGATTTGATGGATCAGTATCGTCTAGCCGAA
CACAGTTCTAGTCTGTCTTACTACGCTCAGGTGCGGGAGGACGCTAGAAAGATGTACATG
GAAGACGTGGACCGAATCGACAGAGCGAACAGCAAGACCAAAGGAGGAATTTCTACGGTC
ACGCCTTCCCTGTGGATCAAAACTCTCGTGGAAGACGTGATTCCAAAATCGACGGCTTCT
AACGTTCTATACACCGTAAAGCGAGCGAAGAAAGTGAAAGAGGAAGGAGGGGAAGAAACC
GTAGACTTTATTTCTTACGCTCAAGATCTGCATCATCTCTTGTCTCGATTCGGAGCAACC
CTCAGCGTCATCCCGTTTTATCCGGACGAAGTTTCTGCCGGCAACATGAAACCTACCCTC
TTTAGCGACACGCAGATGTTGTTTCACTACGCGGCCTCTTCCAACCCAGACTTGGTCGAC
TATAGCAAGTTTTACGAGAGCGAGTTCGAATATCTTTCGCACCCGTCTACTTACAAAAAC
TTCGTTAAAGCTCTGACCAAAACCATCAAAGAATTGTTAAACATAAAAGACGAATTGAAA
TTTCAAGCAGCCGGGAGAAGTTTGTCGGTCTTCGTGAAAACCAAAAACAAACAAAACAAC
ATACCTCGAGGAGTGCTGGTCAACCTCATGCCTTTTATAATCGACAACAAAAGCAAGTAC
GACGTGAAAGAGTTCGAAAAGGCGATGAAGGGAGAAAAGGATGTTCTCAAGACCAAGGTT
CGAGACACACCCTTGGGAAGACAGATGAACTTTAACAGAATGTCGGTGGCCGAGAGGAAC
AAAAACATCAAAAAACTCATGGCCGTACACTCTATACCCGACGAAAGCGAGGTTTACATC
AAAACCCAGATGGACATAGGAACCCTGGATTTCGTGAGGGAAATCTACGCGGCTCTCATG
ACCGCGGCGACTACCATGAACCTCGTGAAGGGACAGGGAAATATAGACCTCGTCATCAAA
CGTCTCACGGTCAAAGACGTGGCCGGCAGAAAAGTTATGTACGTGCCTTCGCTGGAAGCA
TACCCCGGAGCTCTCTTCGATAACATCCTTTACGTTAACGGTTACCCCTTTCAGAAGGAC
GGGTACAAGGGGAAGACCGAAGACGGAAAAGATTTCATCAACGCCGACAAGAACCAGCTG
ATCACCTTGTTCGAAAACTTCGTTCGTATAATCCCTAGCCTATCGGACACAAAGTCCGAA
AAATACATGCCGACTCTCACGGGAATTTTTACGGCGGCCAACAGACACCCCATCTCATTT
TCGATCGACACCACCGAGAACATTATACAAGGCATGCGATACATGGACGGAGAAGTGTTG
AAAAGGTTCAAGATCAACAACAACAATCTCGTGGCAGCCGTGACAGCCGCTTATCTTAAC
AAAGCCATGGTTAACGAAGTGAGAAGTTCGTCTTCGATGAGTACCGCCCGCGCTTTCTTT
TACGCGCAGTTACCCCGTGAAAGCGAATACGGATCTCTTCTCGCGACCACGCATCCTCTC
AATCTGCCTAAAAATTATCTCTTGGAAGAAGGATACAGAGTTTTCGCGGAAACTCCAGTG
GTTTACCGTTATAAATTTTACACAGTCTCACTCGAAAAGGAAAAGAAGGTGACTTACATG
TCGGGTGAAGACACTACTAGGGGAGGAGGATTGTATTCTCTACTAGAATCGGTGATCAAG
AATCAGTCTCAAGTGCGCGTTGAAGAATCGATAGAAGCAGACTAGAAAAATCATCATGAT
AAACATAAGAAACAAAGTAGTAAAGTTTAGAAATTTATTAGCGAGTTGTTTTGCGTTTGT
GTCACGCAGGAAAGCTATAAAGGTGTTTTCGGTCGACGCGGAGGAACATCTCAGCAAGTT
CTTTTCCATAGGAGACGAAACAGACGATCTGTTATCCGACGAAGAAGATGAAGAGGAGGA
TGTACAATTTTCTCGGGCTCCGGAGCAGGAAACATTTCTCGCACAAAACGTGCAAGCATG
TAACTCTCCCTCGGATCAACGAAAGGAGGGTAGCACGGAGTTCCGTACTTCTTCGGTTTT
CTTGTAGCGATCTGCAGCAACACCGGTATGAAATCATCCCTGGCAGCCCGAGTCTCTATC
TGGCGAGAGTAATTCGCCGCATCTTCTCTCGTGAGAATAAAATCGTTTGAATTTTCCATG
ATTCGTTCCATGTTTTGTTTGTTCTGTCAGCGGTTAGATAAAGTTATGAAGATTCAAATC
TTCCTCGCTCATATTTATACAACTCTCCATAAATTCGTCAGTAAGACCTTCTTCCTTCGT
ACAAGACGTTGCTGCTCCTGGTATCATCAGCTCGTGTAGGTTCCCTCGCAAAAACTTTTG
AGCGAGCTCTCCTCCGTCGTGTTCTAGCAACGTCTTCCCATCTTTGGTCTCGTTCCATCG
AATCACCGCTCTCACGCAGCCGTCGTAAGGATCGTCAGTCACTCTACTCCGCATGAGATC
CCAGACGATTTCTAAAATCTTTTCCACGCTCGCCACCTTTTGAGTTTTCATGGTAACGTA
CGTGTGTAGTTCAGCGTCAGTCTCGTT
>HaHV-1-CN2003_Contig1
CCAGAAGCGACGGAAGAGATTGAAGATCTGATGGGGCGATTGCTGCAGGGAGATTTCATT
CCCCCGATCAGAGAGTTGGAGGGAGAAGAAGAAGAAGAGAAAGCGGAAACGGCAAAACCG
GTCAAGAAGGTCAGTAAAAGGAACAAGAAGAAGGGAAAGAAAAATCAGTGGAAGAGTTTC
GACGACTTTACGCCCAAAGAAAAATCAAAGAAGAAGGAGAAGAAGAAAAATGAAAAACCT
CTCCCAGTTGTATCCGCTTGGGTTAGGAAGAACCCTCAAGAAGAAGAAGAGAAGGAAGAA
CATCCAGTAGAACAAGAAGTCGCTACAAAGGTTAAGAATATATACTCGGACCTGATCAAT
TTGGGAGAAATCTTGTCCGCGGAAAAGAATGAGGAGGGGATCGTAACTCAAACTTCGTCT
CCGCCCCCGTCCGACTCTGAAGAAAGCGACAAAGAAGAAGAAGGAAAAATGGAACTGGAT
AGCGGTTGCCAAGAGTGTTTTTACTCTTATCGTTTCGGCGATTGGATGGACTTTGCTAGC
GGTATGCGTTTGCGTAAGGTCTTCGAGCATCATCCTTGCGGACACAGATTGTGCTTGGAG
TGCGTCGAGGACTCTAATCGCAGATACAACCCCCAAAAGTGTCCAAAGTGCAAAGAAGAT
GTGATTTACTGGAAACTATCGTCTCCTAACCTCTTTTGGGACATGATGAAAGAAGACCAG
ATGCGAAAAGAATCTCACGCCATACGTTGTAAAAAACGAGCTTATATCAGAAATGAGGGA
CGGAAGGAGAGGAGACAGAGATGGGAGTCGCAAATCGGCGATGAATGAGATGCGTGTCAC
ATTACGCACAAAAAAACGTACAATAAAAATTACTCGATGAGATAAAACTTTGTTTTTGTA
TTTTTATTTCAACGTAAAGAGCGAATGAATCTCGCTTTTTTTCAAACCACGCTCATAAGC
GCGTCCATCTCTTCCGCTTGTTTGTTCGCTTGTCTTATGAAGTATCCTGCGAGAAGCGCT
AAAACCAATATAATTATAATCAAGCCTATAACCACGAACAAAAATCCAGACGAATCCAGA
TGAAACAGCTCGTGAATAACTTCTGGTTCTGCCGTCGTAGGAGAAACTGTAACGTGGGCC
ATGGTGGGAACGGTGATCGGCGGTAGAGTAGCTTGGGGAAAAACGTAATCCTTTTTATAT
TTCACGTAGGATTTGTCCAGTCGCGCGTAATTCATAACCGTATGTCTCGAACTCAAAATG
GCCTTGGAGCAACGAGCGATCACCGCCTTACTGTTCTTTATGGCTTGAGCGAACCTATCT
TTACTGATGATGTACGAGAAGATGCTATACTTGACGGGATCGTGTAAAACGAACATGGTC
GCTTCTTCTAGGTGATGAGTTTGCCACTCCACATCGCCGGCTCCCAGGTGAAGTCTTTGA
GTGAAAACCAATTTCTCCCAAGGTTGTTTTTTAAGCAAGTAATCGTCGTCGTTCGTTCCT
TCGAAGGGTAGGATTTCGAGGTAGTATTGAACGGATTCAACTTCGTCCGAATCTTGACAG
CCTGGAACGTTAAAAGACGGATCGCTGCACGTAACTACGGTGTTTCCGTTTTCGTCGACG
GTGTAGCCGGTGATTACGGTGGGTAAATTGTAATCGGTGCAGTTTCCTATCGTCTTTTCG
GGAGTGAGGTTTATCACTCTGGTAAACGAGGGATCCGTCATGTCGAAGCTTTTGTAACCC
GAAAACGTTAACTTATGGGTCGTGGTGTTATCGGGCACGATAAAAGCTGGCACGTCGATC
GAAAAGTAAACGAGGTCTTTGAGGGGAGTTATATCGACTTCTCTTCCCATGATGTAAGAT
CCTATCAATCTTCCGTCCGATTTAAGATTGTAAAAAGGCAGAACCTCGCAGTACGAACTA
ATCGCTAGGTAACAAGAAATGATGGCGCGCTCGTCGTCGTTGTAAGAGCAGTCGGCCAGG
TAGACGCAGTCGTCGATTTCGTTAACTAAGTTGTACAGGGAGGTGTTGTAACTCAGTGTG
TCGTCGAAAGAAGTGCAGCTCACGTTTTCGTAGTCGTTGAGGGTAGAGATTGTAGAAACG
GACGTATGCGACGATACTTTTTCGCTTTCTTTTCCGTCTTTACCGAACAGTTGAACCGCC
GCTCGCGAAGGAGCTCCCTTGCTCACGCATCTCGGGTTTAGGTCGGTACAACCCAAAACT
AAGTTGTTTTCCGAGTGCGAAATCAGTATAGGTTTGCTCGGCGAAGAGAGAGATCCGATA
AGACGAGTTCCGGAACAGGCCACCTCGTCGGCCAAACTTCCATACCAAGATCTCATCGGG
CTGGACACGCCGTAAATCTTACAACCCCATTCTCCTCCTTTCTTAGTCAGGCTGGATGGT
ATTTTAACGCTGATTTGGGCGACTGAAGCGTACTTTCCCGTGCACATGTTTAGTTTTTGA
GAACATCCCGGCGCGATTCCCAGAGACCTAAAGTCCGAGTCTGAAATCAGTCCCAACTCT
TGAGAACTTCTTACGAAACTGCAACTTTCACACTCGCTTTTCGCCTCTCTGTAAAATCTC
ACTAAGAAATCGGAAACCGTTTCCAATCTCGGTAGAGAGTCGCAGTGATCTTCATAAATC
TTGGTTTGGTAGTCTCCCAGTCCAACGTTTTCAGCGTGGTTAGAACGCGGGTTAGATTTG
GGTTGTAAGATCTTCACTTCTCCGAGTATGTCGCTGGTGAACTCGTTGGTCGTGACGCAC
AAAGCGTACTTCGAGACGTGATTGCATGCGATATCGATCGGGTCGTTTTGCACGTTCTTA
TTAATTTTTACGGTGAAGTACATGTCTCTGGTCGATTCGTCGTCACACTGGGCAGCCTGC
GGTGGACTCAATAAGTCGGACGCGCTCAGCGAACAATTTCGAGAGATGTAAATCATGTGA
GTGTCCAGCGTGCCGCTCCGACATGTAAAAGAAGAGGACGGTTCGTCGAACGCCACCAAC
TCTAACATTTTTAATCTAGGTAGGTACGTGGAAATCGCTTTAAACACTTTCGAAATTAGT
TTGGACGACATTTGAAAAGAAGAATCGTCGGCCATGGGAGTGAAAAGGATATCTTTCTTC
TCCGGGAGTTTAAACGCGATCTGCTTTCCTTCTTGAACGACGATCTTGTACGGATTTTTC
AAGAAAAATGGTCCGGGGGTGAGAAAGAGGTAGTCCGTGAATTGAACGGCTATAACGTCA
TTTTGGGGAAGATACACCCCCGTCTCATCTTTTTCATCTAAAAAGAGGGTGACGTTAGAC
TCAAATTCTTTCACGACGGAGTTTGAAGCCATCTCGTTATAACAGTTTGTTAAGACGTCC
GTGGGTAAGGTTTCTCTAAAAAGGAGTCCGGATTTAAAGGTGGTTTTTGCGACGTCCGGA
TCGTAGGCGCTCGAGCACACGTGCGTCGCGGATTTGTAAGAATCTCTGGCGTAAAGATCT
CCGGAAAACTTGATTCCCAACTGGGGGTTGAAAAAGTCAGCGGCTCGATAAGGACCGGGT
GTTGTGGCCAGTTCGCCGTCGATCACTCCGCATCCCAAGGTTACGTAGTCGTCGTTGCTG
TAGTCCGGGAGAGTAGTCAGCGCGATTACAGGAGCCCGTTCCCGTCCTTCCCACACATTT
TTATGCGCGAGAGAACCCGCGTCCGTTAAGGAGTATATCACGTTTTTATTTTCTTTAATC
CCCAGGCACATCCATGAAACTACGTCTTGCTCTGCCGGCGGATTTTTAAAAACGACTTCC
ATGGCCATCTCCGAACTGCTTCTGCAGTTTACCGTAAGAACTCTGTCGTAACTTTTTCCT
ACTATGTTGCTCATGATGTTGTTCGAGCACTCCACCGCCGTATCTTCGTCCCACGTGTCC
AACATGGTAATCGTGATCGCGTCTTCTCTGTTCGGGTGCTCTTTCGTGTTGTCGGTGAGA
ATTAAAGCCGAGAAAAAATCGTCAGTGTAGTCTGCGTCGGTATAACAGCTGACTAAAAAT
GTTCCATCCGGTAAAACCGTACGATCAACCAATATTTCGTCCTCGCTCAGTACGGCATTT
GAGATATGATCTTGCACGTTAGCCTTGGTTAGTATCGCGTATAAAACTGCGAAGTAAATA
ATTTTTATAATCTTCATCATGTCGTTAGCTGACAGCTTAATCGAGAGTAAGGGAAGAGAA
ATATTTTCCATGATACCGGGAGGGGGAATAGGAGCCACCGCGCTGGGAAAGATTTTGCGC
ACGAAACACAAGACTTCTCAAAATGAAGCTAGCAAGCTCACTCATCCTACCGTGGTGACC
ACCCTGGGACTGGACCTTCTTCAACACCCTCATCGTTACAGCAAGTACGCTCACTCTTAC
ATGAAACACATGCACGATGTCGTGAACGGTTTCAAGATGTATCTCGTAGGCACGGCGGCA
AAGTCCGTGGAAAATATAGTATCGATCGACGGTTTAGACGCGCTGGATCTACAAAACTAT
CAAGATTTTGAAGACGAAGTCGTCGCGGAAACTGGAGATGACATCATGGATTACTTTCAC
GAAATTGACTTTTTTAAGAGAGTGGACGTCATCGCTAATAAATTCGAGTACGCCTTCTCT
ACCGCCATGGTTTTGGGATTCTGCCCGTGTTTGATCGAACAAAACGCGCGCGTGCCTTTT
CCAGCACCCATGCGAGGAGTTTCGGAAGTGGCTTCCACTCTGGACAGATTTCTACTCACC
TTGGAAACCGGGCTAAAACGCACGCATATGCTGACCATAGACGAGATCATGACGGACCTG
ATCGTCACGGAGAGATTCGGCGCGATCAAAGCCACGCTGGCTTCCAAGCCGAACTACAAA
ATCGTAGAGCTGAACTTTTCTCGCATGTTCGGAGGAAGCGGGGTCGTCGACTTTTTAACG
GGAACGACGGGAGGGTCTTTGAGTAAAATGATGCAGCACGAGATCAAGTACAGCTTTGCC
AGAAACGAGAGCGACAACTTCAATCTCGAGAGGATGAGAAAGACTCAATTCGTGATCGGA
AGCGAGCTTTCCTCGGAAGCCCAAACCATTTTGTCGGGAACGATCAAAGAAAAATTTGAA
AATTCGTCTCCCGGTCAGATTTTGCAAGGGCTTAAAAAGGCCGAAAAGGAAGAAGAAGAG
ATGAAAGAGCTAGACGATAAGGCGAGAGTTTTGGAGGCGCAATCCGCTAAGATGATGGAG
AGGATCGCGGATTACGTTAAAAATAAGACGGATAACCTCACGGACAGGGCGATCAGAATG
GAAGCTCAAGATCAGACGGTCGAAAACGCGAGACGTATACAAAAAATCATAGAAAAGGGA
GAGATCAACGCCGTGAGGGCTGAACGAGAGCGGGCCAGACACCCTTTGGAACCAGAAGCT
CCGGAGGATGTTTTTGGAAACGAGCCTTCCACGTTTGGTTTGGTGGCTCGAGGAAGCAAG
CAACATAAAAGGGAAGAAGAGGTGATTTTAAAATCCAGGCAAGACAAAGAGGTCAGGAGA
GAAAGGGACAACCTTTCTAAGCAGTTGTTAGCGAAACGCATGGAGTGCGACCTCTTGAGA
GAAGAAGCCGACAAGCTGTTGGTCAAGAACAACGCCATGGACAAAAAGAAGGCTACCATG
GATTTAGAACTGAAGACCAGAGAAGAAAAGGAAAAGGCCATGGTCAAAATTATAAACGAG
AAGGACAAGCTGGTCGAAGATTTGAAGAAGCAGATGGGAAAAATGACGGAGTACGTGGGG
AAGGCGGCCAACAGCCTCAGACTGTCGGAGAAGGATAGAAAGAAGATGTTAACTCTCGTG
TCCGATATAAGGAGAGGTTCAGATTTTTTGTCGGCTCACGAGAGAAAGGCAATTTTTAGC
GACGAATTGGATCACTTTTTTCAAAACTTTGGAATTCTCAGCCAAGAAGTCAATGCCGCT
CTAAACCGGCGAGATTTTACGCACATGGCCTACGAGCAAGTTCTCGCCGAAGAATGCGTC
AGACCCACTCCGATTTTCGATCGCGTGCAGACCAAGAGACACCTAGCCATGGTAAACGAG
TGGGTTGAGTTTCCTTGGATGAGAGACTCTTGGGTAAACGACGCGGTAAAACAAAAAGAA
GACGAGGATAGCGGGGCCGTTTTGGTTCATGCCGCCGATGAAATCGCCGAGGAAGAAGAG
GGACCGATAACCGACAGCAAAGAGTTGTACGTGATTAACGTCAATCCCATCTCCACGAAA
GATGCTAAACAGATTAACAAGTACATACACGACCAGATCGACATCAGCACCAACACGCCA
ACCGTTTCTAATCGCTTCATGTCCGTGAAATTCAAAAGCGTGGCTCAGGTGCGCGAGAGT
CTGGAGATCTCGTGCAAAGACAGTTGGGAAAGCTACGTTCAGACCACCTTCATGTTAGGC
AGGGAACGTATCAGCGTGGTAGGACACAAGATCCCGCCCAGAATCACTCCGAGAACTTTA
GTTTTTTACACCAAGCCTTTCATGAAGATTTTTGAAGGGGACGAGAACCTTTCTACCGAG
ATCATGGAGGATATAATAAACGTCATAACTCTAGAAGACGATCCCGGTCAGGTATCCGGT
CTGAGAAGCCTCAGCAATCGTATAGTAAGACGTGTCATCAAACCGTATATAAGTAGAGAA
GTTCGCAAGGTTAGACGTTCATTTTTGAAACGATCACGGGAAAGGAAACAACTTCCAATT
CAACAAGAACAACTGCCGCAACTATCCGAACAACAACAACAACGTTATGCCTTCTTCAGA
CTTTAGTGTCACGCCGATTCGTTTCGGAATCGTTCTTCCCAACAGGGCAACTCCGGGAAG
CGCTGCTCACGACCTCTTTTACGAAGCGGGAGCCCTTCCTCTCGTTATAGCTCCCGGAGA
GACTGTTGAAGTAAAGACCGGATTGATGGTGACGACCCTTCCTAAAGACGGTTTTATGTC
CGTACACGCAAAGTCAGGCTTGTTCGTCAAACGCGAAATAAACGTGAAAGAGATGAAGTT
TTATTTGGGAGAAGAGGTTGTCGTTTTCCTTACCAACCTAAACCAGGAAAGGAGTTACAC
CCTCAACCCGAGAGATAAGATGGCTCAGCTGATTTGCAGACCTTGCGACACGGAAGAAGA
GATTTTTTACTTATGCAAGTACGGCCGGGAAACCAGCAACACCAAGATAGATACCATACT
CGCGAACGAAAGAGGAACTTTTGGTACGACGAATTGTATAAATCCCGGAACTTTCGGATT
GGTGAAACACGATCGCTCAACCAGGAGTAAAAATCGTCTTGCCGAGAAAGCCCTGGCCGG
GGTTATCGATTCAGACTACGAAGACGTGCTGTACCTTTGTTACCACCGTAGTGCCAACGC
ACCAGTATCTTCTAACGGAGCCAGGATGTTTATTTACAAGTATGACCAGGATGTTTATCT
GGACGGAAAGAAACCCTCGACCGTACGATCTGGGGGATTTGGATCTACGGGATTTTACTA
ATGAGCGTGCTTTCATTCAAACGCTTTTTTTGATGTAATAAAAATACAAAAAGAATGAAT
TATATTGTCATGATTTATTTTTCAAAGATTTGTATAACAGCGAATAATTCTCGCTTCAAT
TATAACGTCGCACCAATTTGTAGACAGCGGTGACTATAAGTCCCAGCGCGACAAAGGATC
CCACGAAGATCGCTGTGTTTAAGGAAATTACGATAAGTAAATCTCCGAACAAAAGGTGGG
GCACTTTGTGGTACGGGACGTAATGCATATGCGTCTTTGTGTGAGAGCAGGGATCGGGTT
TAGACTCCGGCACGGGAGTTGTTACCGCCGCTACTGGATTTGTTGTTGGTGATGTTACCA
CTCCTATCTTGTACGGATCGTCTCCTTTCATCTTATACCAGTGGTGAGCTTTCTCGAAGT
TACGATGTTTGATCGGAAGGCTGCTATGGGCATAATTAAACTTGATGACTTTCTGGGCCG
ATCTATCGCAGGAAAAAAACAAACCCTTTGTTTTGGGGAAAACGGGCGTTAAAATCGGAA
ATGATACTGGAGTCGTACGTCGAATTGATCAACACGTCGCTTCTAGACGTGAAGGGCACT
CTCATAGTTTCGTTGGTTAAGACGTTTTCTTCTCTGTCCGTGTAGATCGGATGCATACGC
ATAAACGAAATGTAATCGCTGGGTAATTCTTCACGCGCGTCCACGATTCCACAGCCGAAG
TGATTTATCGTTTTGAAGGTGAAGATCTTGTCGTGATCGGTTTCAGTTTCGTCTTCTTGA
TTGTAATCGGCCTCTGCGCGAATCAAGCAGTGCATGGGAGTGAGAGCGGGTGTCTTATCG
AATCCCGGTATGGTGATACTGTGTCGGAAGAAGTTGTTTTCTACCAGTTCGCTCCTGTCA
ATTCGCGAAGGCACCATGAGAAAATCATCTCCGTAGATTTCATTTTTCTTTAGAAGATCT
TGGTAAGTGAACGCCGCTCCGAAGCCCTTAAAATCGTATTTCCCGCTGCTGTCACTTTCG
ATCAAGGCGCAAGAAACTTGACAATTTGTGGAATGAGGTTTGCACGGTTCCCCGTTAGCG
TCGGTGTAATAAACTCGCGTCTCTTTCCATTCTTCTTTGAAGATGTGGTTCATGAGAGAT
TTTACCGTCGCGCTGCTTTCCACTTTCTTAGTCGCTTTATCGATACACGCCACTTCGCCC
GAGGTTACGGCGAGACGATACGGGTTGATCGTAAATCCGTGTTCCCCTATGATAAAAGGC
CTGGTTCCTCTCACGATTCCTATCAAGTGTTTGTTCAATCCGCACACGACACCCCAGTTA
TCTCGCTCGCAGCTAATTTTCACCTGCCCGTCAACGGTGAGGGACAGTCTAGGCTTTGGC
GGAGTTTGTTTGCAGTAATCGTCCATGGAAGTACCGGTGAGAGTGAGCACATTTTCTTCC
AAACTCTTGAGACCGTTGATTTCGCACTGGTAAACGTCAGAGGCTCGTTTGATTCCCAAC
TCGATGGGAAAGGTGACGATCACTCCGTCCTTTTCGTCGTCGTCGACATTTTTAGCTCTG
CAGTAGTTGGGTTGTTTTTGACAGGAGCATTTGTTTTTAAACATGACGCTCACGACATCT
TCAAATTTCTGTCCGAAGTAATCCACGCAATGCAATTCTGGTTTATTTTTACACCATTGT
CCCAGTTCTCTCATGGTATTCTCTCCCATAACTTTTCTCACGGCGTCGTATCTGCACGGC
TCTGGAACGGGGGAGTCTTGAAAGGCCCTCGCGTGCTTGTCTATCGGTAAAAGTACAAAC
TTGACATGGTCGTGTCTCAAGTCGTAAAAGAAAACTTGATTAAGCGGGATGACGGGGGTG
AATGATTCCCCTTTGGCTACATTTTTAGTCACGAGAACGTAATCGTTGCACTCGTCATTA
AACCCCGGAACGAGGTCCCAGCCGGCTTTATCTCCCGTTTTTGAAATGAGCGCCACGACC
ACTCCGGATTCCGGGGCGGTGAAGTTTTGCAGGGGCTTAACGTATTGATAACGTTGGTAC
TGATTCATATGCGTCATAATCGTCTTGGCGTAATCCAACATCACTTTTCGATTGAAGGGT
ATGTAATCTTCGTTCTCCCCGAAACTGATCGCCTCGAGCAGGATCGTGTCTTTAATCAAA
AAAGGTCCGTGGTTTTCTTCGTCCGTGAGATGAGGAGTATACCACGAAAACAAAGGTTGA
GATTCTCGCTTGTCCCATAAAGATTCGCACGTCGCATCTCCTTCACTACAGTTTTTAAAC
CTGATGTTTCCCAAGGTCGTGACGTAGGTGGGACAAAACTCTTCTCCTCCCCAGCACGGG
CTCACTTCTTGATTTTCTTCGGCTCGATATTTTTTAGAAATGGAGTAGAAAGTGTTTTTG
TTTTCAAAGTCGCACCAATAAGGTAGAGACGTTCCTTGATTGCGGGCGTAGAGATCTCCG
TCATAAATCGGTATACCGTTTTTGTAAATCTTGAGGTTCGTTTCTATGTGTTCGCTATAA
CTCGGATACTTCCCCACCGCCATAAAGTCCTTTTCCGTGCAAGCGAGCATGCCCTTTTCT
CCGCTCACAGAAGTCAACTTGATTCCGATCTGAGGGTTGAGAGAACCCCATCCCACGATG
GCTCCCGGAAAGGCCCACGCGGTCAGTTTTGCTTTACCTTCCCAATAAAAACTCCAAGGG
CTTCCTCCCACGGCTTGCACGTAGTTCTTGACGTTGGAGTTAGGAAATTGCATGATGAAG
GAAAAAGCGTTTCCTCCGTGAACATTGCCGTGGTTTACGAAGTTTGAGGCGAACGGAATC
TGCGTCACGATGTTTCTAAAAGCTTCAGAAAACCCATAAGTGGATTTTAATTTACTTCTA
TAGCTAAACACTGAATTTTCAAACACAACAGTTCCTCCCGGCTGTATGCGTGTTACTACA
CGGACGTTCATCACCCCATTTGCTATATCGACTTGCTGGAAATATATTCCGGCTTGTCCT
CGAGTTATAGAAAATATCGCGCAACATATTACTAGTATGCATAACACCACTCGCGCAGAT
GAAGAAGAATGAGAAATCATTTTTCAACGTTTACTTTTTATTCATAATCAAAATCAAACA
AACTAACACAGCAATAAGTCTACTCGCCTATGTCATACAAAAAGACGGCGTGTATGCAAA
AATAGCGTGTGTCACACGCCCGATTTTCTTTAGCGCATGTATTCTTTCCTAACCATGCAC
TTCAGTCTCTTCCTCGCCTTTTCCGACTCCACGGTTCCTTCTTTTACGAACAGCGATTTC
ATGATTTCGCTGTTAGCACTCTGCGCGTTCTGCGGTTTATCAGCTCTCGTTGCCCAGACC
AGGACTGCGGCCTTGCTGTTGTCTTCGTCAAAGATCAGCTTCTTGGAACCCTGAGTGGTG
AGCGACTCAAAGTTAACAAACACCTTGTCTTTTATCGTCAATCCTTGCGCGGAGTGAAAA
GTTTGCGCCGAGTCCGGGATGAAAGGCGACGGGTAGGCGAACACGTGAGAATCGTCCCAC
ACGCACTGCTTCTGTTCTTGAGCAACGTCTTCCTTTTTCACGGTTGCGCTGTTTTTCGTC
CTGTCGTAAAACAGAACCTTGGAAACTTTGCGTCCGTTGCTAAGCTTGACGATCACGTCG
CTGCCTTCCGGTCCCGCTCCCGGCTGCCAGAGTGGAGGGAAGTTCATGAAATCTCCGACC
GCCGTCAGAAAACTCTTGTGGTAACAATGTTTGTCTCCGTCCTGTTTGGTGGGCATGTTT
CTCTTAGTCATGAGTCCAAAGTTTCTCTTGCTCGCTTGAGAAACAACGCTCATTCTTCCC
GCCCCTTCCTGATTGTTGGCCCTCGATCCAAAAATATCGTGCCAGTTTACCTTTCCATCA
TGAGGTTCCGAAGAAGCGATAAGCACCTCTCCGACTCTCATCACAATTTGACTTTCTTGT
AAAGCGTTGGTGTGTTGAGTCAAAGCCCATTGGTTGATCTTTGTCGGGGGGTGCGTCTTG
GCGGATTTGTAAAAAAAGTTTTGTTGATTGATGGCATCATACTCAATCTTGCGTCCCAGA
CCGCCGATCGCTTCATGGTTGTGGTTTCCGAGGAAAATCAAAGACACATCGCCATACATC
TCCAGCTGCACCGCCTTGTTCGCGTTAGTGAGCAAGCGAGATCTGAAAAAGGGGTTCTTG
TGGCAGTAGATCGTAAGCTTTTCCTCTCTGACCCATCTCTTGTTCACGTTGATGATTTGC
GTGATCATGGTTCTAAAAGAATCTAGAAAGGTGCTGATGTTCCCCTTGTACTGCGCGCTT
TTGATTTCGTCAACGGTATACACGTAAGCCGAAGAAATTTGATGCATGATGATGTTTTCA
TCCGTCGGGGGTTGACCCGCCAGGCATTCGTCCAGGTTCCCGATCATCTCCATCTCCCCG
TCAACGCTAGAAGGTGGCGCTCCCATCATCTGTTCGAGAGCCTGCGTGAGCAAAAATTGA
TGCACGATTCCTCCGTAGATCAAAAGTTTAAACCCGGCGCTGGATCCCGTGTTGTTAAAA
GTTTGATCTTTCATGACTTCTACCACGGTGCCGGTGACCCCTCTGGGAACAATTTCGATC
TTGTTGTCCAACTTGACTATAGATTTTCCGGCGGCAAACATTCTTTTTCTTTTGAAAGTC
ATGTTCAACTGCACACACTCTTCATTTTCCAGAGCGCTCAGCAGCAACGTTTCCATGTTG
TAAGATCCGTCAATATTTTTCACGCCTTTACCCTCGAAATCCAGCGTGCTGAAGATGGTC
ACCGTGTCGCTGGCCCAATCGTATTCAAACTTCGCCAGTTGATCTCCGGCCCTCGATGAA
TTACACGCCTTTTGAGAGTAAAGTTTCCCAACCTCCAGGTGTTCCACGATCCCGGCGCAC
TGTTTTCTGAGTTGCATGTGGTCCGTCCTCGTAAGAGCTTTGGCGGCCGGCATGGTGATA
AAGACCTTGGTTCGTTTGGGAGGCGTGACGCGAACAGCCTCTCCTTCGTCTCCCCTTGTC
CAGTTTTCTCTGTCGTCTTTCTCGATAGCTTCGATTTCAATTTCGAGGTCCAATTTTTCA
TTCTTCTTCTTTTCGTCTTCCTTGACAACCTTTTTTCTGATCGCCTTCTTCTTGGGTCTT
TCTCCCACAGCTTCTTCTATGGCCACCCCTTCCGCCAGCTCCGCGGTTTCACACGCAGCG
TCTTCTTCCGCCTGCGCCAGTTCTTCTCGTTCCCTCTCATCAATTTCGTCTTCCCTTTTC
TGCCGTCTCGCCACCGTGCGTTCTAAGACGATCATGTCTCTCCTTTTCCTGTACACCTTG
TCTTTAAACCTTCCCAAATTTGAGTCGTGTTCCGCGGAATAATTCAGGGCGGAAGACGTG
TCGCCGACATCTCTTTGAGCCGGTAAAGAATCTTCTTGCACGTTATGATGATACCTGTCC
ATAATTTCGAGGGGGTGAGACCACGGCATCCACTTTTCTCCCATGCAAAACTTGTATGTT
TTCTCGATCTTTTGCTTCCAAGCGGCCTTCTTTCCGATTAAAGTTTTCGAAACCATGCGT
ATGTTAGACAGTCCTCTTTCTTCCACGCCGTACGGGTTTTCTTCCGTCGAGTTCTTGGCG
CAGAGGGGTTTGTTGTTCGAAATGTCGATGATTTTATCAGAAACGGTCAAGATGTCATAC
ACCGGTATGGTAGCCCTGTTGCTCTTCACCATACTCGCCATGTAATCGTGTATGTCCTTG
TGCGTGCCGTGAAACCTCTTTCCGGTGGGACAGTGACCCGGGTCTCTGATCTGAGAAGAC
ATCTTGGCGTTGAATCCCAAAGTTTCCACAGCTTCGTTGGTAAACTGCAGGTTGTTTTCG
ATGATGAGCGGCACGACTCTGGTAACATCACTCAAAGCGCTGTCTTGAGAAGCCTGGTTG
CGTCTGAAGAAGTTTGCACGCACGACCGTGTTATAGTTGTTGCTTATGATGTAACTAAGG
GCGGATTGAGAGTTCACCGCTCCCAGTTGCGTGTCACTCCCGCTTGAAAACCAGCAAGCC
GGTCCTAGATGATGATGGGGCGGGTTGTACATCATGTTCGTGATGACGGTCATGACGGAG
TGGAAAAACAACTGATACAGAGGCGTAAGTCCGTCTTCCTCGACCATCATAATATTTTGC
TGAGACATGATGGGCGGGAAGTGGTTGTTGTTCTGGGAGGAGTTGCCGCTGCTGCTGCTT
TGATTCTGCGACATGCAGAACCTTCTGTAGGAATCTTGATCGCACACCATTTCTTTTATA
TTTTTTCTGAGCAGGCAGTTCGGTCCTAGAGGTTTATCGTGAAACATCCCGGGAACCTTG
TCTCTGTCTTCCTTGAGAAGCTGTTTGAGCTCTACCTTGGTGGCGTACTTCAACTCCATC
TCGTCTATGTCGTTACACCACTCAAAGGTCGCCTCCGGATCTTGGTAAAACTGATGACTT
TCCGACAGGCCTCCCAGTCTATACTTGTAGTCTCTAAAGCGCACAAAATTATTCTTCACT
TGCATGAAACTGAGAGCCACCAAAGGTCTCAAGGACTTCAACATACAGATCGTCAACTTT
CGAACTTCTTGCCCCAATTCTTCTTCGGTCAAATTCATCCCTCCCTTGATCAACTTTTCT
TGCATGTTGTACAAGAAGGCGGCTTCTTCGCTTTGATCCTTCTGGGAAATGGTGTTGATC
ATCTCTTGAGCGTCAGGCATGGAAAAGGGTATGCTGAGAGTTTTAATCAAGGTCTTGCAC
GATTGTTCGTGACTCCTGCACTGAGGATGGTTCATGTTAGTCATCCCTCTCGTGTATCCT
TCGCTCGCCGCGTTAGCCGTGCTAGTCGTAAACATGTCCATACATCTGCTCTGCATGTTT
CTCACGGACACCGATTTTCCAGTCCCGGCCGCTCCCACGGTAGCCATCATACAAACGTCA
AACACGGACGTCGGTGAAAAGTTCTCGGGAAGAAGTTTGTACAACTCTTCATCGCTCAAA
TCCAGTTTGACGCCGTTCTCGTCCAGAAGCTCTCTCATGTAAGCCTTGATGAAAATCGCG
AACTCCTTGTTCCTCTCCCTCCTTTCGTCCGACTTGTTTCGTTTGCCCCTTTCTATAGTT
TCGAGAAAGATCTCCTCCGCTCTAAAATCGGATACCGTGTAGTCTACTATGCGCTTCATG
ACTTCTTCGGGCGTGTCCCACTCCGGCTTCAAAATCGTCTCGGAGACATCTTCGTGAACG
GTCCCGTTACACAAATTGGCAAAGTCTTCTTCCTCCGTGGTCTCCATCAATTCTTCTAAA
CTTTGTGCCACGACGATATCGTGCTTTTCATCGACGCACATACCTGTCTCGCAATCAGAG
TTGCCTTGTGTCCCCAACTCATGTGCTCGTTGGTGCTCAGCGTCAGTACTGTCTTGCATG
TTAAGATGTTTTTCTCGTGAAAGTGAGAAAATCTCTGCAGCGGCTCCCAAGGGTTGAATG
AAACACACTCGTCGGGTATCGTGATATATATGCCTCTGAGATTGGTGACCGGGTGTTCCA
CGGACTCTTTATTGATCTTCTTGTACCGCTGAACGAAGTAGTCCTCGCTTCTCACGATCA
AGATCTTGTCAGTAGTGCTCTCACGCTTGTCTTGTAAAACGCGAACGGTGGTCTCCTTGG
CTGCTAATTCGGCAGCTTCTTCCAAAGTGCACTTGACGGGAGAGGTTCCTAAGTGTACTT
TGTTAAAGTAAGGCCTGTCTTTGTGGTCGATGACTTGTTCCCGTATAGCCTTCAGCACGA
TATTCACCACAACGTCTGGGATCCCCGTTTGAAAGTCTAGCGTGAAAGCGACGTGGGGAG
AAAGTGACAGAGCGGTGAAGGTGCTTCCGTAAGTAAAAACTGGATAACGTTTTTCTGACT
TTGTAAAATCAAGTGTGACTTTGCTCGCCATGTTCCAGACTGATGATTGTGAAAAATGAA
TTCGTTTATATAACCCCGTGGAGGATAACGTGCCCTACCTAGAAAGTTAACAGGTCTTGT
ACAAATGTTGAACATGGGGGTTACCTTTGCTCGCCTCAAACAGATTGAAAAAAAATACAG
CTCGTACGTTTTTCTACAATTTTTATTTACAACAAGAAAAACACACATGTTGCGTTTGAA
AAAACACGCAAGATTAAAAAAAGCGTTTGAGACACGCAAGGGTTAGCAAAGACACGCTTC
CCGAGGAGTTTCTTCACGCGCTGTCGTACTCCTCGCAGTCCATGGGAGCCTCGTGAGACA
CCTCTTCTTCTTTCTCCATGGGAACCTCGTCACACACCTCTTCTTCTCCTTTCATCTCTT
CTTCTTCTTTCGTCTCTTCTTTCTTCTCAACTTTGACTTCGATCGTTTCTTTGCTCACGT
ACACCGGCTTGAACTCGGGAAAGGTGGGTAGTTTGACGCACCATGAAGCAAACTCGTCGT
GTCTGTCGTTCAGGGTGGCGTGCTCACTCTTCGTCATAAACTTGTTCTGGGAGTCCCGTT
TTTGCGGTTCTTTTACTGACTTCCACCTCACATCGTGTTGACTTTCTTCGGGTTTCACCG
GTACAATCTTGGGAAAGACGCCGGTTCTTGAGTGAGTGGGTATACCGGCGTACGCCATGT
AAGTTGCTTCAGACATACCTCCCATCCTTGATTCGTCAATCTTTCGCTTGATCTTAGATC
CTCGCTTGCTGAAAAAGTAGGTCTTGTGTCTGCAGTCGGGGTAACCGCTCCTCTCGTCCT
TCAGCATCTTGTGATTCTTCTTCATCACTTTACTAGACTCTTTCGTCAAGACTTCGTTGT
TGTAAACAAGCTCAGGTAATTCATACACCAGCTTCTTTTCAGCATCTTTCTTGACAATGA
GAAAGCCTCTGACAAGACGAGTCACGTAATCAAAGACGGCTGCTGATCTTGTCTTCCCCA
ACACGATCTTCATTTTTGAGTTCCACGCGTGAAGATGTGAAGCTGCATACAATCCAGACT
TAGCGTTTAAAAGAGGAGGAGTGCAAAATGATATAGGAGGCATAACCAATTTTGTCACTT
CTGTGGCAGCGATGTGGACATAGAGAGTAGAAGTGGTCACAGATCTGATTCTAGCGATCA
GTTGCACCATGTCAGGAGAAGAAGGAGCGTACATATCACACTCTACGTGCATGTAAACTT
CATCAAAAGCGTTTTTATCCTCGAGAGAGAAAACCCACACCCAATTTTTGAGTGTAGGCG
AATACATTTGCTTTCTTACCGCTTTCAATCTGATCCGTGGTTTCTTTAGTCGTTTTGAGA
ATCTGTTTGCATAAAGGAACAACAAACTTGCCTTGGGTGTTTGCTTGGATGTTTTCAATG
GCATGTGCCATGGTTTTCGTTTTACTGTACGCAGTTGCTATACAATTACCCCTGTTCACA
CTGTCAATCATGAGGGAGAGAAAAGTATCTTTGTCATCAACAATCACGATCTTCTTGAAA
ATGGCATCAAATTTGGGATCGTTGCAGACAAAGATCGGCGTGATCATTCTGACGTCCTTG
GGTGGTAAGTCTTCATCGCAATCCTCATTATATCTTGTAGCGAGCACTCCTCCTCGTTCT
GCACGATTATTAATTCTTTTTTTACATTGTCTCTCATTCATTTCGTTCCCCTTTGCGTCA
GTTTCTCTTAGTCTCTTTTGTAAAATTAATTGCTTTTGTCTGCTGGAGTTTTGAACAGAA
AATCCCATCATCCTCTTGCAGGAATCAACTTGATTTTGTGAAAATCCAGCGTCGATAAAA
ATTGAAGTCTGCGCTCTATCCAAAATCCATTCGATTCCAAACTCCATTTCAGGTGCGATA
TTGATCACTTCGTTTGTTCCCAATTCTCTGGCGTCGCTAGAAACTTTCATACCAAAGTTA
CCGTTTATGACAGCGACTTCATCAAAGATGCCCATGTGTGGGAACACGTCTTTGTTTTCT
CTGATGTGATTGTGAAGCGAGTTTACCACCACAATCGAGATTGACGGTATGCCCTCTTGC
ATCTTTTCACTAGAATGAAACCAAGACCTATAATCAAAAAAGTGGGCGATTTCTTTCGCT
TTTTCATTATTTTCCGTTATGTCTTGTATGTCATCAATTGCTCCTTTGTAACACATTGAC
ATTTGAAAATTTATATCTTGACGCTTCACGCGCTTTCTCGTCTCAGAACCCTTTTTACAT
TTTCGGTTAAGATTTTCAATAACCCTTGTAGCAAACTGTTTGGCTAACAGGATTCTTGGA
GAAACATATACCGCATTTTTCTTATGAATCAAGACGTTGTCCGTGATGAAGTTGATCACA
CCCTTTGTTTTTCCAGCTCCCATCTGTCCAGATATAATCACTCCTCTGTTTATATTCTTT
TCCGTTCTCATTTTAACTCTCAGCTCAGTTGAAAGATTATCACTTTCTATACAGTTTATC
TTTTCCCATACAGGAATTTCATTCAATTCTTGACAAGGCGTGGGAAGTAAAGGTAAATCT
CTTTCATAATTCAATTCCGGCATAAACAGTTGACCAAACTCCTTCCTTTTGTCTTCCACA
TCAATCTTCAGCACGGTTTTGAGCATAGACAGCGCAAATTCTCCCTTAATCCATCCGTGT
CGCTGTTTAGCATTTTTGAGCTTCTCGGTATGCTTTCTGACACTCTCATAGTATCCATCT
TCTCCTTCTTTTAATTCGCACATCCATTTTACAACTTCATCTTCCGGTAGAAACTCAGTT
AAAGACTTGCTGTAGTTAATGAAGTCAACGTTGATGAATTTCAGTTCTTCTTTGATTTCA
TCGCTCACCAAGAAATCTTCACATCTTTTTAAGATCAACGTTCCTTTTACCTTTGAAGGC
TCTCGCTCCTTTTTACTTTTCTTTTCTTCTCCAACTTTTGCATCAGATCCATCACATTTT
CTTTTTGTGCCGGATCCTCCGCCAACTAGCTGACCAAAAATATCCATGGGGAATCGCTTC
AAGTAATCCATTGTTGTAAGCTTTAAATTCAAGTACGAATGAGAGAGTGAGCCAGCACTA
CCCTTCATATATAACAAAGTGCGGAAGAAGGGCTTGTAAAATGGTATAAGACCTCGCAAC
GACAGGCCATCTTGAACATAGAAGGTAGGTAGGACAGACAAACGAAGGCGGGACAAGGGC
TCGATAGTCGGTGACAAGGAAGACAGGCCACCTATGACATAATGCGCGACAATCGGTGAC
GAGAAGGCAGGGCAGGTCAGACAAAAAGTAGGGCGCGACAGTCATTGACGAGAAGGCAAG
GGCAGGTGAGGGCGCGACAGTCGGTAACCGAGGAAGAAGACGGGCCCACCTCTGACATAA
TCGAGCGCTACAAATCGGTGACTAGAAGGCGGGACACCTCTGACATAATCGAGCTCGCGA
CAGTTATTGACGAGAAGGCAGGACAGACCTCGGTGATAATCGCGACAGTCATTGACGAGA
AGGAAGGTAGACCTGAGATAATAAACGAGCGCGATAGTCATTGACGAGAAGGCGGGACCA
CCTGAGATAATTGAGAGCGCGATAGTCATTGACGAGGAAGACGGGACCCCACTAAAAAAC
TCGCGAGCAAAATCTGACGAGGAAGACGGGTCAATCGACAAAAATTCGAGAGCTCATTCA
GTCCCTGCAGAGGTCGCGACCAATCAAAAAGCCGATAAAGTCGATGACGTCACGTGAATT
TAGGTCTGAAGCCACCGAAAAATGAAAACTCGGTTTTACTATACTTCCATGGATGACTTT
TGGACATGATAGGTGGCCTGAGATTTAGACTGGCCTTATTACTCCAGCTTTTAAAGGGAA
TAAGAAATGGAATTCTAAGAAAGCCAGGCCATGTCACCCGGCACCCATGGATTTATAGTA
AACCTCAGTTTTCAATTTTTCGGTGGCCCAGACCCTCATTACTATGCGTGTGACGTCATT
TGTTTACCAATCCCGGGCTTTTCATTGGTCGCGTCCTCTGCACCGGTCGATCGAGCTCGC
GTTTTCGGTCGATTTTGACGGTCTTCCTCGTCAAGTTTGTCTGATTTTTGCGAGCTTTTT
ATTTAGGGGGTGACTTTTCGTCTTCCTCGTCAAAGTTTTGGAGTTGTCTCGCGCGATTAT
CCGTCCGTCCTTCTTCTCAGACCTGTTCGCCCCCACGGATTATGGTAAATCGGTCGAGTC
CTCTGCGTCAGTCGATCGATCGAGCTCGCGGTCAAACACAAACGAGAACGTCGAACACCT
AAATCGCGCTCTCAATTAAAAACAAAACGAGAACGACAAATCACACAAAAAAGTATATAA
TTTCACATTTTTATTTTTTGTTAGAACACTCGGGAAGCGATTGATACTCGCCGCTCAATC
CGACAAACTCCAACACGACCTTGAAAACTTCGTCGAATTGATGTCCGTGTCCCGCCTCGA
TCCCGCAGTTGAGTAAGATGGCGTGGGCCAGCGAGTGCAGGACGTGCCTTCGTAGAACTT
TCTTGTTAGGCAAACATCTCTTGATGGTTACCGTTCCTTTCGTGATAATTTTGTGGGTTT
CCCTGTCGTCGTAACTGGCCGTGACGATCGTCTCGTCTCCCCTCTCGTAGCTCCAAACCT
CGGGAGAAAGCGTGCCGTGCATAAACGTCCGGTTGATAAAGTTGGCGTAGCTCTTGATGT
AATCTAAAACGGTCAATTTGTCGTCGCGTTCTTGCGCCAAAATGAGTTCGCATTCCTCGA
CGTACGTACTTCTCTTTCTAGCCTCGAGCTTCATTCTCCTCAGAATTTTTGTCATGGAAG
GATGACTTTCTAAAACATCTTTCGGACCGACCGATCTCACGATCTTCCTCATTTTGTTTA
CGGCGCTGTCAGTTCCGTCGTCCTTTTCGTCCAGCGTGTGTTTACGCTTTTTACCTCTTC
CGACCTCCGGGTTCGTTTTGAGGTGCTCGAGAGCTTTTTCGCAGTACGAGTGAAACCTGG
ATCCGACCAACTCGCTCTCCTTGTTTTCGTAAGGCTTTACCTCGAAGCCCATCTCGAACA
GACTGTATTGTTTAATCAGTACGAGTTTGGCCTGCACGCCGTCAGGAAAGGGAGGTTTTT
GCGCGTGCCGCTCCGAAACGTTTAACCGTTCTCTCAGGTAAGATAAAAAATTTACGAGGT
TTTTACGATCGTCGTCTTCTAAATCGGATAGAGATCTGAGAGTCTTATCGTTGGGAATCT
TGTCCGCGTTGATTTGTTCGTCTTCCACGGCTTCGGTGAACACCTTTTTTATGTAGTATC
CTATCATGGCGAAGTTCCGCGAAGATAATGAAGTCGGGAGGAGAATTTACAGAGTTTTAT
ACAATTCTAAAGGTACCGGCCCTCCGGGACTGCCTTTCAAGCCGAGGTTCGATACGGGCG
TGCGTTGAGAAAGGGGAGGGCGTGTGGGATCTTCTTCTCGCATCAGCTTTCGTTGTTTGT
ACGAGATGTAACAAAGAGTTGGTATGGCGTTAATCCATCCCACATCTTTGACAGCCGATT
CGAAAAACTCTCGCACGTAAGTGGACGGTAGGTTAGCCGTGTCTCCCTCCGTTAACTTCA
TCTGACTGACCAAACCCGACAGACTCGTCGTCGACAAAAAGTTGTACAGACTCGTGTATT
TTTTAGGAACGGCTTCATCGTACGTGACGACCGCTATGTAGTAATCGCCTCTGTTTTCGT
CTTGTCTGGGAACTAACTTGATTCTGAAATCCAAAAGATTTAGAGCTTCTCCCACCGATA
ATTGCCAGGTAGACGTGTTGATGAGAGAGCTGTTGGACGCCTTCTTGTAAACGTGCAAAA
CTGGAAGGTCTCCCACGAAGTACATCACGCTCGATTTGTCCAGCTCCACCGAAATCAGCC
TGCTTAAACCCTCTTTGTCTAGGGACGGTATTTTGTTTTCTACCCCTTTCGAAGTTATGG
CGGTTCTGGTGCGAGTGTTAGTGGCTCCGTCCAGACAGTTGGGTTTCTTGATGAAACACT
CGGTGAACCATCCTTTTAGCAAAAGGGACGGCGCGCTGTCTGGATCGTCCGTCAAGACCA
ATACTTTTTGATCGTACTTGGTTATGTCGTAACCGTACAAGTCGAAAACATCGCCCAAAT
TTCTGAGCAAGAAGGGGTACGCCGAATCGATTCCCACCTCTCTCACGAAAGCCGGGAAAA
ATATATGAGGGATGTCTATGTCCTCTCCTCGTCTAAATTTATCCAGTTCTTCGTTTAGTT
GGGAATCTAGAAAGGCGTTGTCTTTGGAATCGTATTGGTAGAACGTTCCTCTAAAAAGAA
AGGTTTCGTTATGTCGAAACAGCTGATTGGAATCCTGTTTCATGGACTTGTTCATGTCTT
CTTCGAATTTGGCCGGAAAGAAGTCGCCGTTTAATCCGTAAGAGGCGTTTTTTTCGATCT
GAGGATCCACGAAAACTTCTTTCAGGCTTTCATTTTCTACCAGGGGATTCCCGTCGAAGC
TTTTTCTTAGTTGATCGATCTTGGGAAGCGATTTCCCGCGCAAGGCATCGCACAATTTGA
CGAAGTCTTGATTCGACGACGTTACCACTTTTAAGGGAAGAGAAGGCGAAGTTTGGAGAA
GGTTGTACAGGTTCTTACTAACCATGTCGGCCAGCTGTCCGTGAGTAGAGTCCGGCAGCT
CGTCCATGTTTCGCGAAAACGCCTTAACCGCGCCGTTGTTGATCACGTAAAGGAGTCCAT
CGACTTCGATCGGCTTGGCGTCTTGTATCCTCAGATCGCTGATTTTTTGTTCGATCTTCT
CCACGCAAACCCTCTTGGTGTAGCCGTCCTTGAAAAAATCGACGGGTAAGAAATCCGGAT
TGTTTTTATACAGGCTCTTAAATTTTGACATCGAGCTGTTTCGCGCTAACGTGGTGTCTT
TGGAGAGAATTTTCGCGATCATATCTTCTTTGTTTCTCACGGTGTTCGTGTTGACGTTGG
TAGCGTCTTCGAAGAAAAATTCGATCTCCTCGTTCGTGTAGTTCCAATCCGTCTCCCCGA
AGACGATAGAAGACAGGTAAAAAGGATTCTTGAGGTTAACGGACGCTGTATCGACGTCTC
TCATTCTCTTGCCCTTTTTGAACACGCTGCAAAACAATCCCGTCTCCCCCGAAGGTAATT
TGATTTTCACGGTGCTGTCTTTGTACTCGTATCTCTCGTTCAGGTACGTGAGGTCCGGCG
CGTCTACCAGTTCCATGGTGTTAAGAATGTCCTGGTAAGATTTTCGAGCGGTGGTCAACT
TGGAAAGGAGAAGGAGAACGTCCACGAAGCGCTTGTTTTGGGCCTGCGTTCTTCTTTCCG
AGTCTGGAACGTGAGCCTCGAAAACTTTGATGGTGTCTCGGGCCACCGATGCGTAATCGA
ATTTGCTGAGAAGGCTCTTCAAGTTCTCTAGTTTGGGAAGCGTCTCCCTGTTTACGAACT
GCGCGACTACCCATGCTGCGGCGGTGGGAACTGAAAAGGGCTCGTCTCTTCTTTCATTGA
CGATTACGTAATGTTTACCGCTGCTTTCTCTGAGTAAGACACGACCCCCTTCTAGCGTCG
TCGTTTGGTAGCTTTCCTTCAGTCTGTTGTAAAGAAGCTCGAAATTAGTAACGGTCTGTA
AGGCGTTCTTTACGAAATCCGCGCCGACGAATTGAGGTTCCACTTCTTTGACCGGATAAA
TGAGAGGGATGACGTGATTTTTGTAAAAAGTCTCTATCGTTCCCACGAAATTGTTTAATT
TGAAAGGGAACAAGGTCTTGTTTACTAAGATGTCTATGGCTCCAAAAACTCCGGTGTAGT
CGCTGTAAGAAGACAAGACCTGAACCATACTTTCGGTTAGATTGTTAGGTCCTTGTACGT
AATCTTGTAGCACGGTAGGAGCAAGGCCTCCTTGAGGAAAGTAGTCTTCCATGCCCCCGT
TGGCCTTGTTCGAGACGCGGGCTTTGTGAGCGCAATCTTTAGCGTAGGTGTAAGCAGCCT
TAGCCAAGTCCCGCTCCGGAGTGGTGTTAAAGACGAAGAGGGCTTCCTCAACCACCTTTT
CTTCGTACGCCGTCTTGTCATTGATCCCTAGCTCGTTAAAGAGGAAGGAAGCGGTGCTAT
CTAGCAAGTACTCCTCTGTAGCATCTGTATACATTTTGGAAGTGTATATAAGGCCGGTGA
GAATTGTAGATTGTCATTCGAGTTCACAACTCACCAACTGAATACAACAAGATTTACTTT
GCAAAAAAGTGATCCAAGAATCTTACCGATCTTTATTTTTTTCAATTGTTAATACTTTTG
AAAAAAAAGAATCTCATCGCCATGGCCGGAAAACAAATGCAGATGAATATGGCTCTCAAC
AACGAGGCTATCAACCACAACATGAACGCTCTCATCGAGAAGATGATTGACGAGAACGAG
ACCGGCATCGTACCTTACAACGGAGGATTTGTCGCCTACCCTGTTGAGTATGTTACTCCG
AGACGTGGCGTGCTCTTCAGCCAGAATTTCAACGTGTCTATCATCAACGGTGCTGGAACG
GTTGACACACAAGGAGTCACACCTGGAGTTACCTTTCCTCAATTCCCCATGACTCTGGGA
ATTGTGCAGGCCGAGACGAAGATGCAAGCCGGGAACCGTTTCTGCCCCACGACTATAGTT
CTTCATAACGGACAGGTGTTTGACAAGCACAGCGAGCTGATTTCTACACCTGAATCTGCT
AGTGATGACGCCTTGGTCGCCCTGGGAGAGAAGTTTGCCGAGATGAACTTTCCTGGAGAG
TTTACCAAGCAGTCTGAGGGGTGTGTGAACAAGCTGGCAAACCCCTTTGCCGAGAACAAT
CTACCCGAGTTTGTGGATTACATTTTTAAGGAGTACTTCCCAACCCTCGACATGAAGACC
CACGTTCTGCTTTTCATCGGTGACACCCCTACCATGATTTCTGTGGCCAAGCATCACATC
TTGGGAAAAGAGGATGTTAACAAGTACAACAGCTTCACCAAGCACGGAAAGACCATCATG
ACGGCCGATCATCGCATGGGCATCTCTAAAGCCACGATAGCCGTGCCCTTTACCAACAAA
AACTTGAAGGACGACTGTTCGGGCTGCCTGGCTTACGTGAGACCCGTGTTTCACGCTTCT
AACAGCACCTTCTTTAACGAGCATGGATCTCTACCTTACGACCAGACTGAGGCTGCTCAC
TCCACTACTATGGTGCAGAACTACTTCAAACTTCACGAAACCCTGATCGGAAAAATGAGC
GAGATGCCAACCCTGAAGCCAAACAAGTTCATGGGACTGACCGCTGCTACAATCGCCTTG
TCTACACCAGTCATGATGGACGTGGAGGTTGTTGATAAATCGGATGAGCCACTCATGTTG
ATCAACGCTCGCCTGGACATCGTTAACTCTGCGGGCTTCCTGGCTCAACAACCCAACAAG
AACGTCAAAGTGGATCAAAATGAACTCTTCGCCTTTGCTTACTCCGTGAGCGCCGAAAAC
CTGCAGCACTCCCAGTGTACCGCCCTGTCTTACCGCAATTCGTTTGCCGATGACAACTCT
CCGTGCAACACCGAAAGTATGAAGGATCAGAAAAAGAATGGAAAACCCGTGAGGCAGATC
TTCACCCACAACACGGATAGAGCTTGCAGCGTGTCTAGCTACGTTAACGGACACGACAAG
CTGCCCGCTGACCAGCCGGATGATATTCGTCAACTTCAGGCCTCCATGCTGGGAACACCA
AACGAGCTGATTCAACTCTTCGATCACAAATCTACTTTCCGCACCAACAAGCTGGAGTCT
AGAAAGCAAGTCATGGAGAAAAACGAGGTGGCGATTGAAGAGAAGAAGATGAAAGAAGTT
GGATGGCTGTCCGCTCTGAAGGCCGCTCCCAACATGACGCCCGCCATGGTAGCTGACCCA
GCCATGAGGATCTTAACCGTTTTGGGAGGATCTATTTTTCGACTCAAGAGCGTTTTACAA
AAGTGTCTCTTCATGATTGACTCTAGATGCTCTATGAGACCGGGTATGGAACACCCTTCT
ACCAGCAAGGATGAGCCGACAACGACATTGTGCAAATTCTGCGACACGGAGTTTGTTACG
TCCGATTCTGAATTCTGCAGATGCGCCTTGATGACTTCCGCTGTCTGCACTCTCAAAAAG
GATCCTGTGAAAACCGCTCTGAAGGTACAGCACGCCTGGACAACCTGTTTCGCTTTGGAG
ACGGCCCAAGAAGTAGACAAGAAGGTTAAGAATGTAAAGATGGAGACGTATGCCTTCAAT
CTCAGTCTGAGATCCGATGATCTTAAAAGCAACACTTCTTCAACTGGCAACGCCACCTTT
GTGAACAAGGCTGACGAATACGGCTTCATTTCCAAAGAAGCATACGAGGAGAGAAAGAGC
AAGCGTGAAAAGAAGAAGGAGGAAGAAAAGAAAAAGGCTGCCGGAGGAGAGGGTTCTTCA
AACACGACAGGAGCTGAAGCTTCGACCGGGGAAGATGATCCAACAGCAGTTGATTTCAAC
AAGTGTTTGAAGCTGACGTCGTTGATCAGCCGCGTCATGAGCAAAGTGGATACCATCTTG
CCGGAAGGACAGTACATTGACTTCAGCGAGATGAGTCAGGATGAAATTGACGCTCTCTCT
CCTAGTATGAAACAACACTACGAAAATTACAGGGGAGCCGTCAAGACCTTCTTCGAGATT
GAAAAGGGATCTAGTTTCGACAAAAATAAGGCTGGATCTCTCTGCTTTGCTCCAGAACTG
GCTCTTCTCACAGAGATGCAAACCGATGCTTTTTCGACCACGGATTACAAGGTGACACCC
TTTCAAATTGGGATGGATGAGATAGAAGTCAAGGGAACCGCTCCAACTCTGAAGTCGGTC
AGCGTTCCGGTGAACAGTAGCAAGATAATGGTTGACAACGGAATTGAAGGAGGGTCTGAG
GAAGGCGTGGAAGACTTTTTCTTAAAAGGACTTGATCAGCAACGTCTTGAGAACAGAAAA
CGCAAGGCAGAAGATGACGCCAACGCGCAAACTAGCAAGAAGCAGATGAGAGAAAAGATA
ACTCCCGAATTGAAGAACATCGTGATCGCGATCTACGATTACTCCGTGAAGTGTATGCAA
GACAAGGAACTGTTCAAATCTTTTTCTTATGAAAAGATTCCGGAGTCTTACAGGCAGTGC
ATAAGCAGCCCCAAGTTTTACGGTGTAGGGCGTTTCATCAAGCAGCGTATGACCATGGAT
TTTGCCTCGGTGACTGAAGAAGATAAGATGTTCTCCAACCTGTTTGAGGACGCTTTGGTG
AAAAATGTGAAGGGATTGGCTGACTACTTTCAATCGGTCTCTGACGTGATTAAGGAGGAG
TGTCACTTCGCCAGCCACGAACTCATGCACGAAAGATTTACCAACGACGTCTCTCTCCTT
CAGGACGGTTACGACAAGGTTCTTCATTGCGTGATTGACCCCCACAGCACTTCATCGTTC
ATACAGAAGACCTCTGAAAGGAAGATGCTTAACATGATGGGAAAACAGAGCAAGGACGTC
AACACCCTTCTCAACAAGGCCTGCGCTCTGAACCGAGAAAATCTGAAAGTTGCCCTGACC
GACAAGAACGTGCCTCATCTCGTGACCATGGAGATCGCTATACCGTACAAGTTCTTGAGC
ATGACTGAAGATCAGGCCACGGGATTCCCGATCATGGAGTTCCCTCCCACGTCAACATCG
GTTAACGCGATTCACCCAGAGTTGCAGAGCGTGTTCACAACCATGCGCATCAAGGTCAAA
GTTAGCACACTGGCCAACGAACGTAAAGAGGTTGAGAGCGAAAGATGGGACGACCTGAAA
ACCAACACCAAGAAGCTCGAGCAAGAGATGTTTAGGCTGAGAGACTCTGAAGAAATTACT
GGGGGATCTTACGTTCCCTTCCCCATCACCTGCAAAGATCATGTGGAAAACGGAGGCATG
TCTACCGGAGCCGGAACCTGGGGTCCCTTGGCTACTTCCCTGATCTACATCAACCACAAG
AAGAACAACGTGAAGTACCATCGCGTGGGACGCCAAGACTTCTGTCAGAATACGCACGCC
CTGAAGGGAGTTGACTACGTCTGCAACTTCATGGAAGAACTGCTGGGGTCTAAGCAAGCA
AACAACGAGGTTCATAACTTCGCCACCCTGTGTAAGCTGATCGTTAACCAGTTGAATCAG
CTCGACATCGCCCAAGGGATGATCATCGAAAAGTTTATAAGCGTGCTGTCTACAACCATG
AGTCTGTCTCCCAAACAGAGCGCCAACGTTGTCGGAACCAGAAAGAAGGCCGTTAAATTC
TTCAACAGAATCTTCTACGGGGGCGAAGAGAAACCAAAAATCAGCCTGGGAGAAAGGTTT
ACCAAGACGGCCAGAGATCTCCTGACCAAGAACTCTGATCTGGTACCGATTCTTCACCTC
TTGTTCTCTTCTTCACAAATCTACGGAGGGAAAAACAACGTTGAGGGAAAGTTGTATAAC
ATCGACATGGAGCGCGACATGCAGGCTGCCCTTGTCTGCACATCCGCCATCACTCAACTA
TCTACATCTGGTAAACTCGGAAAGGACAGCAAGGACACCACACCGGCAAACAAACGCAAG
CAAGTGGGTCTGGGAACATTGATCAAGTGTCACAGCAACTACTCCATGTTGACCAACCAA
CCGGTAACCGTGTGCAGCATGGGAGATCAACAGTACGCCGGACAAAGCCGCAACATCTTC
AGAGGATGTCTGAGCAGCTACCCCGGATACGACAGCAACATCATCATGAGATCGATGAAT
CTCAACAACAAAGCCTTCTTCGCTGGATCTCTACCAGCACTTGTCGTGAACCAAGGCACG
GCCATGATTCAGACCGCTTGTGGGGTGATCATCAAGACGGCTCCCATCCACAACACTAAA
AGCGTGCGCGTGGCCAAGTCCATCAATCCAGCAGAGATCCTGGCGACTGGAGACATCAAC
TTTATCTGCGCACACTTGTCCAACAGCAAAGGTCCGATCAAGAAGAAGTTTGCGGATTAC
ATCTGCGTTGCTGTTTACGGGGGAGGAGACATGCTTCCTGGCAACATGGAAGCTCTCACC
AAGGATATCGTGGACAACTTCTTCGGAGGTGTGAACGACCTAACAGCCGTGAAGAGAGTA
GAAGAGCAGATCGTGAAACCACTGGCTCATCTCATCGTACCTGGTCTCGAGGAAGAAGCA
GAAGAAGAGGAGACTTGCGAAGATGAGAATGAGATTGATCTTTTCGCCGACTTTGAATTT
TAAAAGGAGCTGTGACGCCAAGACAAGAACTTTTAATTTGTATCTGTATGAACTTTTTTA
CTACTGTGCTTACTTTCGAGGTGTGACTTTTACAAAGAGACAACACCACACAAAGATGAA
CTGTATTTTGTAACTCCATGATTGAGGTGTGACCGAGACACAACACCTCACAAGATGAAC
TGTAACTCCATGATTACTACTGGGCTGACTTTATGAGGCGTAACCAAGACACAACGCCTC
ACAAGATGAATTGTATTTTGTATCTGCATGAACTTATTGTGTTGTAGTTAGAAATCATGC
GTGCTTTCAAACGCATCTTTAAAAAATGTTGTTTATCAAAAAAATAAATCACAAAATTGC
ATTTTTCAGTCTTTCTTATTTTTATTTCCCAAATTAAACTGGTTGCGCGATTGAGGCTCG
CACGCTTCTTGTGACTTCTTCGAAGCGTTTGGTAAGCATCAGATGGGCTCCTATGTCTTC
CACCTCGATTCTGAAGTGAGCTGTCTTGAGAGGTACCGGCGGGACTGGGAAGTTAACTAG
CGGTTTTTGTCCCGCGTTTTGAATTTCTTCTAACAAACTTATCAAATTTGTCACTTCTTC
GGGCTTTTTTCTTTCCGGAGTCGCTAATTTTGGGGTCTCAATATCAATCGTGAAGGTCTT
CAACGCTTGAGAATAAAAATGAAACACTCTGGATTTTATGTTACTCGAAATGGAATCTTC
CCGTTCGATCAGATTCATATTATCTTTGAGGAGGAGGAGATCTATCATTTTTGGATTCGG
AATTCCGAACCACCCCAGAATCAATTGATCTAAAGACGTCTGATCTAATCGTTTCGTGCT
TAACCAGACCACCAATTCGTCAAACTTCTTTTTAAACTCCTCCTGTGAATCTAGGGTTTG
TACATGGAAATGTGGCGCCGTGAGTTCTTCATCATACTCAAACTCTTGAGGCGCCTCTTC
ATACTCTATAGGTAAAGCGGCGGGCGGAGGCGTGATGATCTGGCTCGGGGTGTATTTCTC
CGGATAAATTTGAGGAGGGATTGTATTAGTAGGCGGTACGGGGGGCGGTCTGGGCACGAT
ATTTTTCGTTACGTCAGTCGACAAATCGTCAAACAAAGGAGTGTTTGATAAAAAATCGTC
ATCGACCTCTATATAATCATCTTCATCTTCGCCCTCGTCCAGTTCCGTGAGTTTCGCGTT
GGAAATTTCGATTGCTCCGGAAAAGTTTCTCAAGAAAGACTCAAAATCGATCCCTCCGCC
TATACTCATCCCGAGAAGAGTTGGAAAGGGATCGCTTCTCATTTCTCGATGAAATCTGTC
GTCGTATAAAGAAGGGGTATCGATGGCCGGTAAAACTACCGTTTTCGAAACGTCATTCAC
CTCTCTGTAAAAATCTTTCGTCAAGATCATCTTCAGAGCGATATCGAATTGGACCACCTT
CTTCTCGGGAGACAGTATGCTGTATATCATCTTGGGGCTTTCAAAATCCGACATAAAAGA
ATAAACGTCGCTAGATTTGTCCAGCGAGAGAAATTCCTTCGGCATCTTCGGTTCCGGCAC
CAGCATATTCGCGGCCACGAACAGTTTCGCGGTACCGTCCAAGTCGAGGGGTAAAAACAT
CACCGGGAATCGTTTGTGAATCACGCTGGATAAAATATAATTGAAGAATTCATTTTTTTG
TTCTTCTATGCTGGTTATGTCTTTCGCGAACAAAAGAGGCGGGAAGATTCCCAGGTTCGC
GATCACTTCTTTGGCGAACGAGGTGGTCAAATCCGGTATATCTTTGAGAATCTTCTCTTC
TTCTTCGGTGATGAGGGTGCGGTTCATGACAAACCTGGGAGAGATTCCTTGGAGAAAAAT
ACAGATGAACATCTCTATGAAAATAACGCCGTAAGCTCTATAGAGCTTGTCGATCACCTC
CTTGGCGTCCGGATCGTTGCTCTGTATGACTCGGGCCTCCAGTTCCAGCTGCGTGCCCAA
AAATCTGATCAGATTCCATTTTTTATCGCCGCTGTAAGCCGAATTGATTTTAAACTCCTT
CATGTATTTTGAATTCATCTCGTTTATGACCTTGTTGACGTTGTTGCCCAGCACTTGAGC
GATCTTCTTTTCGGCGGTCGGTTTGAGTTGATCCAAGAGGTGCTGGGTGCTCCCCATGTA
TCCGTCGTTATCGTCTACTATCACGTCCCAAGATTTGCAAAACGCTTCGAACTCTATCAG
GTTTTTGTAATTGCCAAATTTTAAAATCAGGACGATGTTTCTCATGGTTTTCGATTCTAT
CGTGGGCACGTACGGATTGCTGGGATCCAATTGTACGAAGTACGTGAGGAAATCAAAACT
CTTTTCTTTTATGTTTTTCACCAGCTTCGTAACGGGGGCGGAAATAGAATCCGTCGCAAA
AAGGGCGTTGTATTCGGTTATGAGCTCCTTTTGCGCTTCTTGAACCGATATGATTTTTTT
ATTCTTCGCGTTGTATTCTTCGTAAAACTTCGCGAAAAGAGTGTAAATGTAGATCGTGGA
GGCGTTGACTTCTTTTTCGTCGCTGGGTTGAACGGAAGGAGAATTGGGAACCACGGAAAA
CTTTTTCCGGTATTGAATCACTTTTTTGTAGTTTTTGGCGGCTTCTATGTCGTCCTCTAT
CTGCGATTCGCTATACCATGCTCCGAACGGCGATGCGATGTATCCCAACTCGTCTTCGGT
GCCCTCTTTATAAAATTGGACGGTGAAGGGGTTTTGTATCAAAACATTTTTTCCAAAGGT
TTGATAAATCCCCTTCACCAACTGGTTCGTGTTGTTCACGTAATCCATAGTCAGATCCCA
AAACGAAGCTGGAGCGTTGTCTTTCAGTTTTTCTTTCAAGACGTCCACGATCGGTTTCTC
CAACTCGGTCTCCAACACGCGAATTACGTCGTCACACACCCTGATCTTCTCTTCCGATTT
CTCGGCTGGCGGGAGGTCCGTATAATAATCGTCGTAAGGTTCCTCCACGGCAATTTTTAA
CCAATCGTCGCCCTCATTTTGCAAAACTTTTTCGTTACGTTCTTTGGTGAAAAAGAAGAC
CTCCATGTAGTCGGATCTATGTTCTTTAAACTTCTTCAAACTGTTTTTGATCGAAAGAGT
GGAAAATGCGATCGCTCTCTGAATCTTTTTGTTAGATCCTTCTCTTTTCCTTTTCGCTTC
TTCAATCGTTCCGGCGGAATCCCCCTTCAACTCTCCTAAAGTCACGATCGGTTTCATGGG
TATAGATTTCATGCGTTTAAAATCTTTGAGAAGCCTTTTGTTTTCTAGTTCGTTCAACCA
TTTTATTTTGATTTCTTGGGCGAGAAGGTTGGCGGTGTCCGCGTCGATCTCTTCCAATTG
CGGGGGGGTCTCGTTTTCATCGGTCATTTTAGAACTGGCTTCGGTGATGAGTCTCGTGCA
CTCTTCGATGTAATCCGCGCCGCTTTTGATCTTGGAAGGGTCCCACCCTTTTACTAATTC
GTCAACTTCGGAAAGGGTTTGCGCCAATCGCGTCATCTTAAGAAAGTTCGCGGCGTCCAC
GAGTTGATTTCTGTTAATAAAAGTGATCGCCCTTTGATGAAACTCGTTTTTAATCTTTTT
TATCTCTTCTTCTCTTTTCTGTTCTCTCCTGAGTAAAAACTCGTAAATCACTTCCAGCGT
GAATTCCGGAGAGTTGACCGTACCGATCTTGCCTTGATTTTCTTTGACGAACTGTATAAA
TTCTTGAGCTTCCAGCGACGTTTCTTCATAAGACGATAGTTCGTACCACCAATTGTAAGC
CGCGCTCTCCTTTTCGCTCATGCCGGACGAAGGAGTCGCGAGTTCGAACGGAGATCTGAA
CACCCCTTCCTCGAAAACGAGATGTCCGTCCAGCCAAACCTTCGCTTCCTCGCTCAACAA
ATTTAAATTAGTTCCCACTCTGAAGTTCTTTTCTTTCTCTTGAATTATGGCGTAACTGAC
CCCGTGCACTCCCGGTCTGTTGGGTTTGTGAAGGTAGATCGCGCTGTTCATAACGACCAA
TATCGAAGACATGCCGCTCGCCGGTTCTTGGGTCGAAAACATCAAAACGTTCCTTCTGGG
CTGAATCATCTCGTAAGCGGCTTCCAAAGTGTTCGCGGAGACCCATTGATTATAATCCGG
GTGCGTGTTCGCTTTGTATTGGTCACCGGTAGACATATACGTAACCCCATTTTTACTAGG
ATGTTCTCGGGCACGTTCCTTCTTAAAATTCATGATTACTCTTTATGCGGGTGAAGTTGC
GCGCTTGTTCGTTATAATAAATCTAACCTACCCTCCTTCCCCCTCAATCGCAACAAGAAA
GCGAGAAGAATTGTATAATTTTCATTTCAAAAATTTTATTCACAAAAAAGCATGCGTGAA
AAAGCGTATGAGCACGCTAGTTTCTCTACAGGGTGTTGATCAGTTGGTTGTCTCCGGCGG
TAAATCCCTCGGATTGGCCAGGAGTCCACGTCTTCTCGTACGCGAGTCCTCTCTTCAGCT
CGACAAAGAAATCAGCTTTGTTGTTGGTAGACACCTTGTTGTGGCTGCTGGTGATGATGT
TCGTCTTTTTGATTGCCGTCATCAACTCTTCTGTAGAGATCTTTCCACTGGACAAGAAAA
GTAGACTTCCCACCCCTTCCTTCTTTCCCGAGCGCAGAAAGTTCTTTCTCATGCCCATCA
ACCCCTTGCTAGTGCGTTTGAAGTGAAGAATTGTCTCGTCGGTCTGGTCGGCAAAGAAAG
CAACAACGTCGGTTACGATCTTCGAGCTTTCTGAGTACATCACGCGATCTGCCGGAGGTC
GAGCGGCTGTAGGTCCTTGCTTGCTTTCCTTCATGAGTTTGATGAGGAGTTGCATCCGTT
GTTCTTCTCGGATTTGATCTCTCTCGCGTTGTTCGGCCTGAAGTTTCAGTTCTCTCTCGC
GTTGTTCAGCCTCTCGCTCGCGTTGTTCAGCCTGGAGTTTCATCTCTCTCTCGCGTTGTT
CGGTCTGAAGTTTCAGTTCTCTCTCGCGTTGTTCAGCTTCCCTCTCGCGTTGTTCGGCCT
CAGCTTTCATCTTCATTTGAAATTCTCGTTCACGTTGTTGAACCTGAATTTGAATCTCCC
TCTCATGTTTTTCAGTCTGCCGTTTTATCTCCCTGTCACGCTGTTCAGCATCAAGTTTCA
TCTCCATGACACGCTGTTCCATGTCTTGCTTTCTCTGCTCGTCGGCACGCCTGATATCTT
CCTGGCGTATGCGTTCAATTTCTTCGCGTTCTTCCTTGCGTCTGGTTTCTTCTTCCTTGC
GACGAGCTTCATTTTCTCGTTCACGGCAAATCTGCTCTTCTTTGCGCTCCTGCACACGCC
TCATCTCCAGTTTGTCAAGGAAGGTGTCGAAAGTTTGGTTGATCATCTGAACGACAGGTA
CGAGAGCGGATTGAAAAGTTTCTTGTTGGGAAGGATCCGGGGTAGAAGAAGTTGAAGGGA
CGACAGCGGTAGAGTCTGGATCGACGTACGAACCCTTGACTACCATGCCCATGGTGTCCA
TGATGCTGGTGTCGAGAAGTTGTGTCATGGCTTCGATGAAGTTTGCAGCTTTGGTAATTC
CTGAAGATTTGATGACGCTAAGAAGTTGACTCCTCTTCACCATGAAAACATTCTTCCCTG
GAGGTTTTTGAGAAATGGGATTGATGATTCTCATCCCGTGAAAATGTAATTTTCCAACTA
TATTGTATGATGGGGGTTACAATTAAATCTTGTACTCGATCTTCAATTCTCTTCATGTAA
GTAGAAAGATGTGGTAAAGATACTCCCAAACAATCAATAAAAAGTTGTCCGTGTAAGCTG
ATGAAACAGTCATCCAATCCGTATGATGCAGTTTTAGCGCAGGCAGTCAAAAAGAATTCA
AATAGAGGCGCAGTTTCATCTTTTGGAACACTAACTTGTAAATTGTTGATGTAGTTGCGC
AATCTCATAAGTGCATTTTCATCTATGAGATTTTGAGGTTCCTTTTTAATAATGTGCTGT
GTTAAATCGGAACCTCTACTTTGGGCACACGTGACTTCTGATGACTCATCACTTTTTTCA
CCTCCATCTTTTTTCACCTCCCGCGCTTCTGCTGGAAACTTTTTAGTCTTGAAAATTTGC
TTTTCTTTTACAAGAAAGTGAAGCGTTCCGTCTCTAGTCACCTCATCCATCCACGCAGTT
TCAATATGATGGTTTATCAACAAAAAATTGAGGTTTTTCCTAGCATCTTCAACCGTGTCA
CATTTTATAGTGTTGAATCCTTTCCAATTTTCCTTCAAACTCCCCTTCGCCTTCTTCACC
GGAGGCTCCTGCACTCCCGTCTCAAACCCGTTCATCAACTCCAACCCAGACAAGTCGACT
CTCGACCAATCCAGTCCATCGACCTTGTCTTTGCCGTAAGACATCTTGAATCTAGAGTGC
CTGATCAACTTCACAACGTCCCTGTTACTCATCTTTTCAGCAGGTTCCTTGCAGATCAAC
ATCCGTTCTCCAACCTTCGCAACAACCTCCACTCTACTCTCGAGCTTGGGAAGAGTATCA
ACTAGATCTTTTCCCGAGTAAAACTCAATCAGACAGAAGGGCTTCTTTTTGGTTCCTCCG
AACTTGAAGTCCAGCGATTTGATGTCCATCTCGTAGTGGTGAAAAGCTACCAATTGCTTG
AAGATATCTTCGTGAGAAATCTCAGCAGAGAAAGCGGTATCGGCTTGTCGTTTTGCCATA
GTAGAGTCGAAGCTTCTTGGTTTTGTAGATTTTGGTAAAGTGGTGTATCCTGTGGCTCGT
TCGGTCGTAGAATGAAAATCTATCTGGAAGTAATCTACTTTATACTCTCGTGAGTTACAA
GACCTTGTTCAATCGAGTTACAAGACCTTGTTCAGAGTTACAAGACCTTGTTCAATCGAG
GTACAAGACCTTGTTACTTTCGAGGTACAAGACCTTGTTCCTTTCGTACCACACCTCTAT
CATCATGCAAAGAAGACAAGAAAACATAATAAAATTTACATTCACTTTTATTTTTCAATT
TTTTAACTTCGCTTCTCCTTCCCCAACAAGCCCTTCTTCCTCGTCATTGGCCTCTTCCAT
GTAAGCCTTCTGAGCGTTCACCACCTCTACCGTCTGCCCGTCCATCTCGCGCATAATCGT
CGCGATTTCGTCAACCCGCTTTATGTCGATAAAGTTCTGCATGTACTCCCACCTCAAAGC
CTCCACGAACATGGTAGAATTTACACAAGCGAAGGCTTGCATGAGTCCGTCCTTGTCACT
GGCCAGCATCACGATCTTGTTTGACATGGATCTGTACACGCTGACCAATTGTCCTCTCTC
GTTCCTGTAGTGAGCGTACAGATACTGCACGCAATCCACGTTAGGCGATACATCGTCCAG
AGGTCTGTCGTGATCTGTGAGAGGAAGTTCCGCAAAGTCGTAGATGTGATCTTCGTAATC
AATCTCTTCCTCTTCGCAAACCAGCGTCAGCTCGGCTTCGTCGCCCATCATCTCCTTGTC
TACTCTCCCGCACTTGCAAACCGTCATGATGTCTACCCCGTTCACGTTGTACTTGTCAAT
TTCCGAAGCCAAGCTTTGAGCCACGGTTTGAAACAAGCAAGTGTGATTGTAGACCAGGCC
CGCGCTGACATCTTGCACGTAAGAACCCGAACACCTCTTGAAAGTCTCGCGGCTGATGCA
AAGTCCGAATCGTACCATGTTCGCTTGAGTAAACACCTCGACCACGACTCCCTTTTCCGT
GTGAGGTCTGGTGTGAACTCTCTTGGGACAGATGAAAAACTTCTCTTCCTGTTCGCGGAT
CCCGGACACCAGTAAGAACTTGTCCCTGCTCGCGCTGTAAATCACCTTGGAATCTTCCAT
GGCCGTCGAGATGTCCATGGGAGAGTAGCACGTGCTGTTCTCGCTGTGTTTGATAACTTC
CAGTCTCATACGCATAGCAGCCTTGCCGGTGTCCTCCCACAGGGTGTTTATCAGTCCAGC
CATCCTGTATCTGTCGTTAAGAGAGTACTCCTCGTTTTCTTGCACGACGTACAGGAGACA
CTTGGAGTTTACTTCGTTGATCAGAGACACGCCTCCAGACTTGCAGGCTTCTTCGACGTA
CCGGTTCATGCGTTTGGAACCCAAGTGATTGATGTACTGTTCGTCATTGATAGGCCTGCT
GTTCACGATCTTGGTCACGACTTTTCCCACGTCGGCTTTCATGGGTCCGTGAACCAGTTT
GCTGTAGATCGAGGGAGGGTTCTCGTCCGTGCTGTACTTCAAAACGAGTTGATTGGAATC
GTCTCGCTTGTACATACCGGGCAGGCGTATGGGGTGGTGAGTGATCTTTCCCACCCCGCA
CTCATCTTCTTCCAAGCAAGCCGCCATGTTTGCGGCCGTGGTGTTTTTAGGTTTGCCGTA
GATTTTTTGATCGTAGACTTCCCCGTCCTTCTCGCCGCAAAACACCCCGATCGTATCTTT
GAAAATGTACCGCACTTCGGACAGGATCTTGATGAAAGTGGAAGCCGCCTGAGTTTGCAT
GACCACTCCGTCAGGAAAGGAGATGTGATGATGAAGCCCGAACTTTACTCCGGTGATCTT
TTTCGGAGGTATGGATTCTCTGGGGTCCGAAAAGTAGACGTAGTGTTTAGATCCTTCAAA
GACCGGCATGTTCTTCAAAACCATATCCGCCAGAGTCACGCAGTCTTCGCAGAGTCGAAG
AATATCCATGTTGGGCATAGGGATCGCGGGGTTGAGATCTATGTCTATGACGAGAGTAGA
CACGTGAAATTCGCTGCTCACGATCTCGTGGTTTTTCTTCTTCGGAGCCAGCATGCCTTT
GTACAACTGTTCCGACGTGATTCCTTGCGAAGTCTCCGAAACCACGACAAAAATGTTTTC
GTCTTCCCTCTCCCCGTACTCGTTGACCGTGCTGAACTGTCTTTGCCAGATCGGGGTGCT
GTGAAAGCTCGCGTAACACACCGCTCTATCCATGCCCGTTTGACAAACATCGGGATCGTC
GTACGGCATCTTGAAATTAACAAACTGTCCGCTCATAGACTCCGGAGGGTTCAAAACTCC
AGAGGCGTACTCTCCCGTGTTGAATTTGCTGGCGTAAGCCACTGAAAAGTTTCCAGTTTT
GGCGTAAAGTCTCAAGGGCATGTCGTCAGCCACTACAGCCTTGATTTCATCGAAGACGTT
CCTGTATACCGTGACATCATTGATTTCTTTTTCAACTATATCGTTTCTCGCCTCGCTCCA
CTGTCGTATAGCTCGCTTGTCTAGAGTCGTGGTTGGAGCGCACGAGATACTTCCCACTCT
CAGTTTGTTGATCTTGAGAGAAATAAAGAGCGGAAAGGGGTTGTAGTTTCTGGTCTTTCT
TTCCAAAGCCGCCGTCATACCTCCCGCGATCCGTAGAGACTCGTAGTGGTTTACGCAATT
GACTTCGTACGCTCGCATGGCTTCTTCGATCACCTTCGGGTAAAACCTTCCGAGCCGATT
AAAAACTCTAAAAATGTGATCGTTGAAATTCGCTCCGACGTACAATTCGGAGAGTTCTCC
TTCTTCTTCAGTAGGAGGGGCCGAGACTCGCACATATCTCAAGCAGTTTTTAAAGTTGTA
CGCGTCCGGAAAGTTCTTTCTGGGAAATCTCAGGTTGATGACGAAGAAGAGGTAAAAGAA
CTCGTGAATCTGCAGGTTTCTCATCCCGTCGTCTTCATTTTCTCGTTTGGGAGGATCCGA
AGCGCACCGCACGTTGTGATTAAAGCTCCATATGTCCATGAGGGCTGGGTAAGGCCACGA
GTTTAGAAAACAGGAACCGCTTCCGTCCAAGGCGTTAATCAGAGTTTTCACGCCGGCCAA
TTTAGAGGGAGTGTCGATCATATATTTTAAACTCGCTCGATACTCTTTTATGTCTCTCAT
CTTAAATTCTGTCGGTAGGGTCTTTAACCCGGTCACTATCAGCTGAGAAGCCGGTATGAT
TAACACGGGGTTATTTTTCTCGAGCATGGGCGACCAAACGTCATTGTGAGGAATCACTCC
GTCCTGTATGTATTTGTCTCTTTGCTTCGGCGGGCATGCGAAAAACAACACGCCGACCAG
TTGAGTCTTGCTCTCGTAGCACATGTGGGACACAAAGGTTTCCAGGTACAGCACACCGGA
CAAAGTCTTTCTCGACAGCAAGTGTTCAAATTTATCGACGTAGAATTCTTTCTTGAACGG
TTTGGACTCGTACTGTTGAAAAAAGATATGAAGGTTGTGTCCGTCTTTACTCTCATTTTT
TCCGAGTTCTCCCTTCTTAGGTTTTTCTTCTCTGGTGTTAAAGAACTTCATGGTCACGTT
TGATGACAACACGCATCTTCCTTCTAAGAACTGTTCGGTCTGACAAGCCTTATATCCGGG
ACCTCGTTCGATCTGGTCGTCGATATAATCGTCTTCTAACACATTACGTTTTTGTGCCAT
GTTTACAATCCGAGTTATTCTTCCACGAATGATCTTCGTAACACGAAGGCGTGTCTTATA
TATACTTTGTCAAGAAGAAAGGATATCTCACTTAGGAAGGACACGTCATAAAAGTTTACT
ATATAAGATAAGAAGAACCCTTCATCAAGTTCATTTTATTTTCATTTTCATTTGAGTTAA
GACATGGATGAACAAATGTTTCCGGGATATGAAAGAAGGGTTGAGAAGGAAGCCGCTAAA
AAATTGATAGCCCACGTCGACTACAAAAGACTGATATGTCTGACGGGAGATATGAACGCG
GGGAAAACCCACACCATCATCGAATCCATAGAAGAGTGCGTTCGCTGCAAAGTGGCTCTC
TTCGTCGTGGGCCGTATAAGTCTCGCTGACGAGATTGAATTACGTATGCAAGGAAGCTTC
GACGTTTACAACTACAGCAAGCAAGAACGATTCAGGGAGGGAATCTTAAAAGTAAAAATG
GGAGTCTGCGAAGTCAAAAGCGTGTTTGTGGTATGCATCAACTCCCTCAACGACAGAATC
TTACCAACCGACGGTCTTCCCTTCGACATGGTGATCATCGACGAAGCCACCATGACCAAC
AAAAACCTGCTGAGTCCAATCATCGATACGTACGCCGCTTCCGAAATTATGAATTACGCC
AAGACCTACATCTTCCCGAAAGCCGAAGTTATCGTTTTAATCGATGCCGCTCTTCCAGAA
CCGCTCAAAAAGGATTACAAAAACATGATCTCCGACGGCATGGATAATCCTGAAGAAGAG
CTAGCGGTGCACAACCTAAGACTGGTTCGTCCCGACGTCAAACCCATCTTTAACAAGGCC
TTACACTTCTCCGCTATGTGGCAGGAAGTCGAAAACGTACCGGGGCAGAATCTAGCCAGC
ATGATGAAAGAGATTCTGCAAGCGGTCTACGTGTACCGGGAAAAGATTTCTATATCCATG
CCCTTCAAAGAGATGGCGCACAAGATCGCCTGCTTCATAAGAGCCGCCATGCCCGAGACC
GACCCTTACGTGCCTCACATAGTGGTTCAAACGGCCGACGAAAGACAAGAGCGAGCGGAG
AGAGTCGCGAGAGGTTATACCCAAGAAACGCTCGATTTTCACGAATTGTGCAGAGAAAGC
GAGGTCGTGATCATAAATCCTTGCGTGTCTGTCGGGGTGAGCATCGGGTGCGGATACATA
GCCAAACACTTTGCCTTTTTTAGTTTGGGGCCGTACACGTGCTCGCTGGAAGAGCAGATT
CAGATGACGGCTCGCGTGAGAAACATAGAAACTTCGACCCTGTACTATTGCGTCTTTAAC
CCCAAACCCAATTCTTTCGCAAACTACAAAGACGTCCCGCAACTTCACAATTTCTTCACG
GAAATGAAACAGTGGTCTAACAATTCGTCAGCCTCATACCACAACGCTCACGAAGCCATC
AAGCGTGCCTTGGAGAGAGCTTACCCGAACATCGCGTTGGGAAGGGGACTTCACAGGAAA
AGAAAGGCTAGAAAGAGTACGGAGTTGATCAAGGCGAAGATGGAACTGGACGCCGCCGAG
TGTGACAAGGTCTACGGCCTGACAAACTGCGAAGCCAAGTGGTCGCTCGTCTCCGGCAAG
AAAAGGAGGAGACCCGTCTACTCGAGAACCATACCCGAAGAAGAGCTGGAAAAATCCGGG
ATAAAGTATAAAAAGACTTACAACGGAGAATATTATTTAGTCTGCGCTTAGACCTCGGAA
CCGACAACATGTCTATCGAAGAAGAAGAAGCAGCGATATGTATGTGCCGCATGGAAAGAT
ATACGGAGGGCTTGTTCAACGGCCTTTTGACCGGACCTTTAGAAGATACCTTTGTCTGTT
TTACTCACGGGAGATATCACCACTGTAACGGAGGTAGCGATTGCGAGTACAACGGCAAAG
GGGAGTGCGTTTACAGCGGATACACCGTCAAACTCGAAAAGATTTACGCTAGAGATTGTC
CTCCCAACTACAAAAACGCGTACGAATTTCGTCTCACGCAACTCAAGAACCCTTACTCTT
TCAGAGACGCCGTTCACAGCTTTGTTTTAGAACGACACGGGGACGTGATTACTGTTGAAC
ATCTTTACAACAAGCAGATGGAGTTAATCATAGCTGCCTTGTATCATTATTTTTCTCAAA
ACATCGACAACTGCGCCGGCATGCAAGCCGGTAAAAAAGTGAGAGAGCTAGATTCTCTCT
TTACGGACATATGTCACCGGGTCGCCGAGGTTTCCATCAACGATCACAACGCCAAACAAA
CCATCTTGCTGAGGATGACGCCGGCCACTAAAGCCAACAAGAGCATGAGAGGAGCGATTG
CGGTTATAATCAGCCGAGCCATGGAGGGAGCCTTCAAGAAACTGGAACCTTTGATCACGG
AAGAAGAAGCCGAGAGAGAAAGGCGAGAAATCATTCGCCAAAAAGAGTGAAAAAAAAAAT
AAATAGTTTTTATTGAAAATGAAAAAAAGGGTTGAATACTTTTTCAAATCTCCCCGGAAT
AGAAAACGTATAGTATCGTATGTTAAAAGGTTCCGCAGTCCAAAACTTCCAAATATCGGG
GACAAAAGGGGCGTGTCTGCTAACTTTGTCCCCGATATTTTGAAATTTAGAAACTAGGTC
ACCCCATCACCCCCATGTTAATCAAAATTTCACAAAATTTTTCAAAGTCCAAATCCCATA
GACCCCCATGTTAACCTTTAGCACGCTGAATTTATTGGGTCCTGCACCCTGCATGTGCAG
CGTTACCAACCCAGATAAATCCCTCGCGGGGGAAGGTGAGCCCCCAACTATATACACCAA
AACATCCTCTCAACCAATACACAAAAAACCAAATTTTCAAGTTCTAAATTTTATTTTTTG
ACATCATCTTCATACACATGCTCACCACCGATCGTCCTAAAGAACGTTCCGGCATACTTT
CTCCAGATGTTGATGGAGGCGTTTTCATCACGCCCGATATCTTGCTCGCAGTTTGGACAG
ACGTACCTCGCGGCAGATCCCAACTTCTTGTTGACGTACCCGCATCTACTGCAGGTCATG
GAGGTATACTTCTCGTTCTGCATCGTCACTCCTTCGATCCTGGCTAGCTTCTCGTGCTGA
CGTCCGTGTGACAACATCTGCATTTTCCGTTTGGTTCTGTGCGTCAACCCGTCCTTCATC
AAAATTTGCTTAGGAGCCATGTCTCCCCACGCCACTTGAGAGTAATTTTTGCGAATATGA
CCGTTGACGTGGCGATGAAGTCCATCAACCTTATTTTTGATTTTAAAGTGTAGTTTCTTC
AAACATCTTTTGAATTCGTCAGCCGTTCTGTTATCGCCTCGTTCTACAGCTCGCTGAAAC
TCTCCGTTGATGCGGTCGATCTTATCTTGGATCTTCGCAATCTTGCTGTTGGACAACCAC
TTCTCGCCTCCGAATTCTATAAATTTGTTGTTTTCAGGTTCGTAAACGGTGGCAAAGGTT
CGCACACCAGGATCAACAGCAGCCAAAGTCTTTTCCGTGGTTGAGAAATCTTTCCGTGTG
TAAGACTGTTCGCACGGGATACAAAGGATGAACTTCTTGTCTGGTCTTTTGATAATCTTC
ATGTCGTGATCGAGAGGTGGTAAGTGAGACACTGGACGTGCAAGTAGAACGGGTCCTTTC
ATAGAGGCGTCGAGAATCATCAAACACATCTCGGGTTTTCTGGGTTTGTAGCGCTTGATG
TGTAGGTCTGACATGGGTTTCACAAACAATTTTTGAACGGCTATACAACCGCTCACTTCA
TTTTCTAGTTCCGTCTTGAATTCTGTAGGAAGGTTTTTTCCAGGGGTGATCTCCAGAGCG
GGTTTACCTTCTTTTACTCGCATCTTACTGGCATACTCCCTCTTCTTTACTTTTTTCAAG
CCGATTTGGTAGTTAGAGGCGTATTGACGAATGGCTGTCAGTTTTATCGTAGAGAGTTTG
TTGTCGAAAAACCAATCATCGTCGGACATCCGTAGGTCAGGATCCACGTCTTTAGAGTTT
GTTTTCGCAACTACTTTCTGCAGATCGTACTGTTTTGGTTTAAATCCTTTGGTTTCTACC
AGATGTATACACCAGTTATAAGCGTGGTTGGTAACCTTGATCATCAAGTTCAGAGCTAGT
TTTTGAGCGGATGTGGGTTTCAGTCTAACTTGAAAGGTAGAGAGTTCTGGTGCGTTTTTG
GTAGACATTGTTTCTTCTTGCGAGTCGTGGTAAATACTGATGAGAATTTATTATAAGCGG
TGATATTTAATGTTCCGGGGCTAGGCGACTCAACTCGCCCGCAGCGTTTTTATTCGAAAC
AAAAGACAGCGTTTGAAATCACGCTAGATAATCCCCGGGGTGTAGGAGTAGTTCTCGTGT
CTGTTCTGTAGCAGCCTGGCCGTCTTGTACTTGTTTCTCCAGTTGATGCAAACGGCGATG
AATATGGAAAGCAATCCCGCCGCTACCATACCTCCCACGAAAATAATAATGGTGTGTAGA
ACCTCGAGATCCACGTTTGCGGGTTCGCGCTCCATGGTAATGTTTTTCGCGTCCAATCCG
TCCCGCAGTTTCACCACGCTCCTCGTTATATCTTCGACGACCGAGATCGTCATGGGGTTG
CTGGGCATAAAGTCGTCGATGGTACAAGTGGCCAGCATCCTTATCGTGTGATACAGCTCC
ACGATAGATTGGAAGAAAGAGTCTTTCAAAATGTACTTGATCCCTCCTTCTCCCAAATTC
ACGCAGCTCGCCAGGTTTTCCGATCCGGACACGATCTGACACGTTCCGTTTTCGTTCACG
TATCCTTTAACCCGCACGCTGTTTATGTCTCCCAAAATGTGGTACTGAAAATTGAGCGTG
AGATTAAAGGTTCCGGTGGGATCGTTGCACAAGCGTCCGTGAGTGAGATGACGGGGCACG
GTGCAGTCGATGTGCAGTTTTTGAGGCTCGACGTTAGCGTTTTTGCCGATCTGAGGTCTA
AAAGTCCTCGGAACGTCGTGGCAATCGACTTCCAAATCCGCGTACTCTTTTTCCTTTTCG
ATAAAAATCTCCCTCGCGTTGGTTTGCAGCAAGCCCTTTACGGTAACCCCTCCGATATAG
TCGTCGGATATGTCCGTGATCAGAGTCAGGGTTTGTTTTTCGTTTTCCGCGGGGGAACAG
AAAGAAGCCCTGTTTTTAAGATAGTCTTGCGGGATAACTTGTTCGACGGCGTCTTTCGAA
ACGTAATACTTGTTGGAAACGAAGGCGTAACCCAAGTGATCGCACCTGATCGAAAATCCG
GTGGGATGTTCGTCTAAAACGATATACATTCCGCTCGTGGGAGGAGTGCAGCCCACGGTC
CAATTCGACTTCATGACAAAGGTTTTTTCAGCGCTCCTCTCGAGTGAAAAATCGTAATCT
TCCTCGGTGCACACGGTTTTAGCTTCGGATAACAGCGCCTTGGAAGCCGCGTCATCGTAA
TCTTTGCCCTTCTTAAGAGCCAACGTTCCGTACTGCGTATAGATATTAATTTTTAATTTA
CTCAGATCCCCTCCGTGAGGTATATCGCTGATCAAAAGTTGGTAAGACACGCTGCTGTAT
CCGTCGTCGCCTACTACCTCGGTGAAAGGTTCTTTAAGCGCTCCGCTATACTCTTCTTTT
AATTCTCCGTTTAAAATTACTTCCGTGGCGTTTTCCGTGATCACATTCCCGGTAAGGTTC
GACACTCTCTGGATAAAAAAATGTAATCCCAAAATTTCATCGGTTTCTTTATCTTCCCAG
GTTATCGTAATCCCCGAAGAGAACTCCCACGTATGTTTACACAGAGTCGGAACCTGTCCT
ATAGTTAAGTAGTATCTATCATTTTTTTCGCCTATACCCTTTTCCACGGTAAAAGTCGGT
TCCGGTAAAAACTGCAGTAACTGGGAAATATCTTCGATATGCATATCGTGTTTGGCGTGA
TAAATAAACGTATAAGAGTCCCCCAGGTACGGATACTCGTCTAACCTTCGGTTCTCCACG
AGATGACACACGTAGTTAACCAAGATTTCGTCGGTTCTTTTTTTCTGACTCCTAAAACCC
TGAAGTTCAGCCCACACTCTAGCTTCGGGATCTTGCATGAGGTTGTATAATTCTTTAATG
GAATCGGACATCCTGATGTTGGCCACGCTGTTCGGGTTGTTTTCCGGGCACGTGTTTAAC
ACTTTGCTACAGGGACACGTAATTCGCGTGTCTTGTATCACGCTTTGTTTCATGAAGACG
AACATCTCTCCTCGAAACACATACGTTTTTATCGCCGAGGAGATGAAGTAGGGTATAGAT
TGCACGTTGTTATAGTCTTTATAATTATTGTCGTTATGATATCCCTCCATCCATTTCGTC
GTTATGGGGTAATTTTGCGAGACCGCGTTATCCGCGTTAGATCCTTGTCCGGACGGGCAT
TGCGTGCTCATCAACGTTCCGGACGGCAAATATTTGTTGTCTAGCGCGTGGGGTCTGTCG
TCGTATTCGTTTCTCGTGGTGACCATGACGGAACGAAGAGCGGTCTTGTATCCTCTAGTT
TCGCTAAAACAGTACACGTACTTATACATGCAGGGCAAACCCGCCTTATAAAACCACGAA
TTGGGAGGGTATGGAAAGGAGCCGTGCGCTTTCTGTTTCACCGCGCTGATTTTTTCGAGT
CTCGGCGTCGTCGTGTCAAACTCTTTTACCTTATACGCGTCTCCATTTTTACACGTAGAC
GCCGCAGTGGTATCTGCGAACACGCAATCGTCGGACATGATGGCGATAATCTTGTACACT
TGATCCGTCGAATCGGGGTTATAACATCCAGTTAAGGGAAATTCTGTAGCGTATCTGTAA
TCGTGCGCGGAGACCTCCAAAACTTTAACTCGTTTATATTCCTTAACGGCTTCCATGATT
TTCGAGTAAAAATCATTTATAATAAACCTGTCCGGCAGCGATTTAGAATGGAGTTCGACT
TTTCCGTACACGTCTCCGACTTCTGGGTGTTGCACTCCTCCGACAAAGTTAATCCGCATA
ATGTACGCCCCCAATTCAACGGCTTGCACAGATCCGTAAGCCGGACTTTCAAACAGCAAC
TTGTTACTCGAAAGTTTGACGTCCTGAATCAATCCGTGCGGATGGTTTTGAATCACCTTT
TTCGGGTGAAAGAGGGTTTTGTCCAATAAAAAAACTTCTCCTTCCTTGTAGATTTGAGGG
TTTAGGTTGTAAGTGTATTCACTCACGATGGCGGAGTACGTGACGCACTCGCTGTTCGTC
ATAAAGAGATTCGGAGAAGTCCCGGCTTGATTTTTAAGGTCTCGACCTCCGAAACAGTAA
TTCATCTCAAAATCTTTCAGAGAAATAAACTCGCCACCTGCTTCATTTTCCGACGCTCTC
GTAAAAAATATGTTGCCGGTCACTTCATTCACTCTGTTATCCGGCGTAGAAAATTCGCAC
TGGCCTGCCACAGCGGTTCCTTCCAAATTATAGCTGACCATTCTGTTATACATCTCCGTG
TTAATCTCCATAGGTTTCTCGTACTGGGGCGAGCTTATTTTCAATCGGAGCAGAGAAGGC
GATTTATTTATAATCTTGTCGTTTATGTCGTATTGATCTTGAATAAAATCGGTGTCTATA
GATCCTCCGTCTCCCAAAGCCACACTCATCTCGTATCCCAAATCGAAGTTTACGCTTTTC
TTCCCGTTCACCGTTATAAAGTCAGCTTTCGGAGTCAACAACCTCAGTTCGTTCGTTTCT
AAAAACTCCTTCGCAAAGATGTTTAAATCATTTTCTTCCGTGACGTTATTCACTTCGCTC
ACGCACGTCCAATTTTGGTAGTCCCAGAAAGAAGGGTTGGTCGTCTTAACGAGCAAGACC
CTGTTAAGCTTGTTGAATCGATTAAATCGACACCCGAACATGTACCTGTCCATGTTGTAG
GCTTCTTCCGAAATTCCAGCTTCGAATTCTCCCGTGGGATTTTCGGCAACCGCGGCCAGG
TCTCCTATGGGGGTTCCGGTGACTTGAGAACCGCAGCTCGATTCCGTAGAGTCGGTGAGA
GCTGTAAAGGTAAATTCCATGCCGGTGTTGCTAAACACAACCCTGTCCGGTAGAGGCACA
TCAGGATCTATATCTAGTTGACATCTTGCCACGAACAGAATCGCTCCGTTGGTAATATAG
TTCACTTCCTTGCTCACGCTGAGAGATTTTTCAGCGGACGAATCTCGAGGAGAGAGTAGA
ATTAAAAGTAAGGCGAACAACTTCATTCTTTTTTCCGGTGGTTTTCCTATCTTCGTTGGT
TTCTTTACTCGATGAGGTTCGAAACAACAATGAATGAACAGAGAATCCTCGCGACCTTAT
ATAATAAAATGAAAACGAGCAAGGTCTTGTACAAATTTATAATTTTTATTGCGTATATAA
AAAAGAGGGCGCGTGTGTGTTAGGAAAGGTACGCCTTCCTCAACTGCTCGGACAACAACA
CCTCGTCCATGCTAGAAACAACGTCTGGCGCTATCTCCCACTCCTTCCCAGCACGCCTGT
TGAGACTTCTCAAGCTCTTCTTTTTATCGCTCTCGCTGGGTTTGATCGTCATACTCAACG
CCTGCTTCTTGTTGTCGCTGTTAAGGACGGCTGTGTAGAACTGCCTGTAAATCTTAGCCA
CCAGATCGTAAACATCTTGTACGTCCTTCTGTCCCAACCACTTGTTCGGGTTATCGACGA
CGAGTGTACATCCGTACGCGGGATCTTCGTAAAGTTCAAACTCGTGAGTCGTAACGGCCC
TTCCTACTTCGATCAAGACAGACCTGTCCTTCAGAGTGGCGTAAGGATCCCAAATCGAGA
TCACCAACCTGTCTTCGTCGTCAAACTCCGCGTTAATCACCCTGTTAATCTGCCTGTCTA
TCGGTTGATCGAGTCCGGACACGTTATAAATCGGTGGAACTCCCTTGGCAGCCGGTGTAG
CTTCTACTTTAAGAACGGGTCTGGGAGGGATTCCCGTACCGCCAAAGACTTTGTTTTTAA
TCGATCTCGGTAGTTCCATGATTCGTAATTAACAATAAAGAACATGCAACAACATTTCAA
ACAAATGCGAGGAGATTAAATTTTATTACGATTTTTGTGAGCGTTTGGTAGCCTTCTTGA
CAACACGCTTTCCTTTTTTCTTGGGAGGAGCAGCGGCCTTCTTCGCCTCTTCGTATCCCC
TCTTCCTCGCTTGCATGTACGCCTTGTCACTCCCGTCCTGGTTAGACAAAAAGTCTCGAA
TGTACTTGTACTGCACTTTCGTCACTTCCACCTGCGTTTTATTCACTTGAATCGACGCCT
CCATGTCGGTCTGGCAAAGATGATAGACGGCCAGCTTGATCTTAGAGTTTACGAAGACTT
CCCTCGCGCGCAAAAACCTCTCGAAGAGATCGTTGATGTTCATGGCGGGATCAAACCCAG
ACCTGTTCGCGATGACCGGGTGTATAGGAAGGTTAGGATTCAGAAGCCCGCCGATCATCT
TGCGTCTCAACGTTATTCTGTTTTCGGGCGTCAGCTCGTCGACCATGTAAGCTCGTACCA
TCTTGGCGTAAAAGTGAAGTTGAAGTCTGTAGTAGTATTCCGTCTTAGCGGGAAGGACGG
GCTTGTTGTTACCGATCGGCATTTTAAAACCGTGAGTCTTCAGGTCACAAATCTCAATGG
TTCCGTCGCTCCAATTCAACCGATCGATCCTCCCCGTGAAGATCTCCTTGTTTATGTCGA
TCACAAACTTAATCTCATTGACGGAGCCGTGTTCGACCAGGTGTTCCAACTTGTTTACCA
GGTTAGCGAGCTCACACTCCCGTCTGTTGTTCTCGCTGATAAACGTCAAGCGTACTTGTT
CTTCCTCCGCGGATGCTATCACGTCATGCAGGCGCGATCCATTATTTATCAACTCTTCAC
GACTAACAAACTTTTTAGGCGGTTGAGCGACAAACTTGGTGGAACCCCTGGCGCACTTCT
TCCCTTCAAACTTTCTCTCGGCAATCTCTTTACAACGCGTGGTGACGAACATTCTCCTGA
ATTTCTTGGGAGGTAAATGACGTTTACCCTTCGAGATCCCGGATTGAAATGAGGTTGTGG
CAGACATGACTGTAATTATATAGACAAAACAAGCAAAGGTTACATAGTTTCAATGGAGAT
TTTTATTTTGAACCAAAAATATCTTCCAAGTCATCGACGTGAAAGTAATCTCTGAGCGGC
GTTTGTTTCCACGCCTTATCTCCGTAGAACCGGTTCGCCAGAAAGGCCACCAAGACGCCA
ATCAGCATAAGCAGGATCAACATCTTGTTTCTCCACAGCCAGGACGCGCGTTCCACAACT
TCTCCCCGGTCGTCCACGACCATCAAAGTCGATTTCCCTCTCTCGATCACCAGACAGTAG
TCGGCAACGTCGTCCATCATGTTAAAGGTGGTAACTCCTCCTCCGTTAAAAGCCTCCACG
TCGCAGCTTCCCTTATCGCCCTTGACTTGTTGTCCCATCTCCGCACACCCTACGATCTCC
ACGCACTTCCCCATGCGAGAGACCGTGACAACGCTCTTCCCGGCCATGACGCTCTTTAGA
GTAATTCCCACGACTTCGTTGCAGCGAAAAGGATCTATGACGATGCGTCTGACAAATCCG
TCAGACATCTCGCTGCCGGGAAGCTGGTACGCGATGCTATCTTTACTGCCGATGAGTTCC
ATGTTGTTCGTTTACCGCTTGAGTTTGCGAATGACTTTGTAGAGCTTCTTCTTCCCTTTT
ATTATTTTCTCTCAGCTGTCTCTCGTATGCGTAATCTTTGATAGCGGTCAAAAGAAAATC
ACGAGTGTCATTAATCGACGTAATGCGAGACAGTTCATAGTCCGCTACAAGGTCTACCGG
CTCAAAGCGAGATAGCCTGTCTGGCAGTTCGTCGACGTCGTGAGCGATACTTTTTTCGCA
CCCGTACACCATCTGATTGTATCTGTAGAGAAACATCTCCTCTTTGCTGTAGTGACCCTT
CATCTCGTCTCCAACGCTCATCCGGTCGCTACTCAACCACCCGTGCTGTTCCGCGTCCAC
GTACGCCACGCCAGTAAGCTCCCACATCGCTTGTAAGACGGAGCAGATGTGTTGTTCTTG
AGGCGGCTGATATCTTCCGTTGTGCAAGACGACCGTCATACTCTCGCTCTTCAGAATATA
ATTCTTTTGCATGAACGGGGGTATCTTTTCTTTGTAAATCTTAGTATGCTTCAAGAAATC
GTGACTGCGGGAGTTGAAGCTCTCCTTGCACTGAACCACGTTTGGTACGCCAGACCACTC
GTTAAAAATCGTGCTTAGACTGCCTCCGTAAGTCACCAGGTCAGTAATCGAGTGTACCAT
CCTGCTCAATTCTTCGTGCACGTGTATCAACATGATCATGTGAGAGTCCGGCATTTCATT
CCGGTTGATGAAAGTGAACGACGTTTCCGGGTTAAGCAGGCAGTCGATAACCCACGTTAT
CATCCTCTTGATGCGTTTGATGTTAGGGCTCCATTGACAGGTAACGGTTAAAGAGTTCAT
CACCACGTCAAACACGTGCTTATCTAAGCCTATGGAGTTTTCCAAGTTCTGGTCGATAAC
CGTGTTACTTTTTAAAACGTAAGAAGCGAGATCTTTAACCACTTTCCGCGGGCAGTTCGA
GGGTCCCATGATCAAGCACATGTACTCGCTGGCTAGCTGCTCCTCTCTAAAAGAATCACA
CTTTAAGCTTTTAAAAAACTCCTCAAAGTGAGACTTGTCCGGTTCTCGGCTCACGTGTTG
AAGGTACCTCTTGTAAAACTGGTCGGGAAGCATGCTCTGATGAAAGATGGATCCCTTGAG
GTAAACTAAAAACTCGTGCTGTCCCGCCAATTCGCACAAAGATTCTTTCAGTTTAACATG
AAATCTGTATATAGATTCCGCTTCTCCGCTTTGTAAAAAAGTCATGTTGTTGTTGTTGTT
GTTGTCGGTACGATGTTCAACTGGTAAATGACGTGGGAGAAGCACCCACTCATACTATAA
AGTAAGGATCGTAAGCTCTCGTCAGTACAACAGGCGCGCAACAACACAACCAGAAAAGCA
AAACGATAAAACAGAACATCATCAAAGAAGATAGAGGGGCCACGATGTACATCATAGCGG
TGTAGGTTCCGTTGTAGTTTACAGCGGGTATGGCGCGCGCTATCGATCGTATGCGAAAGG
GATTCAACGTCTCTACGACTGTAAGGTTTGCTCGTAAATCATCCATAACACCTTCGTCAG
CACCAGATCGTGCGTAAAGACACACGAAGCATAAAAATATTACGTAACGCATTTTCATCA
AAAAAACAAAAGAAATCGAGTTTTGTCGTTTTGTAATTTTTATTACACAAATAATATCAT
TGATAGCGGCGAATGCAATCTCGCTCAACTTTACACAAACTCCGGCGTGTTGTTGACCAC
AAACGACTGCACCATGGTAAGCAACTTCTGCAGTTGAATCAAATCAGCAATCCCTCCTTC
GCTCCACTCTTCTCGCGCTTTTCGTTCTTTCTTAGACAACTTCTTCCTCGCTGACTTGTC
GGAAAGCAAGGTCTTGGATTGAGCGGCGAGTTCTTTCACCTCAACCATCCTGTTCACTAG
CCCGGACTGAGCGTGTCTACACATGCAGGCTGCTCGACAGTTCAAACACATCATCTTACA
CTTTTCGTCCACGAAGGCTTGCGTTACCTTACACAACCCTCCCTTGATCGAACTTAAAAA
GGTTCCCACACACGATCTGTCGTGCATGGCCTCTCTGAAAAAAGTGTGAGACTCCGGATT
GTAGTCGGCCATGTCTTGACAGGGATTGCATCTCCACCACTTCTTCAGATTGTAAAAATC
TGGTTTAAACAAGGCCTCTTTAGTTTCTTTACTTTTTGGTATCTTTTCTCTCTCGCGTTG
CTCACTCTGCTTAGCGGAATTGATGTTTTTGACCGCCCTGCCATAACAGGTACGGGATCC
AGAGATGCAAGTCGTAAAGTGTCTCCCTTTGGCCGTAGACACCTTCTGCCTGTAGAGGGG
ATCGGTTATAGGCAGCGAGTTTGAAATGAAGACTCGATGTCCGGCGGTGAAAAGTCCCTT
CCCTTCTTCTTCTTTGTCGAAGATGTTCGTCCTAGACAAAAAGGCGGTAGAACAGCCGTC
GTGACTACAAACGGTAACTCCCGGACACTCCGGCATCATGTACCTCTTCGGTTTAGCCGA
CGTGGTGTTCTTCACCGTCAAAGAAAGACGACAGAGCCCGCAGATCCTAGTAGACAAGGC
GGTGTGATGAAGATCGTCAACCATCTGGTTAAACTTCACGTGTCCGTAGCTAGGACCCCT
GCACTTCACGTAACACGTGCAGTCGTAAGGCATGACGTCTATACTCTTGGTCGTCAGTCT
AGACTTGAGGGCCGTGCTTACGTGAGTAAACAAGTGAATCATGTCAGCGTCTAAAGCAGC
CGGTATATGAGTAGAATCTAAAGGCCTTCCTCCGCTCAGTCTATGGTACAAGATCTCGGT
AAACTCGGTCAGCGACTCCAAGGTCATAAAGGGAATCTTGGCGTTGATCAGATTAGAAGC
GACCGCCACTCTTCTGCAAAAATTCACGTCAGTCGTAACGTCGTCGTACAGTTCTTCTTC
GGTTTGATGAAGGGCTGCTTGATAAATCTCCGTAACGAAGTTGTTTTGTAAGACTCCCAC
TCCTCTTTTAGCCAGCGTGGCAACTCCTTCGGCAAACTGTCTGTCAAACATCTGAGTGTA
CGATAACTTGAGGTGTCCGTTCTTTACGTAGACGGGCAATCTCACCGTACTAAACGTCCT
GTCTTCCGGTTTAAACTTGACAACCTCAATTATGTAACCCACGAGGCGTTGCAAAGGTTC
GTACTGTTTTTCTTCGATGTTCGTGATGGGAAGGCGTCCTTCCTTAAAGATGTAGCTCAA
GCACTGCAGGAGAGCTATGTAGATGCTGTCAGTAACCAAGTAGTAAACCCTCTTGTGTTT
GTTGATGGCCTTTGGATCTAAAAACAACACGATCATGGCCGTAATTCTTCTCAACAAGAC
GTTGCTTCTCCATTTCCAGTGCGTAAACTTTTCATCGATGATCGGTGTCTGAGGAGGGTG
AGCTCCGAAAACTTTACAGAGGTCGCTTCTAAACTTCTTGAGAAACAAGTAAAACTCGGT
CGTGGAATTCATAATCGATGTTGTCCGCTCGGACGATAAAATTAAAATGAAAACGTGAGA
TAATATATTATCTTATATATATTTTATTTTTGGTAGCGTTTGTTCACGCAAGGTCTTGTA
CGTTCACGCTTTCCTTCAATCCGAGTACCCGTACGCCTTCAGTTTCTTGTCAATCGTCTC
TTGAATCTCTTCTCCTCGTTTCTTCAGTTTTTTGACATTTTTCGCCAGCATCTTCTCGGA
AACCTTGCTCCGTGGTTCAAAATCTAACAAAACCCACACCGCCTTATCATAGCGATTCCT
CAGCTGCTTCATCTCGCTAATCTTGTTGAATCCGAAACTGGCACTCGCCTCAACATCTCG
CGTCACTTCTTTTATCTTCTCGCGAAAGAGCCTGTCCAACTTTGTAACTTTCTGCACCCC
GTCGTACGTTTCGAAACGTCTCCCGCATCGATTGCACCAATCTAAAGTTTCGCAGCAGAC
TTCGCACATGCGGTGCTTACATCCGGACAGCTTCATCACTCCGAGGTTGCCCTTGTATCC
ACACGCGCAGTAAGGTGCGGCATCTCTCACGGCTTCGTAGGCTTCAGCAAACGCGGTGTC
CGCTCCCACGCATAACAGCACCTGCCTCAGTCTGGTCAGCTTGAAGAGGGCAATCCTGTC
CGCGAGTTTATTTTCACCCGTGCGTTGACAATAAGGCTTGAAGACGGTTTGTGTAGCCGT
GATTCCCCTCGTGCCTCCGTTGTATTGCTCGCGAGATAACACTCTCACGCAAGGCACCTT
GTCAATCAGAGTGGTGAGGAGTGCCTCCGCCGCGTCTCGATCGGTGCTATCGTTGTCCAT
CATCACCTCCCACAGTACAGCAGAATCGACCGCGATGAGCTCCGGTTCACCCTTCGAGGG
ATAGGTTTCTCTGATTTTGTTCACTTGCTTCATGTCGAGAAAATGAAAAATAATAATCGC
TTAACCTTTACTACACTCGCTTTTATATCTAGACGTATAAGGTCTTGTCTACAGCACGCA
AGATCTTGTTTCTTTTGACCTCGTACAATGAAACCAGACCTGGTACGCGAGACAAGCAAT
CGTCCAAGAGCCTTATTATAAATATAACCGTATCATAAAACTTTTCATTAACTCTTGGAA
CCTCGAGAATTACACAAAGCTACAACCAGCAAAAACTACGAGATGGATTCAACAACCAAC
AACCAACTTATCACGATGAGAAGTCACAAAGAAGCCGCGAGCAAAGGATTCTTATCCGAT
CTGAAGGTTAAAATCACCTTTTCCGAAGATTATTACACCGCGAAACCTACTTACCCGAGT
GTGGCTCTCATAGATCAACGCGGAATCGCCAAGGCACTCGTGTCTGTCATACCGGCTGAC
AGCGAGGTCACTCACAGCAAAATCGGGGTGGTAAACGACGAGATGACCCTGGAGATGTTT
TGCCGAGACAGCAAGGACACCACGACTCCCGTACGACTTCTATTGGGAAACTTCTCATCC
ACGGATCGCATGGCCTTCGAATTGTCTTTGGGAGAGGAGAGTCTGATCTCCCTCATCGTC
CCTAAGAAAACTTACTGCAAGGCTGCCGGAACGACCCACGGAGACAAGGAGATCGTCATC
GAGAACACCCACCTCAGCGTCAACTCGCCCGAGCAGCAAGCCCAACGTCCAGCGGTCGGC
AAAAACTTCAAACTCACCATCAGTCAAGAAAATAACGTCGAGTGGTTGATGATGAAGGTG
GTAAACACCGACGAAACTATCAAGCTGAATGATTTTCAATCGCGCGAAACACTAAGCTGC
GGTTTCAGCTTCAGCTTCGGCGGTTTAGGTTCAAAAGGGCGTGAAGTCACTGACGGACCC
ACCAGTTGCGTTGCTAGCGTGAGTGACACCTCTGTCGCGCCTACCAACCTCTACACGAGT
TATTTCTCCTCCGTCATGAGCAAGAGCGCCGTTCTGCACTTTGTCAAGAGGATCATCCCT
CCCGCCAGCAACGTTCGGGTCAACCTTAACTTCATCATGTGCGCCGGAAACAAGAGCTTC
TTTTGCGAGCATCGCGTTCACAAGTTCTACGAAGGAGATGTCACCAAGACCCTCTACACC
ATGCTCGGAACCTGCCCCTGCACCTCCGATCCCCTCATAACCTCCCTCACCATCGAGAAC
CTCACCCTCCTGAACGCCTCCTCGTCAAATCTGTCTTCTTAAAAAAGGGAAGCGAGAAAG
AGCCCGAAAGAAAAAGGCGATAAAGCGGTGTGAGACACGGAAGACGTAGCGGTACTCGAA
AAAACGGAGCTCGCGGGGTTTTTCAACCCCCAAAAAGCAGGAACTCTTCCCACCCAAAAA
AAGCGTGATTTTTCAAACCAAACGCTCACGAGTTTTTCCAATAATAAACCTCTTATAAAA
AACTTCACTCTTCTCTCTCTCTTTTTGTTTGGTCTTCGTGCCTGTCCGCTCCCGTAAATC
CCAGCGCGCTCTCGTTCCCCCAAGTCTTACTCGTACGTCCCAAAGGTTCCAGCTCTCTCT
GTCCCGCGTCCGCTCGTCTACCAATTTAACCGCCCTGTCTCGCTCGCCATTTTCATCGAG
TTCGCTCGTCCTCCCCCGACTTAGTAAACCCCGCGCGCTATAATTCGCCTCCCGTCTCCC
CTGTCGCGCTTGTCCATTTTTCCCCGCCTCGCTCCGTATAACCCCGTCCCACCTTCTCCT
CAACTCTGTCGTCGAGAGCGCGCTGACTGAAGTCGGAGTTCCTTCGCACCTGCCATGACA
AAATATCGCTCGCACGAACTCAAATCCGCCATCTTGGATTATGACGTCATCGCGCCCAAA
CCACACTTTTATCCCCCCTATAGACGTCTATGAGTGTGGTTTGGGCACGATGACGTCACA
ATCCAAGATGGCGGACGCGTCTTTGGTCGTAGCCGGTGCGATCTCGAATCTCCGGTAACG
AGGAAGACGGCACGACTTTGACAGCGCGCGATCGGTCGACGAGTACGACAGCCCCAACTT
GACGATTTCCAGCGCGCCAGACAGTCGACGAGTACGCCAGTCGAACTTGACGATTTAACA
GCGCGCCAGACAGTCGACGAGGAAGACAGCGACTTTGCCAAAAAAATCCCCAGCGCGCGA
ACAGTCGTCGAGTCCGCACGCCAGTCATCGACGAATTACGCAGCTCGCTCACACGTGCAA
AGTACGCACGACCAACCATCTACCGACCAACAGCGCTCGCAAGTTTTCGAACACGGACGC
ACGCACAAGTCGTCAAAGTTCGCACTCGCACGCACAAACATGCACGCACGCACAAAGTCC
CAGATTCCCGCGCTCGCAAAGTCAAACACGGACGCACGTACAAACTCCCAGATTCCCGCG
CTCGCAATGTCGGACGAGTACGCACGTTCGATAATTCGGAGTCGCCGAGATCGCACCCGC
TGAAACGAGGGAGCCGCAATTCGGACACTTTACAGGTCTCAGGGGCCTATAAGGTACCTT
ACCACCTGCGAATTGTCCGGATTATTTTGAGGTAGCCGGTGCGATCGACCCCCTCGACGA
GGAAAGACGGCGCCCCATCGACTGAATTTAGCGAGCTCGCGGGTCCGTGACGAGGAAGAC
GGTGAGACTTTGACAATTTGTGCGCGCGTTCTTGGTCGACGAGGAAGACGGTGAGGTTTG
ACAAAAAAATGTGTGAGCGCGTGACCCGTGTGTCGAGGAAGACAGTGGGACTTGACAATT
GTGCGAGCGTGTACATGTGTCGAGGAAGACAGTGGGACTTGCAATTTATGCGAGCGTGTG
CACATGTGAACGAGGAAGACAGTGAGATCCGTCGATTTATGCGAGCGGCGTTTTTACGTG
TGACGAGAAGGACGGGCCCCCAAAAAACCAGTTGAAGCTCGCGAGTAACCTTACGAGGAA
GACGAAAATCCACCCCTAAAAACGCGAGACCTCCCGAAAATCGACCGGTTCGACGAGGAA
GACGGTCAAAAACTACGAAATTTAGAGCGCTCGACCAGTCTTGCAGAGGACGCGACCAAT
CGAAAGCCGTGAATCGATGAAAGTTGTGACGTCACAGGCATAAATTAACTAAAAAGTCAC
TCGAAAATCGAAAACTCGGTTTTACTATACTTCCATGGGTGGACGGGTGACGGGTGACGT
GGATTTTTAGAATTCCATTTATTATTCCCTTTAAAAGCTGGAGTAATAAGACCAGTCTAA
AACTCAGGCCACCCTTAAAAGTCATGTCCACCCTGTGGAACTATAGTAAAACCGAGTTTT
CGACTTTTCGGTGGCTCGACCTCTGGTTGACCTCATTAGTATATACACACGTGACCCAAT
CCCTGGCTTTTCATTGGTAGCGACCTCTGCAACACTCGTCGAGATCTCCTGTTTTTGACT
CGGGTGACCGTTCTTCTCGTCAGATTTTTATTAAAACTAGCTCGCTCAAAAACTTTAGTG
GCTTTCAGACTGCTCGTTCAGACTTTGGTCTCGCTCGCTCAAACCTGGCTCCGACTGCTC
GTACAGACTTGGTCTCGCTCAAAACTTTAGTGGCTCTGACTGCTCGTACAGACTTGGTCT
CGCTCGTTTAGTGGCTCTGACTGCTCGTACAGACTTGGTCTCGCTCGCTCAAACCTTTTT
AGTGGCTCTGACTGCTTTTATAACTCTCGACTTTTGATCGGGGTTCTTGCTCGTCAAACT
ACTTCGTCTTTAGTCGCTCCTGCCATGAGATATCGCTCGTGTTCTTGTGGCCACTGCTTT
TACCACAAACTCGGTCAGGTCCTTCGCTCCTCGACGAGTTTCAATCACCCGCACTCCAAC
GCACTCACATTTTTATATAAAAACAAACTAGAACGTCAAAAATTATAAAATTCAAAAACT
TTTATTTTCATAAATAAAAACACGCGTATCCCTTTTCTCCTCTCTCTTCTTTCTTTCTTT
CACGTGAAGATATCTCTCTTGATCTTCTCGCACTCTTGTCGGGCGTAGTGGGAGAAGGAT
TTCTTGATCTTCTCTACGTCGTGCGTGTCTACGGGATGGTAACGAAACCAGTTCTCCCCG
CAACTTTTACCTCCGGGTAGTTGATGTTGAGGTTGTTTCATCTCGCTCATCCATCGTTTC
TGCTCGCCAGTCCAAGCGTTGTACGCGATCGCTCTGTTGATTCCGACGAGTTTGTCGTTC
TGCAAACCTTTTTTGACTAAGACATCGCGGACTGACGTTGCCTCCGGAAGGGGTTGAGAA
CAAAACAGAGGGCTCCACTTCTTGGGACCTACTAGCTTGTTCATCTCCTTCTCGTTGTCT
CGCGGCGTCATCAGGGATCTGACGATCAGGTTTGCCCCGACCTTCTTGTTTCTGTTGGGG
AAGACCTTGTTTACGTAGACTCTTCGGTCGGTGGGCGAGTGAAACATGACTTCGTTGAAC
TCCGCTTTGACGGCACGCTTTTCTTGAGCGTCTGCTCGTAAGGTTTGGTTGTCGGCACGT
AGACGCTCGTTCTCCTTCTCCTTCTCTAGAAGAGCGTTGGCGAGTGACAGGGTCTTGATT
TGTTCTTCTTGACGCAGAGCCAGTCAGAGTAGAGGTTTTTGAAGACCTTGTACTGCTGAC
GATCAGAGGCGGTGTGGATCTTGGCCATGATCCTACTCCACCGCCAGTCAGAGTCAGAGG
TTTTTGAAGACCTGTACTGCTGACGATAC
>HaHV-1-CN2003_Contig2
ACGCCTATGCTGGGTGAGCTTTCGTGTCTGCTCAGCAAGTTCAGAAGTATGTGTTCCTTA
TCCGAAAAAATAATTTTGGAGCAAGTCTCCACTTCGTTCACGTTGTCATCGACGGCGTGC
TGGTACAACTCACCCATGTTGTCGATCAACCGCTTCATGCGATTCTCTCCTCCCTTCTCG
CTCCTTTCCGCTCCGTGAATCACGTCTTCGATTTTGGTTCTCAATTTCTCCAGCTGCTTG
CCGTAGATCCTGTTGCTATGTACGAATTCCTTAGTCCCCGTGTTCATAGCGTTGAGTACG
GCGGTCCAAGTTAAAGAAAAACCAAACGTGTTTTCCAAAGGAGCGAACTCGCTTAGAATC
CTAGCGAATTCGTCGATGTGAATTCCGAAAACGTAAAATGAGCTACGTTGCAGAATCTTG
TAAATCGTGTTCACCATAGTTATGAAGTAGCTGGCCGTTCGCACCGGAGGAGGGAAATCA
CACGTGTTCATTCTTATATGAGACCACAGCTCTTCCTTCTTTAAGGTTTTGGGGTCTAAC
CACTTTGTCGTTTCTTCTTCGTGATTGCCGTCCAGACAGTGTATATCGAATCTCGCGTTC
ACCTGTCCGAGAAGATTACGATCGATGACACGCATGCCGTCGACGTTACTCGAGTAAGCT
TCCGCGGGACTCTGATTGCTCAAGATGATGAATTGGGCCGCTGGATGGGGGATGTAACTT
CTCCCGAAAGATTTGATGTTGAGCGAACCCGTGGAAGCGTTTCCCGAAGTCAGGGCCTTG
AGAGTGCTTATGTCGATTTTTCTCTGAGAAGAATACTCGTCGCACACGATGATTCTAGTG
TTTCTGGTTAGATTTTCGGCGTTGTTGACGTCCTGCAGTATATCCGCGTTGTAAGGAGTG
ACGATCTCTTTGTAAATCGTCGTAGATTTGCCCCAGTTCGCGCTCTTGCTATAGATCCAA
AGATGTTTACGTTTCCTCAGAAAATCGTCCGTGCCGGTAAAACTGACCGTGACGGGTTTA
CAGTCTTTGTCGGGGTGCCACAGTCCCGTGGTCGGGTCTTCCTTGTAGAGATAATGATTC
CAAGAGATCGTTCCTTTCAGCACGGGCTTGTCGGTCACGGCTTTCTTTCTCAAAGTCTCG
TTCAATTCCTCCCCGGTGTTAATTTCTTTCATAACAGTACTCGCATCGAGATTTCCGGAT
TTTAAATTGTCGGTTATATCCGTCGAGCTGGCCGACGAGTATCCCAAGACTCTCTTATTG
TCCCGCGCTACTTTTTTATGCCGCGTAGAATCTTTACACAACTGCACAAACTCTTTGTCC
GTATAATTTTTATTTACAAAATTGGGAAGAAATTCGGCATCGTATCCGTCGCAATCGAGA
ACCGCGTTAAGTTTGCTGTACAGAGTTTGTTCTCCCTTGGCCAATTCTTCGAACTCTTGA
TTAGGAATCTTGAGCATGTGCGAGGCGGAAATCATTCCCTGTTTAAAGTCAAACTTCTTC
CGGGTGTGGGCCATGAAGAGCAATCCATCGCTGGTCAGGAAAAACTTGATGTTGTTTTTC
TTGCAGTGAAGATCCACGGTTTCTCCCAAAAGATTGAGGTCGCAGTCCTTGATCCTAGCC
GTAAAAATCTTTTTAGTTTGTCTCGCGTCCTGTGCTACCTTTTCCATGTTTCAACGCGAA
ATGAAAGTTCTAAAACCAGATCTCTAGGTTTTATAGCGCGTTGAGGTCCAAGGCCTTTGA
CGTGGAAGGTCCTCCCACCTGCTTAACTTTAGACTTGGGCTTGCTTTCTCGTCCGGTAAT
CGAACCGCCGTATCTCATTTTAGAAAGGGCCTTCTCGACAGTCTTTCCTTTTTTGGGCTC
TTGTACGTCTGGCATGGCCGTGTAAACAGTCTCCGCCGACTTTTGAACACCGCTCGAAGC
TTCTCCGATCAATTTCAGCATAGGGTTGTAGTTGTTTTGTCCTTCGTCATCGTCATCTTC
TTCCTGTTGGGCGTACATCTGGGCTCCTTCTGCGTAAAAGTCGGCGCTGTAATCGTCGGT
GGGTGCCGGTACCGAGTTTATATCGGCTTCTTCATTTACCGAGAAATCTTCTTTCTTGTA
CACGAAAGGAAATACGGACCAGTTTCTGTCGGGAGTGAAGTTAAAGTTGTGAAGAATTAC
GGTTTGAACTCCATTTTGCGTGTAGATTTCGCTGTGAGACCTTTCTTGATCCAAGAGCAG
ACTCCCCAGTTTGATCACGGCCAGGTCCTTGCTCATACGATCCGCGACTCTAGATCTGGT
GTTGTACTTGCACACGTTGATCAAATCGGAAGCCACCTTATGATGAGTCTCCTTTTCTTT
AGCCAAGTAAAAACACACTCCCACTTTTTGATCGTAAACCGGCACGATCGTGGTAGTATT
TTTCTTAACTCTTCTCACTCCCATGGTGAAGGTGGGATCGAGAGCTACTTGTCTTTCGTA
ACCTCTGCCGTTTCCTATAGTTTCTCCGCACAAGACATCGTTTCCCGGTCCCATCACCAT
GTACAGTCCCAGCTTACTGCCCGACTGCTCCGAAGGAGAGCCTGCCAGTATGTCGTAGTT
GTAAAGAGCTTCCACGGGCAAGTGAAGTCCGTCTCCCTCGATCGTATACCCGTGCAAGAC
GGCGGCGTGAAGTCCGTTGGGATTGTTGATCGGGATGTTTGTCTGACAAGCGTAGTCCGG
AAAGAGGATGCTGTGAGGTCTCAGAGCGTCTGCCATAGCACGCACGTTACTGGTGATCGA
TCTTCCAGTTTCGTAAGAGATGTAACCCGTCCTCTGCTCTTTGTTAAAGATCTCGTCAAA
AATTCCACGACTGATGGGGGGTGCCATCTGAGCAAAATCTTCGGGTATGTTGGGTCCGAC
TCTGTGAGCGTTCTCGCCGATGGTCATGAAGGCTCTAAAGTCGATCAGATCATTGTCTTT
CCCGATGGGAGCGGATCTCGCCTCCATGATAATTTTAGACATGGTTTCCTCGGACATGGT
CTGATTGTATTTCATGAGCAAATTGCAAGTTTTGAACTTGCTGTTCTCCTCATCTTCGCT
CGCGTTGGGTAATCTCAACCACCTTTCCTTTACAGCGACCTGCGTCATCATGCGGTATTG
CTTGTCGTTCATGATTATTTTTTGGGAAGTCAAAACAAGGTTCTCGCTTTGTGTTAAAAA
TTACTTTTTTGCAGTTTGAAAAACTTTTTACCCCGCAGTAATTATGTTCAGACCTGTGTT
GATACTGCATCTAATACTGGCTGCGGCTTTTACGATCTTCATGACTTCCTACTTCGACAA
CCTGTACGAGACTCCTGCGTGCAATCACCTCAGCGGCTGCTCGTTCGTCTTAAAGGAACG
ACTCCTGGAAGAAAAGAAAGCGAACACCACGAAAGAACTCGCACATCTGCACAAGATGGC
AGAAGAGTCGATAAGTTGCCCGATCAAAGTGTGCGAAGGAGACCAATGGTGTTGCGATGT
TTGCGAGAGCTTCAAAGGAAACCACTGGTCGGAAGGAGACGTCGTAGCTAAATCTACGAG
AGAGTTCGCCGACCCGTCTTGGGCCGCCTTGTACGTTTTTAGCGTAGACACCGTTCTCTT
TTTATTCATCTTCACTCTCAACTTTATCAAGATCAAGGCCGAAAACGAAGACGAAATTCC
CAAGTTTGCCGGTTTTAAGACACGCGTGTTTATAGGACTTCTCATCTTCTGCATGTTTTT
ATCGGTGATCGGAGTGGGTATGTACCTGGTCATCGCTATGCTGACGGACATGGAGTTTTA
CAGAGACTGTCACTCCAGCTTGGTTATCATCTTCAGCTGGGCGGTTTTGTGCGGAATTTG
CTTCGTAGACGCCAGCCTGCGTGTCGTTCCAGCGCTCACGACCAAGATCAAGAAAAACAA
GGCGGTCAAGGAAGCCCTGCTAGTCGTTGATCAAGGCGAATCCGCTAAAAAATTGATGGT
AGCCGAGAAGATGAAGATCAAATCACCGACGTGCCTCAACAAACTCATCGACTGGCCTCT
CAAGGTCTTACTGCTATGGTGGGTGTGCGTCAGCATCTATTTCATCGGAATTGGCGAAGG
GAGATGGAACCCGATAGTGTAAAAATTATCAGGCTTGCTTTTTTTGTCATAAGCCGCTTC
AAAGAACGAAATAAAAATTAGTTTAGAGAAACAATAGTTTTATTTTTTTGTAGAAAAATT
GAGCTCGCTTTGTATACACACAGCGAATGAAAGACGAAGAGATCAGTTGCTCCTCCGCTG
CTTTTGCAGTTGCTTCTCGGAGATCGACGTCAACCGCTCGTTCACGAATCTACACCGTCC
TCTGGCGTTCTCGTAGTGCTCTTTAACCGGTCCTCGCCTCTCGTTCCAGTGGTCCAACTC
TAGTTCGCACGAGTGGCATTTGACGCGGTCAATGATGCCGGTGTAGTAGAATCCCATCTT
GGCCAGCGATTGTCCCGTCACGTCAGGTCTGCTCACGAACTGCAGTCTCGGCCAGGTCTT
CTCGAAGCTCTTGAACCTGTCATCCAGTCTGGCGTAATCGAGAACCGGTTCCGGTTTGGG
AGACGAGCAGAACCCGTTCAGGAAGGCGCACTTGTATCTACATCTGCTTCCCTTTCCCAT
GATCATGTGAGTGTTGAGAACGTCCAGCTCGGGTGCCAGGTCTTTGAGTTTTAACCCGCA
GCTAAAGCACTCGATTACGTCGGCTTTCCCGGTGTAGAAGAATCCGGCGACGGACAGCGC
CTTGGGTGAAGGTTTGAAAGGCCAATTCCCAAAGCTTTCCAATCTATCTTGAGCGTACCT
GTACTTGTGAGGTAAGACGAGCCTCGTTTCCTTGGAGATAATCTCGGTCTTTACGTCAGT
GCCGTTGCCGTCAAACAAGTAGTTAGCGCGGGGAAACCAGGTGGTGTTGTAGCTCAGTCC
ATCTATAGAACTGATGTAATCGTCGCAAGGCCTTATGACGGTAACGTTGATCGGTTGATC
CATAGCTTTTTGATGAGGTGTGCGATCGATGAAGATCAAAAGTTAACTGATTCGTATTCA
TATCACGCTCACCGTTTATACTTAATCACTTTTACGACAGCAGTGCTTCATAAGACAAGC
CCTGGTTACGTAAGCAAGGGGACGCGTCATACGTACAAGACCTTGTACCTCTAAACCGAC
TATATAGAGCGACACCGTTTACCACTACTTCATTCGCATCCGAACCTTCCAAAGAGAAAC
ATTGTTTACTAAGACGGCAGATCTACCTTTTTAAAAAAGAAAAATGATGGCACACTTCAT
CGAACCAAGAATTAACCATATCGAAAACAAAATAGAAGAGGTGTCTATAGACGATCTGGT
CAGCATGGATGATATCGGTATCGAGATGTCCGAGCAAGAATTATCTAACTGCTTGGGCGA
CGAGACCCTAGAAGAACTCTTGGACACACCGCGGTATGAGCTGGCTCCTTCTCCACCACC
ACAACAGAGTCTTATCCTTTCATGGGACGAAGACAAGGTTTCTGACGAAGAAGATGAGAA
ATCTTTTTTCAACGCTGCCAGGAAGTCAGAGAAAGATGCTATAAAGTTCCAAGCTTCCGA
TGATGAAGACAGCGAATCCGAAGACGAATACGAATCCGACTTTATCGATGATGAACCGGT
TGACGACGATGAAGAAGAGTCGGACGTATCCGAAGATGAGTATGAGAGCGACGTTGGCGA
TTCTCCTCGTCCCAAACCCGAAGTGGAGGAAGATGACGAGATAACCGAGGTTACTAATTT
GGTTGCCGAATCTTCAGACTTTCTTTCTACCATGTCACGGAAACGCAAGCGGGCAGCCGT
CAGCTACTTCGAGAGTGAAGACGAGGATGAGGAAGTTGTCGTAGCTCCGGTCAAGAAGCG
ACGTGATCGCACTTCCCCATCCAGACCTCTGGCGCAAGACATTGACACCGACTTCGTTTG
CGAAGAAGACGAGGAAGACAGCGATTACGAGTGAAAACAAACCAAACCCGGGCGAGCCAT
TATTCGCCTTTTGCTTTTGTTAAATAAAACTACACATTTGAAAAATTATTCTAGTTTGTC
TTTACATTTTACGTATCGATCGCACGAAGGTTTGTTCGCCTTTACCCACACAAAAAAAGA
ATCATGTCTCTTTCCTTTGAACAAGAACTCGCGCAAAAGCTAAGCATGAGAAGTAACAAG
AGACCGACGAAACTAATCATGTACGATAACCCTCAAACTAGTTTAGGATCTTCACCGCCG
CCGCTGAGTATAAAATCTCCGTCTCTTCAACCCAACTTTTGTCTCAAAAAGAAGATACCT
CCGAAAGTTGCCCCTAAACCCAGACGCAGAACTATGCAAATCACCGACATACCGTCCTTC
GTGTCTGTACCACCCACTCCCTGTTTGATTGACGTGGAAGACAAGCTACCCAGACTACCT
CGCGAGAAAGTTGACGAAGATGACTTCCCTCCTCCTCCCCCGCCTTATTTGTTTGACGGG
GAAGCCGTGTCTCAAGACTTTCCTCCTCCGCCGTACGAGGAAGCAGAAAGTTTGAGTCAG
ACACCGCTCGTTTTGCACGATGATCGTGACGATGATGTTATGGGGCAGTTTGACAAGCTT
TTGCTCGAAATTGAGAGCATGCGTGTTTGATTTTTTTGCGTGAGACATACGCTGGAAATT
ACAAAATAAAAACATGAAAGATGATAATTTTTGAGTTTGAATACATGAGTTGTCTGCTCT
TGATGTTAGTGCATGTGCACTTAGAAAACAAAATGGCGGCAGGTTTTTTTTCCTCGAGAT
TTCCCCTATATATTTTAGGCTGGTGCTTGGAGACTGGGGTACTATCACTTAACACTGAAA
CTGGTCCGGGGGGTAGATGGTACCTCGTCTCACCTCACCGCGTACTCTTAAGTCTGACCG
GCTTGCTGGAACCTCGTCTCAATTTGTCGCGCTCTGCATGTCTGGCCGGAACCTCGTCTC
TACTTCAAAAAACAGCGAGCGCGACGGGTGTGAAACCCATGTCGGAACCTCGCCGCCAAA
AAAAGCGCGCGTCAGACCTGAGCGAGAAAGAACAAGCATCCCTACCCAAAAAATGCGCGC
GCTATAAAAACATGTACGCACTCCCAACCCCCGAAAAATCACGCGCATGCAAAAAAATAC
GAGCAGATAACATTCCCAAAATTTTATTTTCAAAATCTTAAAAAAGCGTATGTTTCACGC
AAGTAACTCCTCACAGTCCATTCTGCGTGTTGAGCTCGGCAATCACCTTGGCGTCTCCGG
CGCAGAAACCGCTGTATCCCTCTCTCGACCAGACGCGATCTCGTACCAAGACTTCCTTGA
GCTTGTCGACGAAAGCAGCCTTGTCTTCGGTCAAAGCAAGGTTCGTCGAAGATTTGCTCG
CGTTCGTCAGTTTCAGAGCTTCCTTGATGTCGGTGAGCGAGATCTCTCCGGCGACCGCGT
ACAGAGCTCGTCCCGTGGGAGGTGTGCCTTTGTCCGTGCGAAAGATGTTTTTCGCCAGAG
CCATCAGTCCGGCCTTGGTTCTCCTCACGTGAATCAAATCTCCGCGTACTGGATCTTCCA
AAAACATCACCACGGCTCTCGGCATGCGTGCGTCCTCGCTGTACTTCTTGTTCATAGCTG
TGTATTTTTCTCCAGATGAACCAGCAGATTGCTTGCTCTGAGCGGTTTGTCTGTTGCTGT
ATATCATTTTCTCTAGAATTGCGAGGTTATCTTGTTGAAGTTTTACGTAAGCTTCTGATT
CTTCTCGTCTCTGCTGCATGACCATCTCGAATCTTTTCTGGTTGAGTTCTTGCTGGTTTA
GGTAAAGTTTGTTCATGTCTGCTTGTCGATCCAGATCTTCTTTCCTCTGCTTGTCTTGTC
TCTCCACGTCATCTCGTCTTTGCTTGTCATATCTATCGTTGACAAGATCGCGCTGCTCCA
CGGTAAACTTTCGATCTTCCTCGCGCATGATCTCGGCTTTCTTTTCAGATTCCTCGCGCA
TGATTTCGGCTTTCTTTTCAGCTTCTTTGCGTCTGATTTCAGCTTCCTCCTTGTCTTCCT
CCCGCCTGGCCTTTGCTTTCGCTTCATCTTCCTTGCGTCTGACCTCAGCTTCTTCTTTGT
CCGCTTTGCGTCTGGCCTCTGCTTCCTGTTTGTATTCCTCGCGCCTGATTTTAGCTTTCT
CTTCGTCTTCTTTGCGTCTGATCTCAGCTTTCTCTTCATCTTCTTTGCGTCTAGCCTCTG
CTTCTTGCTTGTCTTCTTCACGCCTGATTTTGGCGTCCTCCTTGTCTTGCTGGCGAGATT
TCTCGATCGTGTTGACAAAGGTTGTCAGTGTTTTCTCTTGCATGATTTCTATGAACTCCT
TGAAACTGAAAAAGGATTTCTGATCCATAGTGCCAGATGTCGAAGGTTCGACTGCTGTAG
TGCTGGTGTCAGAGGAGGAGGCGGTTGTAGCTGGCACGATCTCGCTGCTTGTACTTGGTA
CGACCTCGCTGGTTGTTGGTTCGTCTACGTGAAGGCCACGCACGATGTTACCCATGGTTT
GCATCACGCTCACGTCCAGAAGTTTGGTCATGCTGTCGATGAATTTTTTGGCGCTCACGA
GTCCTGAAGACTTGATAACTTTCAGAAGTTGAGATCTCTTTACCAGTAGGACGTGCTTTC
CCTCTGGTTTGTAGCTGATAGGGTTGATGATTATTATTCCGTTGTGAGACAGCTTCCCAA
TTATCTTGGTGACTTCTTCAACAGCTAGAGGTTCATCTGCGCGTTCAATTATTTTTTTCA
TATATGTTGAAAGGTTAGCCTCTTCTATTTTCATGTAGTCGATGAAAATTCTTCCGTGCA
AGGCGATGTAACATTCATCTAGGTCCTGGGAAGCCGTTTTGGCACAAGCGGATAGAAAAA
AGTCAAAGAGTGCTTTGGTTTCATCACTCGGTAGTTCAACTTTGAGTTTTTCAATGTGAT
TGCGCAATCTTGATAAGGCATCTTTTTCAATTATGCTGACGTCATTATTTTCTTGGTCAC
GGTTTTCATAAACTGACTTCTTAAAAGCGATACTTTGACCTTTCATGACCTCATCCGTAG
AATTCGCTCTTTTTAACCAAGTTGGTGACAAAGAGCGATTTTGACCTTTCTTAACCTCTG
TAACTTTTGCGGGAAAATTCAAAATTTTAGCTTGTTCACCCTCCCTCACAGAAAAGTGCA
AGGTTCCATCTCTCTTCAGATCATCAATCCACACGCCCGATGTTTGCTTCTTCATCAACA
AAAAGTTGACAACTTGTCTAGCTTCTTGCATCGTCTCACACTTGAGCGTGTTGAAGCCCC
TCCATTGAATTTTCGGCTCCTCCTTCCCTCTCTTGGCCGGTGGTTCGGGCACACCCTCCT
CAAACTCGAACCCGTTGATCAGCTTCAGAGGAGTCAAGTCAAAAGCGGAGGCATCCCTGA
CATCGTTCTGCTTGCAGCCGGCCGTTTTGAAGTTGCTCGATCCGACGTAGTTGTAGACGT
GCTTGATCTTGACGGTTTCCTTGGGCTTTCTCACGATCAGTGTCTTCTCCCCGAAAGTGG
CCACGAATTCGAGCACGCCCGACAATCCAGGCATGCAATCGTTCATGTCGTGGTTAGACG
CGAACCGGATCGCCGCAAAGGGCTTCTTCAACGTCCCGCCTATCGGAAAGTCCAGGTTCG
TTTCACTCGGCGGGTAGAAAGGGCCTGACAACAGTTGTTGGAACATCGCTCGCTGAGAAA
TCATCGGAGTTCCGCACTTGCGCTTGAGAGCGGTCTTGGTTGACGTAGAAGCGGCCATGG
TTTTTAGAGTTGGCGGTTAGTTTCTTTGTAAAGGTTCTTCCTCGGCAAAAGTTGATGTTG
CTGGTTTGGTCTCACGAGTTGTGAATGAATCTCAGACTGAAACTTGTCGACTTATATACG
ATTTGAGTTACAAGACCTGCCTCAACAAAAAGACGAGCAAGACCTTGTACAAAATCGGAG
CGAGCAAGCCCTTGTACAAAATCGGAGCGAGCAAGCCCTCGTGACAAGCAAGCACTCATA
CCTGTGAGTCAGACAAGAACCTGGTGAAGAAAGACAAGACCAGGTCTAAACGAACAAGCG
CTTGTGACATCAGCCGGTGCGATCAGAAACCAAGAGCTTGTGTTAAACAGCCGGTGCGAG
CAGACATGTACGAGTAAAAAGCCTGATAAGTCCTGACGAGAAAGACAGAAAAACCCGGTT
GATAATAATATGAGTTAAGTTATGACGTCACAGGCCACCTCGATCCACCGAAAATTGAAA
ACTGGGCTTTACTATAGTTCCACAGGGTGGACATGACTTTAAGGGTGGCCTGAGATTTAG
ACTGGTCTTATTACTCCAGCTTTTAAAGGGAATAATAAATGGAATTCTAAAAATCCACGG
CCATGGTCACTTCCACTCTATGGATCTATAGTAAAACCGAGTTTTCAATTTTGAGGTGAC
TTTCGTTAATTTATGCATATGACGTCATAAATTCACCAATCCCTGGCTTTTCATTGGTCG
CGTCCTCTGCAGAAGTGGTCGAGCGCTCTAATTTTGTGGATTTGTCTGTCTTCCTCGTCA
GATTTACCCCGATAATTGACGTTTTTGACCGATTTTGACCCGTTCTTCTCGTAAAATATA
GACCGATTTGTGAGGCTGGGTGGATTTCGGTGGAATTATGTCTTCCTCGTCAAAGCTCTT
TTGCGTTTTTACCCCTCATGTTTGTCCGTCTTCCTCGTCAAGCTCTTACAAGTCTTGCGT
TTTACCCCCATGTTTGTCCGTCTTCCTCGTCAGATCAAAGTTTTACTCTTCAATCCCCAC
ACACTCACGCACGCACTCACCACTCATCAACTCGCTCGCGTTATCTTCTCGGACGAGTAC
AAAAAACAAAACAAAATTTGTATAATTTTAAGGGGTTTTTATTTTGTTATAACAAAAAAG
GCGAATCAATTCTCGCCGTAACCGAGATCCAACAATCTTTCGACGATCTCGTCTTCGCTC
TTGACTTTAACTCCGTGTTGATCGAAGCCGATCATGATAGCGTCGTCCAGAGAAACGGTC
CCGCATCCGATCTGACTTTCGTGATCTTCGTGTTGTTTGACGCTCTCGATCAGGTGTTCT
CGTCTGTCGTTGGTCATCTGCGGGTGCGAGAGAGGCTGCTGCATAAAGGCTTGGACGTTT
CTCACGCATCCGACGAGCGAGGTGGGAGCCGGGTTGAAGATTTCTCCGGCTCTCAGACGA
AGTAGAAGTTGTTCGAACAGCGAAGACAGGCTAACGTCTTTTGGAGCGACCAGGTGATTA
TCGACGTCTTGTCCTCCGATCGCGTTCACGACCTCAAAATGTTTGTTGATGTTCTCCTCC
ACGTCGGCGAAACACACTCGCTCTCCCATTTTCCTGTTTCTGAGAGAAAACACTTCGTAG
GGCGAGTAAGGTGAGAGAACGGTCAGTTTTCCTGCAGTCTCCATGTCGTTGACCAGGCGG
TTTACGCTTTTGTAAAAGCTCCTGTCTTCTATGTACGTGACCAATTTGTAATCGGCCTGA
AGCGCGCTCCTTTTGTAAAGAAACTCCGAGGGGTCACAAATCCAGAGAGATTTACCTTTG
GGAATCTCGTAGTTCGATAACTTCGCCAGGTGAGTAGAGGCGTTGCGCTTCTTGAGAGTA
ATGATCTTGCTTGCCATCATTATTGAAGGTTAGGTTTCTTTGTTGCTGGATTGGGTATGA
TGAAAAAGTGTTTGTAAAAGTTACTCGTTCGAGAACCAAAACAGAAGTGATACTATTTCT
CAGAAATCCAGATCTATATATAACAAATCTCAAAACTTACCATGTCTTCACGCAAGCAAC
GCATAGACTTTACCGGCGTAGTGGCTTTCATAGATGACGATCCCACGGCTGACATCAAAC
TTGATGACTCGGGACGCTTCTACGAGATTCCCGATTCTATGGCCAGGGCCTTCGAAGCCA
ACGAAGACGAGATTCCCATCATGTTCGAACACAGCGAGCAATTGCCGGGCAAGAACGCTA
AAGATAGCGACAAAAAACCGCTCAAACCTTTGGGAAAGGTTAAGAAGTTCTACGTCGGCA
AGGCTAAAAACAGGCGAGTTCTAAAAATGGACGCGCAGATCGATAACCCCGGCTTCATCA
CGGCTCTTCAGCGCATGACGTACGATTACAACAACATGCACAAACCGGGAGCTTACGGAT
CTAGCGACAAATTCATACGAGGAGGCAAGACTGGGACCAAAACTGACGTCACGGCAAAAC
AAGCTCTGACCGTGAGGTTTCCCGGTCTGAGTATATCGCACCGCCTCATAAATCTGAACA
AGCCGAAGGAAGTCAGCGTTTGCTCGGCCGGCGCGAGACACGGCACATTGATCACGGACG
CCACTTACTTCGCCGACGGAGGAGAGGGCCAAGATCCTAGCGTGAGCGAAGACGAGGTTC
AACCTTACTCGCGCGCGTTTAATTCTCTGAACGTTATGGGACTGAACGTGAAGAAGGGTA
ACAAAATTAAGAAAGACGCGGAATTGATCGGTATGGACGTAGACGAAGTCATGTCTTTTA
CGCTTAAACCAGAAGACGGTGAAGAAGGCGAGACGCAAAAACCGCCAGAAGAAGAACCTC
GAAAAAGTGAGGAAGAAGAAGCTATTTCTCCATCAAAAGAACGAGAAGAACCGACTATAC
CACCGCAACCCATCTCGCCCGTACCTCCTCAAATTCAACCGACTGAAGTCAGTATCCAAG
AACCGAAAACAACCATTATCCAAGAACCAGAACCCGATAAACTAAACAACTTCTCGAAAG
AAGAAATTATTAAACGGCACGAAGAACAAGTGTTAAAAGAATTTAACGAACAAACCATGG
CCGCAACTATGTCTGACGTTCTCCAACAATTCGTTAAGGGACAAGCAGAGTTGAAAGAGA
TGTTGATGTCGCAGAACAAACCCGCGACCTCGACTCCTCTTCACGCCCCAGAACCTCGCA
GACCAAAACGTTCACCCCGTTACAGCGATGACGAGTATGAGCCACTCGAGAGACGTGACC
GTAGTCCAATCAACAACAAGCGAAGATATCGTTCACCCGTAAGACAAGAAGAAGAGGAAG
AATATTTTCAGCCAGAAAGAAAGATGAAGAGACCTAGCAGCAGATACTATCAGGATGACG
ATGTTGAGTACGAGAGGCGTGTTAAGCGCGTTTACGAACCTAGGTACGAACGCTATGCCC
CCGAACCTCAACGCGCCGATCCTTACTTTTACCAGCAGCAGCAGCAGCACAGACAGCCCA
TGTACGCCCGTCAGTATGATGAACAGTACGTGCAGCAGCCTCCGCAGTACATGCAGCAGC
AGAGACAGCCAATTCAACAACAGCAGCCGCGAGTTGTTTACCAGCAGGCACCACCACCAC
CTCCTCCTCCTCCCGCCCCAGAACCCAAGATCGTTTATGTCGACGAGAACGGTTATGAAA
TTCCCGAACCTAAGCCCCAGCCGGTACAACAGCAAATCATCAAGCGCGTTGTGGTTAAGA
GCGCTCCTCAGCCTCCCCCACCAGGCACTGAAGAACCCATGGTCGAAGAGTCGGCACCTG
TGAAAGAACAGGCAACACCTCCTCCTCCACAGGCAAGCACTTCTGACAACTACAGCATGC
AGCCGGAACCCGTTTTCGTAGCCAAGACACGAGCCCAGCATTTTGAAGATCTGATCAAAA
ACTTCTAAGCGTGATTAGGGAAACGCTACCTTTCTTTTTTTACAACCGGTCCAATAAAAT
TTTGTATAAAAGTTGACACGATTTGTTTTGTGAGATCATTCTTACGATTTGTCTCGACTC
GAAAACTTCACCAAAAAAGAAACCATGTCTACTTACGTTCCACAAACCGAGGCCGGAAGC
ATTTTTCAACAACATTGCGAGATACAGATGATGATGTCGAACAAGGAGATTAGAACTCCC
CTTCTATCCGGTTTACTGGGCGTGACGTATACCAGTGTCGATGATTACGAGAGCATGCAG
TTCAGCAACCTCAACGACAGGGGAAGAATCATGGAAGATGACACTTTGAAAGAGAGACTG
GAAGAATGGTGTGCGAAGAATGGAGTACTAATCTCAATTATACCCAAGCTCACCAGTCTG
CTTCTCAGCGGAAGCCGTAAACGCAAACACGTTACCCTGTCTGGACAGAGGTTCATTAAG
CTTCTGAGCACGGAGACGCTGGCCAAGTTTATCGTCTTAAACCGGGTAAAGATTGCCGAA
CACCTGATCAAGGCTGACGGAGGAAAGAAAGAGCAAAGACGTGTGGAAATCTTGAGCAGA
AAGATCATGGAAGATATGGAGGGAGTGTGCAGAGACGCTGTAATCAGAGGGGGACCCGCG
TGGACCATACTGGCAGCCGTGCGAGTTGTAAAGGAAAATGGAGGAGTTATCGAAGAAAGC
AGAATCGGGATCTGCTAGAAAAAGCGTGACCATGAAAACGCTAAAAACATTAGTTTTTAC
GTGAAAATAAAATTTTTATTCATAATGAAAATCATTGCGTTTGTATTGTGTTTACACGCA
CGGTACTGGTTTGAGCTTCGGTTTGGTGGGTAGTTTAGCGGGCATCTTTCCATACCTGGA
TTCCTTTTCTTTCTGCACTTCGTCGATTTCTTGATAAATTGACTTTGAATTGTCTCCCGC
GTAAACGGAATTAGGCACGAGATAATCGTCGACCGTGTTTTCTAAAACACCGCACACGCT
CAACATGTTAAAATCGGTCTTTCCCTTGTCGTTATACGAGGTCAGATCTATCAAATAATT
TCTCAGCTCTTTCGTGGACGGCGTGGGAAGCCATCTCATAACTTCGATCTTGATCTGAGT
TTTGAGGCTGTCGTAAGCGGATTGAACGGCCAGACCTTGTTTGTCGGAGTTTATTCCTTC
GTCCGTCATACCCGGCAGCTGTCTCGTCAAGGCGAACCAATTCTGCACAAAAGCTTCCTG
TCTTTCCGGGGTCGTGGCTTCCGGGTTTGTGATTAGCGTGGCTACCAGTCCGTTAACTTG
TTCGTCCGTGTAATCCAATTCTTTTAGCATGGTGCGAACTGTCGATATACTCTCGGAGTA
CTCGTCGTAGAGTTCTGTTTGCTCGCGCTCGATTATTTCCCAATCTTCTCCTTCCCACTC
GCTTGCGGTAAATACGGCCTGCCACAATCTGGAGCGCTCTTGATGAGATCCACGTTCGGC
GGATCTTCCTTGAATTTTATGTCTGAAAAACGCATTTGTTAAACTTATCCAATCCGTTTG
TGCCGTGAAGAAGTGTTCTTCAATACGAGCGAGAAATTCCCAAATTTTACCGAAAACCAT
GGTTAATCACAGCGAGACGGTGTTTCAGGTGTTGTGCGATCCCGAGTTTATGAAGGACGT
GCAAGACTACTTGGCGTACTGGATAAGACCTGAAGGTCGCGTAAAGTCTAAATGTGGAGT
CTGCGACTACATGATAGACAACAAAGAACAACAAACTCGCCTCGATTTAATCAAGGTGTG
CGAATTTTTGACTTACCTTCCCAAGTGTATAGAGAGCGTTGCCGTGGGTTGGTACATCTT
TAAAAACGAGTTAGGATTGGGAGTGACCGAGGCCGTGAGATCCCTACCTCCGTCTTGCGT
TTACAAGCACTTGATTTTGGGGGTGTGCGAAAAGAGAGACATACAACAAGAAATGGAGCA
CGTGTTGTTTTTTTACGAAAACAATTACGTGAAGAAGTCGGGAGATGATTTGAGCGGTGG
AGACGCGGATGACGACGACGAGCCTTCTTGTAAAAAATTGAAAAACTCGGACTCTGCCGT
CTTAAGCGATAACGAAGATAACGACGACGAGGAGGAAGGGGTGGTAGAAAAAGCCATGCG
GGAAGACGACGAAGCGAGCAAACCCAAAAAAGTCACCTTGACTGAAGGAGAAATTAGATA
CACCACCCTTCAGGCCAGTTTGGCGGAGTGGTTTAAGATTCAACGAGAAAACGGTTGTAA
AATGAATTACGAGATGAGCAACACCCTCAAAGTTCAGTGTCTCTACGCGAATTGCGGAGA
AGTTAGCAAATGCGTTTCCAGCAAGAGTCTACCGGTCGACACTAGAGACTTGGTTCCCAG
AAAGTGGTTGGAGAGAAAGGGGATTGATTTCGAAGAGTACACGAGAGGAGAAGAGATGTA
CGGGGCCGGACAAATCGGTTTTAGGCGCACAAACTTGGGAGGAGCGCCTTTGACTTCCAT
CCCGCTGTCCGGAACGAACGTCGCTAGCGGAACCTCGGTGGGAACCAAACCCATCGAAAG
TAAAGGGGGAAGCTGTTTCAACACCATGTTTAACATAGAGATCGTCGATCCCAAGAGAAC
CCCGGCCGGAGAAAACATGACCTTGCGCGAGAAGAATGTGAAAATCGACGAAGAACAAAA
CAAAGCTTACGTGAATCTTTTGAGAGCCAGTAACACTCTTTACAAACTGCACAAACTCAT
GTGCGGTCTAAAAGACAGAGGCGACTACAAAATAATACACGCCCTGGGAGGAGAGCCTTG
CCTTTCCTGCGCTTTCATGATGGAGTATAGACTGAGAGCCTGCATGTTTTCCCTGACCAA
CGAAGCCAGGGCTCACATGTTGAAAGTAAAGATCAATTCCCCTCGCGACTCTCAAGAAAA
GATTTACAACATACCCATGAAACGTAGGAGAGACCCGCACACCGGAAAGTTTATGACTCA
AGACGCCCCGCTAGACAGCGGAACACTGCTCAGGACGGAAGATTACGGGATGTATAACGC
TTCCTTCACTCCCTCTCTCAAACAGAAAATGGACTGCATAACCTCGGGGGTTGATATGTT
GGGGGAGCAAGCCATGAAAATCGTTTCGTCCAGAGAAGAGTGTTTTGAAAACACGAGCAA
CGGCATCAGTCAGTGCGGTATAGACACGAACGATTACTCGTACGACTTTATGGGAGAACA
GTTAAACTACACGGCCTTCTCGCGAGCTTTCGGAGAATGGAGACACAAGTTTGTTTTCTT
ACCCAAAACTAAAAATAATGAAGAGGAAGAAGTTCTAAAAAGAAACATTTTTAATCACAT
CATGCCCTTAGAATCGCCTCACATATGGTGTTACACAAACCCCAGACTGTGCGCGGTGGA
AACCAACATACACAGCACCACTTGCGTGAGATGTCAGATGCCGATTAAGGTCAGGATGGC
CGAGCTCTTGTGTAAAGTAAACAGGAGACCGGTCCAAACTATGAAGAACGGCATTAATCA
AGTGACTTCTTTCCACGGAATGAAGTACGAACTTAACATGATTAACCTGCTCATGGGAAC
AAAGAGAAAGCGATAAAAACCCCCGGTTCCTCGTGACTTGACGAAGCCCTTGCTTCTCTG
ATGACAAGCCCTTGCTCCTAAACCCCAATATATAGCGAGGAGAAACTCAGTTTGCTTCAC
ATTTGTTTTTGGAACTCAAAGCAGGAACAACTCCAAAAAAAGAAGAAGAATCTCACGATC
ATCATGCTCGCCGCTAAACAACAACAACCAACCGCTCTCATTCCTACAGCTCCCCCGCTC
TACGAAGATGTTGAACTTCCTCCGTCGTATGAAGACAGCATGCCTCCGTCGTATGAAGAT
ATCATGCCTCCTTCGTACGAAGAATCTCAAGCATCGCAACTTCCCTCAATCGTCATCCAA
GATGAGTGCGTGAAGTGCATGAGGACCACCACCGGGCAAGGAGTAACCATGTCTTTTCTT
CACTGCGGGCACTGCGCTTGCACGGATTGCGTCGAGAAGATTGACAACTGTCCTACCTGC
GGAGAAGCTTTCTCGGAATTCATCCCCATCCCGCGAGCCAAGCTGATGCTGTTCCCTTGT
AAGCACAACGAAGATCTGGTTATGTTTCTGGCCAGAAACTTGACTGCGCACGGAACTCTG
AACTCGAGCTGCAGCACTTGTCATCAACGCACCACGGCCATGACTTTGATCGGAGCCGGA
CGTCGTAAACGCCAGCGTGACATAAAGTTGGATGAACACGAGAAGAATCTGCCGTCCAGC
GTCATCCGCCTCTTCAAAACTTTGGCGGTTGAAGTTAACGAACGAGGAAGCCCGCTAAAA
CGTCTGGTCAACAAACTCCGCCTCGGAACCTGTGTGTCTTCCTGCACCAGTCGCATGAAC
TCTAGCGAACGTTGCGGAATCTGCTGGGAACGTACAACTACTCCGCTTTACACGGACTGT
TGCGCGGACGTAATTTGCGAACTCTGCGTGCGTGTCATGGCCAAACAAACGCGCAACCCT
AAGCAAAAGTGTCCCTGCTGCCACAACAAAGACTTTCTCACCGCGATGGGGCAGAACGGG
CACAACTCCGCCACCAGAGTCTTCATGGAAGAACTGAACCGCCTCTGAAGCTCGAGAAAA
ATTGTTGTCTTTCTCGTTTGCAAAATAAAAATTGTAGAATCTCATTTTTAATTTTTGTCT
TTCTTGCATGTACGAAAGTTAACTATTCATCGATTTCGGGGGTTGAGAGATCTATACGTA
TTGTAAACCCAAAGGTTTGATATTCACCCAACATTGAACCCAAGCTGTTTTACTTTTTTC
AAAGTACATAACTCAAAAACCTCTTCGAAGATGACTACTCCATTCGTCAACCCTAACGCT
CGTGGTCTGGTTGTTGATCGCGTGGGTCAGAACACCGCTTACATCGGAAACAAGCCCAAC
GTTCAGTTCATGCAGGGTATCGCTCGCGGTATGTTGAACACCAGTCATGGAACTCAGGGC
ATGTTTAGCTCTGACGTCGATGAAAGGGAAGCTCTCAATCTTGACAAGAACGCGGTTAGA
CGCGTGATCGTCGTGGCTTCTCACAACGGGGACGCTCTGAACAAATCTCCGGCATCCATG
GCAGCCAACATCAACTTCGCGACATCGTCTAATGATAATCTGTTCGACGAAGTCACCCAG
ATCAACATCAGGCCGGCCAGCAACGTTTACAACAACGGAATCACCCCCAAGAGTTCCGAG
ACTCTGTCGGTGGTTAGAAAGTACGACACCGAGACCAAGGGAACCGAGGTTGTCTTGTCT
TCTACCATCGTGAAGAAGCTGAAGGAAATCGAAAATAATCTCTACAACGAAACTCCCATG
CTGGTCGGGCGTCCCATCGTCCCGAGCCAGGTTTTGGACCAGAAGAGATTGTCTGAAGCC
AAAGACATCGCCGCTACCCTTAAGCAGATCATAGGAACCAAGGTCACTATGAACAAGATG
GCTCTCATGCTGGGATTGGGACAGAGCACTCTCGACGCTATCAGGCGCAACGCGGTTGAC
GCCGCTCTGCTGCAAACCAGCGAAGAATTTGCCGACTCTCTGATTCAGGCGGGATTTAGG
GGAGACGTTGTTCAGAGATTGAGAGAAACCCACACCTTCGACAACTTTTGCAACGCTTAC
TGCAAAAGAATCGTGAGCAACATGTTTATGCTGGCTAAGCGTCCTCAAGATACCGTAGCC
TGGCTGAACGAAGTTTCCGACCTTTTCTCCAGAAATCTGACCACGGATAAAACTTTCGTG
GACGACATGCAAGTCACCAGCGCCGGCCAAGGAACTCTACCCGTGGAGAAAATACTCCTG
GTTGGGGAGCAGACGGTCAAGCAGATTCCCGGAGTAGAATCGGCCCAGAGAGTGGGACTT
ATGCCGCTGGGTTACTACGACAACAGCAAATTTTACGTCGACAGCAACCGCTCTTTTATC
AAGCTTAACGAGTCCGGAAACCAGGTCGAGCAGGGAGACAGCTCAAATTTTACGGATCTC
TTGGATCTCGTGAAACAGAACAACCGAAACATGGACGGGACAATTTCCTACCTGACTCCT
CTGGCCGAGAGAATCTTCGATCTTTCTCAGGAACTGAACGAGGAAGACATCGCGGCTCAG
GAGAGCACCAAACTGTACGACGCTCCAGTGAACGACAGATGTCAGATACTGCCCGGGAAA
AAGGGAGCCATCGTCATCAACGTCGACAACATGAACAGGCTGGGACCTTACGGTAACGAG
GAACCCGACACATCTCGCTCCAGCAAACCCATCACCAACATCATGATGAAGGCTAGCATG
GGAGATCAGGATCTCTCAGACACCGAGCTTTACGGCTGGCCAGAACTGGTGATGAGCGAC
AAGGCTTTTCAGTCAAACGCCCTGCAGAGATTCGGCGTGAACGATATCTTTACTAAGACG
GAAACCATCTCACCAAAGGCCGTGAGGTTTACCAATCACCACATGGCCATGGCTTTTGCC
GATCCAGCGCTCTGGGACTTTGACAACGAAGCCCTGAAAAACATTAACATGTTTATGACG
AAGCGCATGGAGAACGTGTCCATGGGATTTAGAGACTTCAACACCTTTTACCAAAAAGTT
GTTGAAAGGTTTAGGAAGAAGGATCAGCTCACCATCGACTTTTACAACTTCGGAAGCAAA
GAAGCCGGTTCTTCCCTCACAACTCTGGAGTACGCTCCTTTCTATAACGTAACCGCGACA
ATCGACGGAGGGAAACCTAACCTGAAATCCGCCCCAAGAACTCACATCGGTTCTATGCCA
GGATGGTTGGTCGACCCCAAGTTTCACATCGCTTTCGGAAACATGCTTTGCAAAGACAAG
AACAGCATGACCGCATTGGCCGGCGCTCTTCGTCTGGTAACACCGGAACAGCTGAAGAAA
GGTATAGCGGATGGAGATGAAAACGTAAATAAGGCAGCCGAACCCGTCAAAAACCTGTTG
AAGATTCTGAAGGAAATTATGAGCGCGGCCTTCAGCAAAGTAGCCGACGTGAAGACCGTG
GCTTCCGTCACCGATAAACTTCTCATGGCTTACGTGATCGCTCCGGTGGTGATCGCTGAC
GGAAATTATTCCGTCGATGTCACCAGCGAACTAAAACCCGTGGCCGAAGCAGGCGATGCG
AGATTTGATTGGACAACCGCCGACGCTACCCTGCTTCAGAGAGTTCATCTAGCCAACATC
GTCTCGATCGCCGGAGAAACCGGATTCACCCCCATGACCAAGATTCTCACTCTTCTGGGC
ATGATGAGACGCATCACCCCTCGCGCCATGATCCAGAACGCCCTGTCTCGTTACCCAACC
GGCCTGTCTCTGGACATCTTGAAACTGGAGCGCCTTTACAACAACGACATGCTGATGGCA
ACCCCGAAAGCCGTCGACGTTATAATCACCCCTCAGCCGGTCGAAGTCAGCAACCGAGGA
AACGGCGACCGGGCTTACATGATGACCACCAAGATTCAATCGGTCAACAACATGGCCGGA
GGAAGCGCCATCGCCCTGCCTAACGCCATACCCAGTGTGAGAATCGATCACACGAGCACC
GACTTTGACTCCAACCCTATCATCTGCATGGATCATGTCACTACCAGTAGCTGGTCAATC
AGAGGAGTCTCTGCCTGGATCGATAACGTCGAATCCACTCACGCCGCTGTGACAGCTGAA
GATGCGGCGATCATGAAAAACATCCTCAAAGAAGCCGAAACCGCTCGCAGACTTGTCATG
AACAGCAGCCGCTCCAGACCGGGAAAGACCGACAGCTACACCCTCATGCTGAGACCCACC
TCTCATCTGCAGAAGAACGTGGAGCTCTATCCTTACATGGGAGTTCCCAGATACTGCTGT
CTGTCCGGAGAGTACAGCAAGATAGCCATGGTAAACTTTTACTCCAGATCGGAAACTACC
AATCCATGGATCTCCACTCTGGGTTCCGTGTACAATCAGTGGTACACCAACAGCGCTCAG
ATCATCGCAGGAGCTTCCGGAAACCAGAGAGACGGAGTAATCGGGTTTCAAACAGTCACG
ATCAACCCCTCGGTCGGTAACCTCAGCGAGACTACTCTCCTTCTCACCAACGCCTTCGAT
TTCGCCACTTTTGAAGAATCTAATCTGGACGCTCTGCAAGAACACGTAGTGGAGGATCAC
CTAAACTACAAGGGAGGTATGAGCAATCACTCGAGCCGCGAGGTCGCCATCACCCGCAGC
AACCCTCCGTCAGAAGACAACTATCTGTCTCACGGACATCAGCTCACACGCATGGGTATG
ACCGTTCCTTGTACCGCCTACACCAACGAAACCATTAAGCGTGAGACCAGGAAGGAGGGT
GTACCATTTAAGCACAGCGACATCGGATTTTGCGTAATTTCACCAGTCTCTTTGTAAAAA
TATGGAACCTCATCGTGTGCAAATATCCTTGCCTAAATTCGACGGCAACATGACAGTTAG
AGACTACGCTAAAGCTTTGTATGGCATGAGACCTTCAATTTCTCCGGTGGGAGAGGGAAC
CAAGACTGTGGGCATGTATTCTTTTAAGATTTCTCAAAACTTTGCGATTACTTCCGAAAC
GGACAAGTTTTGGAAAAGCAGCGTGGACAATTTAATAAAGAACATAAGAAACAAGTTTGA
ACAAGAAGGAGGAGGAGAGTTTCCCGGCAGATTGGTAGTCGGATTGGAAGTCATTGACTC
CAAAACTGAAAATAAACAGCTGAAGAAGTTTAACGGTCTGAGCGACAAGGTGAACAACAT
GGAAGAATTCGAGCTCGTTCTCAAACATGATTTGAAGCGACTTCGCATGCAGATGAAGCC
CGTTACTATCGGATCACTCTGGAAAGCGTCCGTCTATGTGGATTACATTAGCGAGAAGTC
ATTCGCTCCAGGCTTTATTTTACTCTTGTGATTTAATAAAAACAGAATGAAAAATTATTT
CGATTTGATTTTTATTTTTGTTATAAAAAAGGTAGCGTGTGTTATATTACGCATGGTTTT
TTAGCGTCTTTTCGCAACGCATATGATGATCATCGTGATGAGAATGAGAGTCAGGAGACC
TATCATGATCGCTCCTCCGATCATAACTATAACGTAAATCACTTGCTTGACCATCAGTTT
GTCTTCGTGTGTAACGGGAATTACTACGTGGGTAGGTCTGGGTTTGAATCCGGGAGTAGT
CGTGGTGGCTATGACATCGGTGGTGTTGTGAGGTATACCTTCCGAATCTTTCCAAATCAG
TAAGTTGGAGAAATCTAGAGGCTTGATATGAGACGGTATGGGTTTGATGTCGTATCGATA
AACGCTTCTCACGGACGATCCGCAAGTAAAGACGAAGCCTTCCGCTTCATGTCCGGACAC
ATAGTCGTTGATCAAATCGCCATCCTTGGGAAGTTGTATCAGTATACCATCGTCGGTCAT
GTTTGCCGAATCGTAAGGGACGTACTCTATACCGTCGTTGAAAGCGTGGTAGAAACGATC
CGTGTGTATGGCGTTCAAAACCATATTGCCCTCGAATTCTTCGCCAAAGTCATCGTGATG
AGTTACCGCGCATCCTATGGTTGTTTCGGTCTCGAAAGCATAGATGGCGTCGTGTTTGAG
TTTGGTCCTGTCGTCGTGGTATATTTTGTTTCCTTTTATGAAACTGCATTTCCTCTGTTT
GAAAACTCTATCGGTCGTTGTTTTTATATCAAATCTCAACCCTCTTTGCGTCACGTTTCG
TAGATAAGTCGGCATACCATCACTAACCGATGCCATGGTGAAGAGTCCGGAGTAATCGCT
CAACGTTCCGACATCGTTGGTAGTAAGAGTGCAGTGGTGGTTTGAGTTTTCGTCCATGTA
TATGTCTACCTCGTGTATATTATCCTGTCTAATCGTGTCTCTGAGTTTCTTAATCGTCTT
GGCTCCTTTGATTTTATCTTTGGTGTCGATGCAGAAAACGTGCGTCACCAACGTGGCCAG
TCTGTGAGGATTGACTATGAAACCCTCCACGTATCTATCCTTCAGCAGGTAGAGTTTATC
TTCATAGAGCGTCACCAATCTGGTTTCGTGTCGACAAGATGCCGGCGTGCCTTCGTCCAG
ACAAGAGATGAACACGTCCCCGCCATCTAAAACTTTTATACTGGGGGCGAACGTGTACGT
ACATCTCTCGCTGGACGCCGTCTTGATCAAATCGGCCTCTGAGAAGTAACCGCTGTTACG
ATCGTTGATAGAACACGAGTATGTGTCGGATAACAATCCTCTAGGCACGGTGAAGGTGAC
GATCACGCCCTTGTTGCTTTCGTCCTTGAATTGCTTGCAGTAATTGGGCAGCGTATAACA
TCCACATCTATTGAGGTGCATTTGTTTGGCGATCTCGTAAACTTGTTCGTGTAGAACCAC
GGCGCATGTAACTTCGTCCAGAGCGCAAAAGGCGTCGATTCTATCTTGCGCCGTCTTAAT
CATACCGACGTTGCCGTCAGTTCTTCCCTCACAAGGCGTCACGTGTATATTTCTTTTCTG
GTATCGATTATAGGTCATGGGAAGTCTGAAGAATGTCGGCGGAGTCGCTCTCTTTCGTCT
GAAGATAACGTTCATCACGTGAGTCGGCACATCATCCGCGTGTATCGTTCCTCCATAGTT
CCATACGGCCTTATAACTCCCGCATGCATCGGCTATACTACTTTCGTGTGTGAAACCGGC
ATGGGCTACAGCGGTTAACATTATCAGTAAAACTCCGTCCCCAGTCGCGATCTCATTCGT
AGGAACGAAGTACTCATACTCTTCGTACTGCTGCAATCCCAAAAGGAATCCCTCCAAGAA
TCCGGACATGAGTTCTTTAGAGACTAGGGTCTCATTACCCGTTAGCGCCGAGAATTCCGG
ATGGGTTAGTAAAACCTCGTCGTTGATTAGAAAGGGACCTTCGCTACTCGAATTTTCAAT
TCCGTAAAGACGCAAGATTCCGAACTCGTCTATGAACTGAGATCTTTGTCCGTCAGACGA
GAACCTAAACAGGTTGTTGTTTCCGATCACCGTCTTACCGGAATCTCCGCACAGTCTATC
CTGATTCCAACACTCCCTCACCATCTCGTTTTGAGTCACGACGGTTTGTCTAGATCCCTC
CAAAGATAATGTTTTGGGCGACGGAGAACACGTATAGGATTCCCCTGAATCGGAACGAGC
GTAAAGATCTCCGTCATAAATCACCTCGCCGTTCTTGTAAAACTTCAGGTTCGGTTTCAT
CACGTTAGAAGATGGCAACGAGCCTAGCAACTCTTCCACAACGTGAGTTTCACCGCAACC
CAACACGATGTTACTGTGGTCGTTATCGACGGCTTTCAAGATCACTTTAACTTCTTCCGT
ACTGTTCCATCCCACTATAGATCCGAAATTCATCTTCACTTTCATGGTACTCCCCCATGT
AAGACTCCAGTCGCTACCTCCAAAGGCGTTGATAAAATCCATCTTCTCGTCTCCCTGAAC
CGGAAACTTGTAATCGAAACTGCCCTGTACACCTCCGTTGCTTATACCCGAGTTCACATT
GTTGTAAACACCGGGTATGCTTGTGAAAAGATCGGACAAAGCCATAGCCCATACGGACGA
TGTACTGTTGTAGTGAAAATGAGCGTTGTGAAAAGAGGCTGATAGACCGCGACCTCTCAT
CCAGTACTCCGCTCTAAAAGTTCCAGCTTCTAGGTTGAAATTGATGATTCCCATCTGTGA
GTTCACGCAGACGAACCCGCTGACTAAGAGTAAAAACAACATCATGATTTGTAGGTTTTT
GAAAGTATGAGGCGGAGGATTGTGCGATAAAAACACGGTGATGCGTAACTAAGATTTATT
GATCGATGTTTTATTTCCAAAAAATAAATAAAGGAAGCGTGTGAGTATACGCATGGTCAC
ATTAGACTCTGGGTTTCCAAAAGTGGTCCAGTCTGCTCTGCACGGCTCCAACAATCTTGA
CAGCTTTCTTTTCTTCTTTCTTCAGACCGCTCCTTCTCCACAATCCCTCGACGCCCTCGT
CTCTGACCTTTCTCAGCACGTCAATCTCCTCTTCCGTGTTCTTTCTTTTCGCTCTCGCTT
CGTCAAGATCGTTACGACCAAACTTGGTAATTTTGAGAGTACAAGTGCTTCCTCCCAGAG
CCTTGTCGCAGAGAGAGTTTAGAAATTCTTCGGCGTGAGATTCCTTGATTACGACCAGGC
TGTTGTATCTCTTCGACTGTCCGGACAGCACTTTCATGACTCCAGCCTCGATCATCTTGG
GTCTCAGCTTCAGAGGGTTTGTAAGTCCTACGAACAAACCGTAAGGTTCTGCTAAACCGG
AGACGTCAGATCCCTTTTCTTTCTTCTTGGCCGCCGTGAAGACTTTGGATATACTCTTGC
CAAAGTTTCTTCCTCCGCTGTCGTTCCCATCGCAGTAGTTGATCTGAACCAACACCTCTC
CAGGATTGAGGGGTGCGTTATCAGTTGTCCGTGGGTTTGTGCGCGAGATCAGAGCCACGC
CGTAAGCCTCGACCTCAGTGGGAGCCAGATGTCGATAGTAGGCGCTGTGCTCAATCGGAG
TGTTGTTGGCGATCGTGTCCACGTGTTGTTCAATGGTCTTGGTTCTCACCTCAATTTCTC
CGAGCTGAAATTCGATGGTGTTCTTTTGTATGGTTGTAACGCGCTTTTCCTCTTCTAGAG
ATTTTGTCGCTTCCTCCAAAGCTACTTTCTTGTCCTCCAGAGCCAGTTTGCTCGATGCCA
GCTCCATCTTCATTTCCTCTAGGGCAGGTTTGCTGATCGTCTCGATAAAATCTTGAGTTC
CAATTTCATCAATCTTTTTACGGGCAGCTTCGGTAAGAAGGTAGTTGAAGACCAAGTGAA
CAAAACGTCCCATGACACTACTCCTTTCTCCACTTCCTTGACTCAGAACCTGAGACAACA
TGGTACTCCTTACCACTAACAAATTTTTAAATCTTGAAGTTAAAAATTTGATCGGATTGA
TTATCTTGCAATTCATCATACCTGGTACGGTAGTTTTTCCAATCATAGACTTTGAATCAA
AATCAAAGGCATCCTTGGGGCAAGCCTTGCAAATTGATGAGATAATTTGTTCACTATGAT
CTCCGTTTGCAAAAAATCCGAGTTGAATTAAATGATCTACGGTGATTAACACAAAAACAT
TTTTGTCAGATTCTCCATTGATGATAATCTCCCCCTTCATCGCGACCATCCACTTGATTA
TCGGAGCCGCTTGTTCCTTTTCGTCTTCCTCGAGTCCAATTTTATCCATGATCGCTCGCA
ATTCTGGATTTTTTGCGAGTACGACACTTCTTCCCCCAAAAGAGGAGCTCTCCTTTTTCG
AGTACCGCTCCATCTTCCATGTCTCACCGGTCAAAAATGAGGTGTTCGCCCTTTTGATCT
GCGCGTTGAAGACGGCAATAAACACCCCGTCACCCAAATCTTCCAGTCTGTCCACCCTGT
CACCAAATTCAGACCTCATCTTTCCCATCGCCGAGACAATCTTCTCTGCAGGTTCGCACT
TGAAGTGGTAAACAGCTCCAGGTTTAACATGAAACATCTCCTTCTTCACTTTTTTCACCG
CTCCTCCGTCACCTCCCTCACCCATCTTCCTCTTCTCTCCGGTAGCGCTCATATTCCGTC
TTCGGTCTTCAAAGTAGTTTCTGGTAGTTGTGTTCTCGTTGAGTTTCCTCGAGTAGAATG
AAGTTACAAGTAAAACTGCACCAATTTATACCTTGACATACGATTCCTACCTAAAACCCC
AGACACGGTTCTTTATAAAACAAGCTCCCTTCCGTACAAGTCTCCTCTGTCTTACAAGAG
CTCCTAAAAATGAAATTTTTTTTTTTTTAAAAAAAAGATATTTTTTCAGTATATATTTTT
TATTGTGTAAAAATGTTAGCGTTTGATCACGCTTTTGTACTGGCTTCTGCGCCACAGTCC
GCTCACTCCCTCGTCTCTGATCTTCTCCAACTCAATAATCTCCCGCAGCTTGTTCTTTCT
GTCTGCCCTCTTCTCATTAAATTTCACATAACCATATTGCGAGATTATCAGAGTGCAGAT
CCCACGCAAAATATTTTCACCGATTTGGTGAACCAAGTAAGGTGCATTATTTTCATGGGT
GATCGCCAAAGAATTGAAGCGCTTGCTCTGCCACTTGTGTACCGGTCGCGCGAGCTCAAT
CATCTTGGGTCTCAGCTTGATGGGGTTGGTAACCCCAACATACAAGGCGTATGGTTCCAG
CAAGTCTTTCCTTCCTCTCCCATATCCCTTGGCTGCCTTGAAAACCCCAGACACCGTGTC
ATTGAGGTTTCTCGGTGCGTCGTTTCTGTCAGTGTAGTTAATTTGCAGCAACACTTCTCC
CGGACTCAAGAATATATTTTCATTAGCCCTAGGCTGCGTGCGTGAGATTAGTACCACGCC
GTAAGATTCTACTTCATTCTCATCAAGATGATAGTTTTTCTTGCTGTGCTGGATAGGTTT
GTTGCTCTCGATGGTTTCAATTTTATGATCAATCATGACGTCTTTCTCTGCCAATTGTTC
ATCCTTTTCTCCCAAGAGTTCTTCTTTTTCTGCGAGTTGTTCACACTTTAGCTCCAGTTC
TTCAGTCTTCTCTACAAGTTTTTCATCTCTCAGAACCAACTGTTTGTCCTTTTCTGCAAG
CTGATTATCTTTCAAAGCCAACATTCCTTCCTTTTCTTCCAGAGCAAGTTTGCTCGCTTC
GAGTTCAAGTTGAAGGCTCTCAAAGGCAGGTTTGCTGACCGTCTCAACAAAAGCTTGAGC
TCCAATCTCATCAATCTTCTTTTGTGCCACCTTTCTGATCAAACAGTCGACTGTAGCATG
AACAAATCTAGCCAAGGCGTTTGCTTTCACGCCGGTTCCTGTACTCAAAGCTAAAGAAAT
CATGGTAGATCTAACAATCAAGACCTCTTTTATGCGCGAAGTGAGAGCTTGTATAGGATT
AATAATCTTACTGCCTTCTATACCAGGCACGCTCTTTTTTTCCAATCATACTCTTGGCTT
CAAAAGAAAATATATCATCCGGCGCTCGCTGAGTAAGCTTTTCTATTATGTACTTAGTGT
GGTCACCGTCTGTATAAAATCCAAACTTAATTAGTTTGTCAATGGGTACCATAACAAAAA
TATTTTTTGGATCCTCTTTTTCAGCAATGATGACTCCCTGGAGACCATAAATCCAATTCA
CAATCGGACGAGCAAGATCCATGTTTTCACTTTTTATACCGATCTCTGTAAAAAAGTCAT
TTGGTGCGAATACGCTGTTGTAGGAATCAAACCCCAGGATCGTGGTTTTTGGGGATCGCA
CCATCTTCCATGTTTCACCCGTCAAAAAAGAGGTGTCTCGTCTTAGCAAATCTGACGAGA
AAGACACCAAAAACACACCATCTCCCAAATCTTCATTTCTCTCAATCTTCCCCGCAAAGG
TCTCCCTCATCCTGGACATCGCCAACTCAATCTTCTCTGCAGGATCGCACCTCATGTAGT
AGACCGCTCCAGCCTTGGCTCGAAACATCTCCTTCTTCACTTTTTTCACCGCTCCTCCGT
CACCCCCATCACCCATCTTCCTCTTCTCTCCGGTAGCGCTCATCTTGGTCTTCAAAGTAG
TTTCTGGTAGTTGTGTTCTCGTTGAGTTTCCTCGCGCAGAATGAAGTTACAACATCTTCA
TCCTTATTTATACTTTGTCGTACGAGTCCTTCCTAACTTAACAAATCCTTCCTAACTAGC
TAAGACACGCTTCCTCACACAAGCTCTTCCGCGTAAGACATCTCACGCGAGCATGGGTCT
CCCTCCCTTCAAAACAAGACCTGACTCACCCTCGAAGTTATATACTCAGCGTCTCAATCT
CTCCGACTTCATTCAACATCCCGACAACCATGCATCGTTGCAAGCTGATCGTGCGTTCCG
CCTTTCCCATCGATACGGAACCCATCATCTCTTACGAGATCAAGTCCGGATACGCCATCG
AAACCGCCTTTAGATTTTGTGTGGAGCTGAAAGACCTAGACCGAGAAGAAGACTTAACCG
TCGAACTATACCACGACGTCGTCGGCACTGAAGAGGTTCCCGTTTACAACTACGTAATTA
GAGAAGGGCCGGAGTACAATCCTAGAAGATACTCCAAAACTCAACGAGCTGGATCTGAGG
CGATTACAAAACAGGCTTCTCTCACTTTTGAGAAAAAACTTCGTGTGGAAGTAAAGGTGA
TCATGGCCAGATCTGACATTGACTATCTTGAAATCGACTATGAAGATCTGCTGATCACCC
TGCCATCCAGCGATGTCGTACAAAGAAAAGAACGGCGCTTCGAATCTCACGCTTTGCTCT
CCGCTCTCAACAACCCGTGTGCTGTTTGCTGTAAGCTGTTGACCAACGTTCAAGATGTGT
TTTGTAACGGCATATCTTCCGAAAGGTTGTTGCGGGAGTTACTACGCGCCTTCACTACCC
TGAGTTCTTCAAAAGATGTTTGTGACTTTATCGCCCACCACAAGTACGTTCCTGACAAGT
GTTCTCTGTACGACTATGTCATCAAACGAGTGAAACAACTGATGAGAAGCGAAGGCTCCC
ACAAACTTGATTGGATACAAACTTTTTGCAAAGACTTTCGTCACTTTTACGTCGAGGGGT
TCCAAGAACCTGAAGTTTTTCTCTCACACTTGGCGAGATACGACTTAACCGATTGCCTGA
GGATGGTTCCCGGGATCCCGCGCTTGATAAACTGTAAGCACACCTTCTACACCACCGCGT
ATGATTCCTTCGTAGCGCTGCTGCGAAAGCTGTTTGTTATACTGGACATATCCGGAAAAA
AGTTTACCGTTGAGTTTTTCAACACCGAGAGTTCAGAGTTTAAAATTTTACTTTTCCCTC
CTCTCTGCTTCAAACACAGCGGAGAGGATTTCTCTCTGAATTGTTACATACCGAGAGACG
TTGTTCTAACGGAAGAACGCTTTAAGACGATCTGCCAAGCCTTCGACTATAGACCCATAA
AGTTCAACCTCGTTCAATATAATTGTACGACCAACCACGTACCCTCTCTACAATCCCAGT
GCGCCACTAGCGCTCGAAGAAACTACGACTACGGCGACCTAACGGAAAACCTGCCCTCTG
TGATCGTCGATCAATTCTTCCTGTAACAAACGAATAAAAAGTTGACCTTTATTAAAACAC
CACCAGTTCTCTTCGTTTTTTACGACTCGCGCGCATTATTCTTAGTTAGCGAGTGCCTCG
TCCTCCCAACAAATCGATCGATAACTCTGTGATCTAAACGAGTACGACCAAAAGTCACCC
CCAAACCCCCGAGCTCTCAACCCCTAAACGAGGAAGACCCGTCAATTTACCCCCCAAAAG
AGCTCGCTCTACCCCCAAAACACAGTCCGCGACCAATCGAAAGCCCTGGATTAGATCACG
TGGTAACCCCAACAGTCGAGGTCAACAGAGGTCAAGCCATCGAAAAGTCGAAAACTGGCT
TTTGCTATAGTTCCACAGAGTGGACATGACTTTTAAGGGTGGCCTCAGATTTAGACTGCC
CTTATTACTCCAGCTTTTAAAGGGAATAAGAAATGGAATTCCACGTCACCCAGTCACCCC
GTCCATCCATGGAAGTATAGTAAAACCGAGTTTTCAATTTTTCGGTGGCTTTCAGACCCC
TCCCCTCATTAGTATGCGTGTGACGTCATTTATTTACCAAATCCCTGGCTTTTCATTGGT
CGCGTCCTCTACAAGACCGGTCGAGCTCTCTAATTTTCAGTTTACCTGTCTTTCTCGTCA
GGATTTGTGTAGTAACGTGGATTTTAGGTGGATTTCTGTCTTCCTCGTCAACAAACTTTC
GCTCATTTTTCGTCAGATTTTTTATCAGTCCTTCTCGTCCAGTCGAATCAATCGCTCTCG
CCAGTCCCATTCCCAGTCCAGTCCTTCTCGTCAGAACTTTCGTCAATCGCTCTCGTCAGA
TTTGTCAGTCCTTCTCGTCAGAACTTTCGTCAATCGCTCTCGTCAGATTTGTCAGTCAGT
CCTTCTCGTCAGAAGCTCTCGCCAAGTCCCAGTCAGTCCTTCTCGTCAGAACTCAATCGC
TCTCGCCAAGTCCCTGTCACTCCTTCTCGTCAGAACTTTCCTGTCAATCGCTCTCGCCAG
ATTTTATCAGTCCTTCTCGTTCAGTCGAATCAAAGAAAAAGGGGGTCGACATCTATACAG
CGGCATGCGTTCCGGAACCGCAAAAACCTTAAAAATGACTCAAAGATTCTGGTACAATTA
TATAATTTTATTTTCGAAACCGTAAAAATCTAGCGAGTAGATCTCGCTTTTTGCAAAATC
TTCATCAACCCTCTCCTGGAAACACGGGATCTTCTTCTCCATCAAACACCTTCCTCAACA
TAAAGCCGCAAACCTTCTTTCTAATTTCTTTAACCAAATTTTGGATTAGTACGTCATCAT
CTATGTCGCTCTCGTTCTGTCCGTTGTGCACCACCACCCTGTAGTAGTTTCTGAGATCGT
CTCTGTCCCAAGCAAACGGCGCCTTGTGTTTAAACACGCTCTCGTGATAAACATAAGTTA
GTTTTCTGTCTACCCTTGTCAATCTTTTCGTTCCATACCTTTTTGAAAACTCTGTAAAAA
TGATGTCTCGCAGGCCCGGTGCTTCCGGCAGTTTCTTAGACTGTAGTACAATTCTAAGAA
TTTGATTTGGTCCAACATATTCTTTGAGTTGTTTCACGTGTTCGGCTTCACTTTTGTTGC
AGTACATGACTACTTTCGCCGGTCCAGGATTATACGGCTCTATACGAGTGATAAACAAAT
AATTATCAGTTTTCTCGTTTGTCATTACCCTGTTGTACTTCGCGATCATGTTTTCGAGTC
GTAAAACTCTGTTTTGAGATTCTTCTTGGTCAGCGCGTTCAGACTCTAAAATTACTTGAA
GTTCTGCCTTGTCCGCTCGTTCAGACTCTAACTTTGTTTGAAGTTCCGCCTTGTCCGCTC
TGGCACTCTCCAGTTCCGCTCGTAAATCAGCCTCACTAGCCCTCTTGTCAGCCTCCATCA
AGTCCGCGTACACCTTCTTCAAAGTAGAGTAGAAGAATCGATCAGTCTGTGTAAAGATGA
CCGTCATCAATCGAGCCACGTCTGCCCTGACATCTCGCACCTGTTGAGTGGTTCCGTCGA
TGAGAAAGGTGATCAGTTGTTCGGTGTTCAGCATGTAGATCTTTCTCACCTTGAGAAGAG
GGTTGTCTGGCATCTTCTCAAACAGTGGTAAAGTTGTAGTCGGCACTAGTTTTTGAAGTT
GGTACCAGGAAGACAGCACTTCTGAGATTTTTTGTAAGGTGGGGGCATTTTTGCCCCAAG
TGTCGTTCTCGTCAAAATCAAAGATTTTTGGAATCGTCTTTATTTTTACAACTTTGCGTT
CTGCTTGTTTCATCAAATCTCTTTCATCTTGTCCTCCAAACCCCATCTCCTTCAGCACCG
CCAAACTCAAAGGCGTCACCACTTCTCTCGCCACCCCTCCTTCCTTCTCGACCCTTCGAT
TTTCCTCGTGCACCATCACGCAATGTCGACGAAACACCTTCCCTCCAGGCGTGTCCATCT
TCACGTTCATGATCTTCTGCAATTCGGTGACAAAGGAATTGAGTTCTCCCTCATCATCAT
CCGTCCTTCTCCTCTTCATACTCGGATGTTGTTGTTGTTCCATAGTTTTTTAAGATTCTT
CGATGTTTCCGCTATGACGATCTGGTGTGTATTAACCGACTAACCCTTCCTCGCTCCAAT
TTATCTAAAATTAGAAACGTGTCCTACCTTTTACGTACAAGTCCTCGTTTCCCACGACAC
ACGCCGCGTTTCGCTTAACCTTCCCTTCCTTCCTTCCTACGTCATCATCAAATTCCAGCT
CGCTAAACAAAAACAAGAAAGTCGGTAAACAAGATGTTTTCGAGCGATGGTTGTTTACTA
GGAAGCTCGGTTTCCTCTCCCGCGTCACACCCTCTTAATTTTCGACCAACGAGAAAGCGC
TTCCCCCGCATAACGTCAGCTCGCTTAAAATATCGTCCAACGAAGAGAGACCCCTCCCCG
CATAACGTCAGCTCGCTAAAAATATCGTCCAACGAAGAGAGACCCCTCCCCGCATAACGT
CAGCTCGCTTAAAATATCGACCAACGAGAGAGAAAGACAGACCCTTCCCAGCATAACGTC
AGCTCGCTAAAAATAATCTAAGCGAGCGAACCAGCGTGCATATAAACCGCGACTCCTGCC
TTCCCAACTTCATTCTGCTTCAAACCTTCGAGCGAGAAACATACAGCCAGCCAGCCAGCC
AGCCAGTCAGCCAGACAGTCAGTCTACCAAACCCCAAGAAAAGCGAAGTCATGGATTGCT
ACTTCACCGAATCTTACTCCAGCGGTCTGGTCTCCCCCTCCTCAGAAGAAGAGTACACGG
TTCCCGAGCCTTCTCAATCCGTTCCAGTATACATCCCTACGCCCGTCAAACGCAAAGCCC
GCGACGAAGACAAAGAAGACGAAGACAAAGAAGATGAGCCTTCTCATAACAAGCGAGCTC
GCGTTCTTCCGTCCACGGTCGAGAAGGAAGCCCGACTTCAAAAAGTGCCCTTCATCACGA
TCACCATGTCCGCCGGCAAGAACCTGACCTCCGTGCTGAAAGTGTCCAACTCCAAAAGAC
TGGGAGCCAGCGAGTTCATCAAAACCACGGCCTCCAAACTATGCGATATGTCGTCGTCCA
CTCAGACTCAGACACAGACACAGACCACTCAGACCGAGAAAACTCCTCTGCCCGAGCTTC
CCAAGGCGATCAGTGCCGGCTGGAGCAACAGGGTTCGTCTGTGCGCTTCGTCCCTTCTCC
TCAAACCCAAGGATATTCATCAGACGTTGATCACCGCTTACACCTCCATGGTAAACGAAG
GTCACGACGTTAGCTGTGTGAACAAGTACGAACTGAAGAGTCGCAAGTGGTACAGAGCGA
TGAGAGACTTGTTGCAGCAGCACGTGTTGATCGTGACAGCCCTGGATTTCGATTGAACTT
TTGTTTGTTTGTGCGACTTTTGTCTCGCTAGTCTCAAAAAATATAAAGTCTTATAAAAAT
ATAAAACCCGCTTTAGTTTCTTCTTCGCATGAGTTTTGATTTGTTTGAGAGTTTGAAGGC
ACCTGCTCGATCAGACCTGTAAGAGTTGTATAAGTTTGTTGTTGTCTCGCTCGTCAAACT
TGTTAATCCGTGAGAGCCACTATAAAAATCACAAAGTCTGACGAGAAGGACAGAAATCCG
TGAGAGTCACTTAAAAATCACAAAGTCTGACGAGAAGGACAAGTAATCCGTGAGAGCCGC
TATAAAAATCACAAAGTCTGACGAGAAGGACAGGTTATATAAATCGATTGAAAAATTAAC
CGATCGAACGAGAAAGACAGGGGGTGAAAACGAGCGAGCAAAACGCTTAAACTCGACGAG
AAGGACGGGCATAATTCGTTGAAATTACAGACTTTAGCCGCTAAAACTAGGAAGATGGGG
GACAAACGTTCAAAACGAGCGAGCAAAACACCAAACTTGACGAGAAGGACGGTATAATTC
GTTGAAATTTACAGACTTTAGCGCTAAAACTAGGAAGACGGTGGGACAAACGGTCAAAAC
GAGCGAGCAAAAGTCAAAACGAGGAAGACGAAAAGTCACCCCCCTAAAGAAAGCTCGCAA
AATCCAGACAATTCTGACGAGGAAGATCGTCAAAATCGACCGAAAACGCGAGCTCGGACG
ACCGATGCAGAGGACGCGGCCAATGAAAAGCCAAGGATTGGGTCACGTGTGCATACTAAT
GAGGTCAACAGAGGTCAGGCCACCGAAAAATTGAAAACTCGGTTTTACTATAGTTCCACA
GGGTGGACATGACTTTTAGGGTGGCCTGAAATTTAGACTGCCCTTATTACTCCAGCTTTT
TAAGGGAATAAGAAATGGAATTCTAAGAATCCATCTTCCATGTCACCTTCCACCCATGGA
ACTATAGTAAAACCGAGTTTTCATTTTTGAGGTGACTTTTCGTTAATGACGTCACAACTT
TCATAAATCCCTGGCTTTTGATTGGTCGCGACCTCTGCAGGACCGATCGAGCGCTCTAAT
TTCGTCGATTTCACCCGTCTTCCTCGTCAGAATCGGTCGAGATTTGCTGTTTTTGCCGTT
TTTGACCAGTCTTCCTCGCAAATCTGGACCAAAATCTGCGAGCCCGGTGAACTAGGGTGG
CTTTTCGTCTTCCTCGTCGGGGCTTACGAGCTCTAATTTATCGATTTTTGACCCGTCTTC
CTCGTTCGATTTGTGCGAGATTTGTGCGATTATTGTGTGTTTGGGACCCGCCTTCCCTCG
TCAACTTATCCGAGATTTGTGAGTTTTGACCTGTCTTCCTCGTCAAGTTTGTGTGTTGTT
ACAAAGCGCCTGTCTTTTCTTAAGATCTAAACTCTCCGGCTAACTTCAGTTACAAAGTGC
CTGTCTTTCTCAACAAAGTTTAAACTTTTAAAACTAGGACTAACTTCATTGCCTGTCTTA
ACAAAACTCTCTGGTTTAACTTTCAGTTTACGAGTGCTTGTCTTTCTCAACAGATCTAAA
ACTCTCTGGCTTAACTTTTCAAGTGCTTGTCTTTCTTTCTCAACAGAACTCACTCGCATG
CAAGTCAAAACATAGCAAAACAAACATAAAGTTTTCATTTTTCATTTTTAATTATAAATT
AACAAACAACATCATCAACATCAACAAACATCATCACCATCATCATCATCATCTGAATCG
ATCACGATCACATCGACGTCATCGACAACAACAGCAGCAACAGAGTTCGATTGTTCACTG
GCCAACAGAGCGTCAACCGCGTTTTGAGTTTCGGTCATGACTTCTTCTTCGTCGACTATA
GTTTCGCACTCGTAAAGTACATCATCGACGACTGGAACAACAACTGGGGTCACTGGAGCA
ACTTTGGACAACCTGGCGGCTGCTGTGCGGGCGAGAGTCAGTCTTTCACCGGCCCGTACG
AACATGTTTCTGATCTTCTTGATTTTCTGTTGTTCTTCTTCTTCGTCACCCCTGACTCGC
TTGCGGGACTTCTTGAGCGGTTTCTTGACCAGGGAAGAGATGTGACGAGGCACGAACAGG
TTGGACTCCCCGTGCTTCTCGAGAAAGAAAGGGGTCTTTTCGGTGATCCTGGAGTTGTAC
AGGTCGAACAAAAATGCGGACCTGGGCTCCATCAGTTTGAACACGGTTCCCTCGTAAGTC
ATCTCGCGTTTGTAGAGCAGGAGTTTACAGGACTTCTTGCACAGGGGGCAGTAACCTCCG
ATCACGATGTCGTTCCAAGAGGGCTGAGTGTAAAGTTCGTCGCAGTCGGTTTTGCAGGAG
GAGCACATGGTAACGAAGGGGGTGGTGTGAGGAACCGTGAGTTCTTTGGCTTCGATCCCG
GTGCGCTCGGTCAGTTTGCGAAGAATGTACTGGAACACGTCTCCGTGGTGATCGGCGTAA
GCCAGTCCCAGTTTGCTGGCGGCGGCGTGGGCCATCTCGTGAATCAGCGTCTGTTGAGGC
TTGCTGTCCGTGAGCTCGTGGGAAAAGATCTTGATGCTGTCCCCGCAGTGGCTGGTCTCC
CCGAGAACTCTGGAAGGCTTGTAGTTCATGTTGTTGGAGACCACGGATTCGTAAGGCAAC
AGCATGTTACCCAGGACCACGCGGTTGGTCAAGTTGTAGACCGACGATAGGCTGCTCTCG
ACGTCTGGTATGGACATGGCCTTGGCGATGTACTCGGGAAGCCGTTTGTCGTGAGAGGCG
TTGATTATGTTGTTGAACACTTCTTTGGCGGTGGTCTGCCAGTAGATGTTAGCCAATCTC
TTGAGGTCGACCGTGTCGTACATGGGATGATCGTTGAAGCCCCTTAGACAGTTCCTGGCG
GCCGAGTTGGTGCTGGAAGTGCAGACCACGCCGGTGATTGTGTTCGAAAGCTGTTTGTCG
CTCAGTATACCGGCGTTGTAGAGACTGTTAATTTTATCCATCTTTTTCTTCAGAGTTTCA
GGAAAACTTAGAGTAATTCTTGTTTCGTTGAAAACGGCAGAGTCTTCGAGTTCTTCAAAA
ATGTAGGAACTGCGGCGGAGGAGTTTTCAAAGTCTTCTTCTCTGGTAAGGCAAGGCGGGC
AAGGCAGGCAGGAGAAGTGTGGCTTGTCGGTTCTCGCATCGAGATATGAAGCAAACTGGG
AAGCTGGCTCGGCTTATGAAGGGACCAGGGCTTGTACGTCACCGCTCTCTCATTGGTCTG
GTTAATTTTAGTAACATCGCCTCATAGCCCACGTGAGAGCTCGCCGGTTGGCTTATAAAG
ATAGAAACTACATCACGTAGCTTTCTTTAGTCCCTTTTGCGCACGATACTCGACTGACCC
AAAACAACATCCTCCTAACGCGCGTCATTCGCCCACTCGAGACGTCATTAACCGAGAAAA
CTCGCTTCGTAAGCGGTTTACTGCGACGAAAACAAGTTGTTTGCGCGAGCTAGCTAGCCC
ACGTGAAAGATTGGAGCCAACCGGCGAGCGTCCCGTCGATTAACCGAGAAACTACGACGC
TCGTAAACAGGATGTTTTGCTCGCTGGCAAGGACGACGAAAGATCGCGTGAGAGGCTAGA
ACCAACCAGCGAGCTCGCACGTGACGTGAGATCACCGACTAAAGATAGCGACCAACGAGA
GAAGAGAAGAGAACGCGTGATCAGGCTTACATCATCTCGCTTAATTTAGACAGCCAACCA
GAGGAGTTCTGCGCGCGCAGGGATGGTAGAGCTGGCTCCTATAAAGCCCGAGCGTTTTCA
ACAGATCTTCACAAAGCTTCACCAGCTCTCCTCAACGGTTACAACGACTAGCTGCTCCTG
AACTTGCCTTTGCTGAATCTTCCACGGACTCTGAAAAATCCTGAACAAGCTTCACTTCAA
AACTTCATACTCGGTAAGTTGAAATTTTTCTAAGTTCTCTTTCTATCTTCTATGTTTTCG
TTAAAGACTTAGTCTTATTTTGTCGCTTTTCGTTTAAAAATGACAGAGTCCGCCAGAGCT
CAATATCTCGCCAGGACTTTGTTAAAATTTCTAAGTCTTCCTTCGTTTTTCGAACTCTAA
CTTTTCTCTTCTCCCATACGGCAAATGAAACTTACGTTCTCTTTCACTTTGTGTGTTTTC
AGATAAAAGATATGGCTCTTATCACACCTACCGAGATCCTGTCCACCATGAACGTGCTGT
CTCAAGGAGCCGCTCTCAACGGAGGGTTGATCATGCTCACCAACCCCGCATACATGGTAC
CTCCTACCGACGAGACCCAGAAAACCATGCTGAGAAACGTCATCTCCTACTTCCAAAAGG
TGATCGGAGACGTAAAGCCCGAGACGACAACCGCCTCTACTAACACCTCTGACGACGAAG
ACGTTGTCGTAGCCGCTGCTCCTGTTGCTGAGACCAAAGTTACCAGCGAGACTATCTTCG
CCGTGCCAGCCATACCGGTTCGCAGGGCTCCACGCAAAGACATCGCTAACTGCGTGGAAG
AAGAAGAACCAGAAGAAGAACCAGAACAAACCCACGAGATCGCCGAGATCGACTTTAGTT
TCTTAGAAGGATGCGTCGATCAAATCGCCATGCCACCTCCGGCCGTACCTGTCTCCGATG
TCGTTCTTCAGACTCCCGCTCATCAACCCACCTACGAAGTCGCTACGACAGCAACGACAA
CGGCTGACGTGGACATCCTGGAACAGGCCATGAACTGCGCTGACATGTACGACCTTCCTC
CTCCTTCCGTTATGGCCGACGACTCTATCACCTGCGTCGACTGTCAAGGCAAATTCGATA
GAGTGGAGTGCAGTTACACGAACTTTGAAATCATCCCGTGCGGACATTTTATGTGCGACA
CTTGCTTCCACGCTCATCGGGGATTCGAGTGTCTTTACTGTCACGGACACATCAACAAGA
AGGACATGATCGACGAACTCTTGGACGTGTGTTGCGACGCAGAGGCTTTCGCTCTCTTGG
ACATGGCCGAGAAGGAAGAAAAAGAAGAAAAAGAAGCCGAAGAAGCCGAAGCCGAAGCTG
CCGAACTCGACGATGAAAAAGACATGGTAGACGTTACCCCGGTCGTAGTGGTCAACAACA
ACAACAAACGTAAAATTGACACGACCGAACAAGAAGCCGCACCCGCCAAGAAAGCTCGCA
CTTCCTCTGGAGGAGTTGGCATGCGCGGAACCAAGAAACCCCGCAACGTGCCCAACCGTA
ACTGGATCCAGTACGCCAAGGACAACGCCGATCCTTCCAAACCGGCCAGGAAGATCAACT
TCGCCAAGACGGAAGTCGCCGACATGCAGGCGGTCAGACAAGCCTACAAACTGCCCCGCG
ACGACAAATGTTACCTCAAGAACGTCAAGAAGTCCAAGTGCGTCCTGGGAGACATTGACG
TGTGCAGAGTGTTGAAAGACATATACATGGCCAAGATGGACGCCAAGTCTGCCGTCAAAC
CTTCCTTACCTACCAAGTTCCTGACCCGCTTCGTGTCTAACCTGCAAGTGGGGAAGTGCC
GAGTGTGCGCCATGGACTTGCACGAAGAGAGCGCACGAGACTGCGGTTGCAACTGCATTG
GAACCGAGTGTCTCAGGTGCCACAAGATCGACGTGGCTCTCAGAAGGGTGGCTCTTCCTT
CCGAAAACCCCGAGAAGCACTGTCTGAAGTGTCTCTCTCACCGTGGCGACTTCGACATGC
CAGCCTGTTGAACAAACAAACGATGAACTCTTTGAGATTTTGTGAAATTGTATTTGATGT
TGAATTGAAATTTTTATCATGTTCTCACCTTTAGTTTTATTAAAACTATGACATTGAAAA
ATCATCTTCTTTATTTTTACGTTGTACGGGTTTCCCACCTTTGGTTTTTAGTTTAGTTTA
AGACAAGGTCTTTGAAACTTTCAAACACGCACGCACGCACTCACTCACATTTACATTTGA
CGCGAGAGTTATCTTTGTGTTAGTTTACGGGGTTTAACTTTATTGACTGACTGACTGACG
CTAGCTCGTTAGTTGGTTTGCTTTGTATAAGGACTTTGTCCGCGAGCTTTTTGTTAGGGG
GTTTACTCGTATGAACTTTGACTGGTTTTTGGGGCGCGAGAGTTTGGTTTGGATGAAACG
CACCCGCTATCGATAGATAGTTTACCTTTCTCTTTTTTTGAAAACGCACCCGCTATCTAT
CGATAGTTTACCCTTTCTCTTTGAGGTTTTTGGGAAAACGCACCTGCTATCGATAGTTTA
ACCTTTCTCTTTGAGGTTTTTGGATGAAACGCACCCGCTATCTATCGTTACACTTCTCTA
TCGCATTAACTTGTCTTTTGTAACTTTGCTCGTTTTGTTAGGAAAGATAGATACACGAAG
GAAGCACTCGCTCGTTAGGAAAGATACACACGAGGAAGTCATCGCTCGTTAGGAAAGATA
GATACACGAGGAAGCCCCCCTTCGCTAGACACTAGGAAGTCAGTTCGTTTAGGAAAGACA
TAACACTAGGAAGCACTCGTTCGTTAGGAAAGATATAACACGAGGAAGTCATCGCTCGTT
TAGGAAGGACAGCCTTTGCTAGGAAAGATATAACTACGAGGGAAGGCCCTTTACTCGTTA
GGAAGGACACGTAACACTTAAAGTTTGTTTGTTTGTTTGTTTGTTTGTTTGTTTGTGGCT
GCGTGGGGCTTACGACTGTCGTAGTGCAGAGACCTCCCCAAACTTTCCCCCACAAAAAAA
ATTGTCACAGGTTTGAGCCCGAGCCAACACCAACCAAACAGGAGTCCGGCGCGACCCATT
CCCCACCAAAAGGCGCGACCCATTCCCCACCAAAACTTCCCTCTCCCCCACCCCCGCCAG
TTATCTCGACCCGCGGAACCTTTCATCCTTCCATAACCTCTCGCTCGCACTCTCTATAGT
AAAAACCGGTCTAACACTACTTCGCGTTAACCTGGCGGCTTAGAGGTTAATCGCCTACCC
GTCCCGTATCTATAAAAAAGGTAGAAAAAGGTAAAAGGTTTAAGGTAAAGGAGATAGGAG
AGAAAGGAGGAGAGAGGATGTGTAAGGTAAAGGGAAGGAGATAGGAGGGAGGGAGGGAGG
GTTAGGGAGAGGGGGGGAAGGAGAAAGGGGGGATAACTCTTGGTTTTTTATCAAAAACTA
GGTCGACCGGTCCGGGGGCTTGCTCGCCGCTAACTAACAGAAATATAAAACGCGCGCGCT
CGTCTTTCGTCCTTCCTTGATCTTCTTCTTCGTCTTCTTACTTCTTCTTCTTATTTTTTA
TATATAACTCTTTCGTCTTCCAACAATTATTTTTTTAAAAAAATTGAAGGGGGTCGTTTT
AGAAGGTACGGGGGGTTAAATTACGACGAGGGGTTAAAGGGGGTAAGAGTAGGAGGGGAG
GTGGGGTAAAATTTGGAGGGAGGAGAGGTGGGGTTGGGACGAGGATTAGTCGAGACTAGC
GTTCTGACAAAAAATCTCAGACGACGGCCAAAAATATTCGTCGAGACTAGCGATCTCACT
CTTTTTTCAAAAAAAGAAAGACACAACACCTCGCGGTTCGTTATCAATTTTTATTTTATC
AATTTTATATCTCCCAGCGAGTGAATCTCGCTCTTTCTTTTCTTTTCAATTGTAAATCGG
ATTCTCCAGTCTAGAGATCCCTCGTACCGCATTTCCCGCGGTGTACTTCAGATACGGGCA
GTTTCTATTTTCCGCCCACCTGGCGTGTTCTATCATGGCGACGTCTCCCCGTTCCCACGT
GCGTAGAATCTGACCGCAAAAATGGCACGCCACCCTGTCTCCCCGTCCCGTGTAGTACAG
TCCCGCTGCCGCCAACTCTTCGGGTTTCATGTGAGACTGCTTGGGCCACTCGAATCTCCC
GTAAGATTCCAGCCTTCCCGCGTAGGTTCCGTTGTCCGTGGTCGAGTCTACGGCGTCCGG
AACCGTCTTGCAGGCGACCGACAAAAATGCGCAGTCGTACATCAGTCCGTGTTCCTTCTT
GGTTTCCCGTTGATGAATTTCCATGGGAGATTCTCCTTCTTCTCCTCCCCACTCCGAGAT
TTCCAGAGCGCAGCTGAAGCACTTGACCCTGTCCGACTTGCCGGTGTAGTAAAAGCCCGC
CTTCGCCAGTTCCTCGGAGCTAGGTTCGAAGTTCCAGTAAGGCGAGAAGGACTCTAGTCG
ATCCTCTTCTTTGGCGTAAGGAAGTTCGACTTCCGCGAGTTTGCGATCGGGGGAATCTTT
GTCGCGGAGAACCAGGTAACCTCCCTCGTCGGGTCCCGCGCTGTGCCAGGCGTTGACCGC
CGACATCGATACGGCTTGAACGTACATGGACGAGAAGACGTCGATGCCGATGCTAGGTCG
TTCTTTAGGCGTGATTCGTTGAGTCACCTCGAGAACGGATTCGACGATCGAAGTGGGTTT
GTCGATCTTCATGGTTTTCTTCTTGTTGTTGTTGTTGTTGTTGTTGTCGTTCGAAGTAAA
AAGAGATTTCGAATGAATGTTCAAGGAGAATCGGTTGGTTTTATAGGTGTACGTGCGAGT
GAGATGTAAAAAGGCGTTGTCACGGAGGTAAGGCGATGTGTGAGGTAAGGTAAGGTGAGG
TAAGGTAAGGTGAGGAGGGGCAAGGCGAGATAGCGGGTGCGTTTACTAAAGTCTAGCAAC
GATTCTCCCAAAAAGTATAAACGAACAAGAATCTCTCGCACGAGATCATTCATGCCTAGA
CGAAGAAGCGAGAAACACCATGAAAAGAAGCCACGACCAAACCGACATGAGCAGCAGCGA
CAGCCGCGTCAAGATCCCTCACCTCGCGGATCACGATTACTGCTTACCTCCCGAGGAAGA
ACGGCAGCGGACTCTACTAGACGTGATCTACATGGAGGATGATTGTCAAGCTCACGAGGA
AGTTCACTATGATGAAAACGTGAGTGCCGAGGATCTACACTCGGAGATCGAGCGCCTGCG
TGCAGAGCGAGCATTGACTTTAACCGAGAACGAAACTCTGCGCGCGGAACTTGAACGCCT
ACGAGCGGACAACGAAAAGAAACTAAACGATGAGACTGCCGCACTACCGGAGCTTGAAGA
CAAGAAGAACGGGTTCGCCAATTCTTTCATCGCCAACATTCACTCCGAGCTCGGTTTGGA
GATGATGAACACTCCGGCCGGTAAAGTTTACAAGGAGATGTGTCTGGCGGTTCACGACGA
GAATGTGATTGCGGAGGATGAAGGACGGGAGCCCAGGAGTGTTATGATACCGCTGACCGT
CGACGTGATGAAGGAGTTGGAGTTTGATTTCAAAGATAACAAGGCGACTAATCAACAACG
TGACCGGAAGTTGAAAAATATACAATGTGATGACGTCATGAAATATCAACCAATGAAAAA
TGGCAGCAAAGACGCTGCCAATTCTACTATAGAGAAATTTATTCAAACTAATAATATTTT
CTCTATGAGGGAAATGATTCATGATAAAAACACAAACAATATACCTTTACTGACCATCGA
TCAATTTATGCGATACATCATCACCGGTATAACCCAGCAGAACCACGACATAAGAAAGGA
TGTGAGTAGGATCATGGCCAAGATCCACACCGCCTCTGATCGTCAGCAGTACAAGGTCTT
CAAAAACCTCTACTCTGACTGGCTGCGTCAAGAAGAACAAATCAAGACCCTGTCACTCGC
CAACGCTCTTCTAGAGAAGGAGAAGGAGAACGAGCGTCTACGTGCCGACAACCAAACCTT
ACGAGCAGACGCTCAAGAAAAGCGTGCCGTCAAAGCGGAGTTCAACGAAGTCATGTTTCA
CTCGCCCACCGACCGAAGAGTCTACGTAAACAAGGTCTTCCCCAACAGAAACAAGAAGGT
CGGGGCAAACCTGATCGTCAGATCCCTGATGACGCCGCGAGACAACGAGAAGGAGATGAA
CAAGCTAGTAGGTCCCAAGAAGTGGAGCCCTCTGTTTTGTTCTCAACCCCTTCCGGAGGC
AACGTCAGTCCGCGATGTCTTAGTCAAAAAAGGTTTGCAGAACGACAAACTCGTCGGAAT
CAACAGAGCGATCGCGTACAACGCTTGGACTGGCGAGCAGAAACGATGGATGAGCGAGAT
GAAACAACCTCAACATCAACTACCCGGAGGTAAAAGTTGCGGGGAGAACTGGTTTCGTTA
CCATCCCGTAGACACGCACGACGTAGAGAAGATCAAGAAATCCTTCTCCCACTACGCCCG
ACAAGAGTGCGAGAAGATCAAGAGAGATATCTTCACGTGAAAGAAAGAAAGAAGAGAGAG
GAGAAAAGGGATACGCGTGTTTTTATTTATGAAAATAAAAGTTTTTGAATTTTATAATTT
TTGACGTTCTAGTTTGTTTTTATATAAAAATGTGAGTGCGTTGGAGTGCGGGTGATTGAA
ACTCGTCGAGGAGCGAAGGACCTGACCGAGTTTGTGGTAAAAGCAGTGGCCACAAGAACA
CGAGCGATATCTCATGGCAGGAGCGACTAAAGACGAAGTAGTTTGACGAGCAAGAACCCC
GATCAAAAGTCGAGAGTTATAAAAGCAGTCAGAGCCACTAAAAAGGTTTGAGCGAGCGAG
ACCAAGTCTGTACGAGCAGTCAGAGCCACTAAACGAGCGAGACCAAGTCTGTACGAGCAG
TCAGAGCCACTAAAGTTTTGAGCGAGACCAAGTCTGTACGAGCAGTCGGAGCCAGGTTTG
AGCGAGCGAGACCAAAGTCTGAACGAGCAGTCTGAAAGCCACTAAAGTTTTTGAGCGAGC
TAGTTTTAATAAAAATCTGACGAGAAGAACGGTCACCCGAGTCAAAAACAGGAGATCTCG
ACGAGTGTTGCAGAGGTCGCTACCAATGAAAAGCCAGGGATTGGGTCACGTGTGTATATA
CTAATGAGGTCAACCAGAGGTCGAGCCACCGAAAAGTCGAAAACTCGGTTTTACTATAGT
TCCACAGGGTGGACATGACTTTTAAGGGTGGCCTGAGTTTTAGACTGGTCTTATTACTCC
AGCTTTTAAAGGGAATAATAAATGGAATTCTAAAAATCCACGTCACCCGTCACCCGTCCA
CCCATGGAAGTATAGTAAAACCGAGTTTTCGATTTTCGAGTGACTTTTTAGTTAATTTAT
GCCTGTGACGTCACAACTTTCATCGATTCACGGCTTTCGATTGGTCGCGTCCTCTGCAAG
ACTGGTCGAGCGCTCTAAATTTCGTAGTTTTTGACCGTCTTCCTCGTCGAACCGGTCGAT
TTTCGGGAGGTCTCGCGTTTTTAGGGGTGGATTTTCGTCTTCCTCGTAAGGTTACTCGCG
AGCTTCAACTGGTTTTTTGGGGGCCCGTCCTTCTCGTCACACGTAAAAACGCCGCTCGCA
TAAATCGACGGATCTCACTGTCTTCCTCGTTCACATGTGCACACGCTCGCATAAATTGCA
AGTCCCACTGTCTTCCTCGACACATGTACACGCTCGCACAATTGTCAAGTCCCACTGTCT
TCCTCGACACACGGGTCACGCGCTCACACATTTTTTTGTCAAACCTCACCGTCTTCCTCG
TCGACCAAGAACGCGCGCACAAATTGTCAAAGTCTCACCGTCTTCCTCGTCACGGACCCG
CGAGCTCGCTAAATTCAGTCGATGGGGCGCCGTCTTTCCTCGTCGAGGGGGTCGATCGCA
CCGGCTACCTCAAAATAATCCGGACAATTCGCAGGTGGTAAGGTACCTTATAGGCCCCTG
AGACCTGTAAAGTGTCCGAATTGCGGCTCCCTCGTTTCAGCGGGTGCGATCTCGGCGACT
CCGAATTATCGAACGTGCGTACTCGTCCGACATTGCGAGCGCGGGAATCTGGGAGTTTGT
ACGTGCGTCCGTGTTTGACTTTGCGAGCGCGGGAATCTGGGACTTTGTGCGTGCGTGCAT
GTTTGTGCGTGCGAGTGCGAACTTTGACGACTTGTGCGTGCGTCCGTGTTCGAAAACTTG
CGAGCGCTGTTGGTCGGTAGATGGTTGGTCGTGCGTACTTTGCACGTGTGAGCGAGCTGC
GTAATTCGTCGATGACTGGCGTGCGGACTCGACGACTGTTCGCGCGCTGGGGATTTTTTT
GGCAAAGTCGCTGTCTTCCTCGTCGACTGTCTGGCGCGCTGTTAAATCGTCAAGTTCGAC
TGGCGTACTCGTCGACTGTCTGGCGCGCTGGAAATCGTCAAGTTGGGGCTGTCGTACTCG
TCGACCGATCGCGCGCTGTCAAAGTCGTGCCGTCTTCCTCGTTACCGGAGATTCGAGATC
GCACCGGCTACGACCAAAGACGCGTCCGCCATCTTGGATTGTGACGTCATCGTGCCCAAA
CCACACTCATAGACGTCTATAGGGGGGATAAAAGTGTGGTTTGGGCGCGATGACGTCATA
ATCCAAGATGGCGGATTTGAGTTCGTGCGAGCGATATTTTGTCATGGCAGGTGCGAAGGA
ACTCCGACTTCAGTCAGCGCGCTCTCGACGACAGAGTTGAGGAGAAGGTGGGACGGGGTT
ATACGGAGCGAGGCGGGGAAAAATGGACAAGCGCGACAGGGGAGACGGGAGGCGAATTAT
AGCGCGCGGGGTTTACTAAGTCGGGGGAGGACGAGCGAACTCGATGAAAATGGCGAGCGA
GACAGGGCGGTTAAATTGGTAGACGAGCGGACGCGGGACAGAGAGAGCTGGAACCTTTGG
GACGTACGAGTAAGACTTGGGGGAACGAGAGCGCGCTGGGATTTACGGGAGCGGACAGGC
ACGAAGACCAAACAAAAAGAGAGAGAGAAGAGTGAAGTTTTTTATAAGAGGTTTATTATT
GGAAAAACTCGTGAGCGTTTGGTTTGAAAAATCACGCTTTTTTTGGGTGGGAAGAGTTCC
TGCTTTTTGGGGGTTGAAAAACCCCGCGAGCTCCGTTTTTTCGAGTACCGCTACGTCTTC
CGTGTCTCACACCGCTTTATCGCCTTTTTCTTTCGGGCTCTTTCTCGCTTCCCTTTTTTA
AGAAGACAGATTTGACGAGGAGGCGTTCAGGAGGGTGAGGTTCTCGATGGTGAGGGAGGT
TATGAGGGGATCGGAGGTGCAGGGGCAGGTTCCGAGCATGGTGTAGAGGGTTTCTACTGG
AGCTCGTCTTCTTCTACGTCGGACAAGGGTCCTATCGGATCGACCACGAACTCGTTCAGG
CTCCTCAAGTGAAACTCCGTTGTTTCGAGGAGTAAGTCTTTCAAAGCTTTCACCGAGGGG
TGGTTACGCGGGTAGTATAGTCGCTGGATCGTTATGCACTGCAAGACCTCGAAGGGGTTT
ATCTCTTCAGAAACGTAGGTGTTGTTTCTATCAGACATGTTGGAGCGAATGAAGTTTGTA
GGATGAGAACTCTTTATAATCATGGAGATCAACGTACATCCTCACGTTAACACCACGGCT
TACAGACACAAGATGCCCGAGATTGAGACGAGGATAGAAGGAGGTTCCTTGACCAAGTTG
GTTAACGTGCGCGCGGTGGCCAAGGCCTTGAACAGGAAGAAGGAACACATCGTAAAGTTT
TTGGGGTGCGTTTTGGGGGTTGGGGTTTGCGCGCAGAACAATTTGATCGGAGGTTCGGTT
TCTCGATTGAAGGTTCAAGAATTGATCGACGTATACATAGCGAATTTCGTTCTCTGTGAC
CGATGTACGAGTCCAGAGACGGTGCTTCTTTCCGGCTCCGGTAATCCGGTTTTGAGGTGT
GGTGCCTGCGGTTACATAGGACGTGTGTTGGGAGAAGAAGAGATGATCAAGGACATGGTA
GACGATGAGTGGTAGACAAGGGCTTGTATGAGAAGGAAGGACGTGTGAGAAGGAAGGGTG
TGTTAGAAGGAAGGACACGTACGGGTAAAAGAATAAAAGGGACCAAGGAGCTTTACACGT
TATCAGAATTTCTGAACTCGCGAGGACGACACATCTTTTTTACACAAACCCTACGAGAAG
AATCTAACGTCATCATGGCAAGCAGTAACATCGAGCTGAAGAGATTTATGGATAAATATG
CAGCAGTACAAGGAGAAGAGAATAAGATGAGGCAGATGGAAGCAGAACTGGACGAATGCA
TCGTCATGAGACTAAAAGTGGTGGACGCGAAGATGAGGCTCGCGGAGGTGAAGACAGAAG
GATCTCACGAGCACTTGCTTAGGATGGAGGCTGAAGCTAAGGCTATGGAGGCTGAAGTGG
TTTGCAAACAAACCCTCCTGGAAATTCATGAACGTAAGATTGAAGAACTCAAAGCCCAAC
AAGAAACCGACGTAGCACTCTTTAAGAAAGAGTGTGCTGAACTATCGGCAGAGAAGATCA
AATTGGAGAAAAGAAGGGAAGCTAACAAGTTCAACATGGAACGTATAATAGAACGCATGA
ATCAAGACCAGACAAACCACGAGAAGCAGTGAGATTATAGGCGAGATGTAATCGCCCCTT
GTCTTGTTTGAAAAAAAAAATAAAAAAAAAAATATGTAACTGAAATCATGTCTTATTTTC
TGTCACAAAAGGTATAAGAGTGTTGTCTTATCCCGTTCAACCTCATTTAGACCCCGAACG
TCAAAGCGAGAACATGGACGAATTTGACTTTTCGGATTGGTTTGAAGATGTTGGTAGCTA
TGTCGAACCTATGGATACTGATTCTTTTTTGGAAGAGGTGTGCGGGTTGTCTTTACCAAC
GCCTGTACAACCCCCTCCTCCTCCTCCTCCTCCTACTACCCAAGATCTGTCGTTCGGAGA
TTCCTTTTTAGAAGAAGTGTGCGGTACATCCGTATCCCAACCTAAAGATGACGAGGTGAA
TAAAATGATACAAGAGCTCTCTTCCATCTTTGAAGACGAACCGCCTTCACCGCCTAAAGC
ACCGCCTCCTAGATACTTTTCTTACGACGATAAGGTTTCCCTGTTAGACAACGTGAAGGC
CGCTAGCAAGTTTCACAGATACAGTCGTAACGGACACTACTTCGTTTCTCACAGACACAG
GCTTGCTCACGATCCCTGGTCTGAACATATCGCGAGCCAGCTGTACACGAGATGCATGCA
GAGGGGTAACAATCATCACGTTGTGAGCGAAGTCATCTTCGACAAGGAGAAGAGAAGGTG
GGAACACGGGAGAGTGAAGAATGACGACGAAGATCTGGTCAATGACGAGGGAGATGTTAT
CGAAGATCCGATTACGAGGGCGGAGAAACACCCGATGAGATTCGACGAGGAGAATGATAC
TAGCGATGAAGTAAGCGCGCCCGTTATGACCTTTGACAAGATTAAGGTGATGACGGCCCC
TTACAGCGATGCTTTCATGGCAAAGCTCAACACGGCAAACTCTTTGGACGGGTGTGAGAC
TCACAAGATCAAGAGAATAAGAACTGCCACGGGCGAGATGAGAGAGGTGATGAAAGTAAA
CCCGTCCTTTCCAGTTCACAAGACGAAGTTTGGACCGGTGCCCGCAACTCGTGTGGCTTA
CAAGCGAGCTGATTACACCGCCAATTACAACGCTTACGCTCTTGAAAAACCGAACAACTG
CAACATAAACGGGACCAGAGGAACTCACGAGTTTATTATCGTAAACAGGATCAACGAGGC
GCACTGTCAGCTGAACAACCCCCACGGGAAAATGTACACGATCTTAGACATGGATTGCGA
AAACAACAACAGCATCACGATCGACTCGGGTTTGAACGGCACGATAGCCATGTCTTACAA
GTCTAAGATTTGCAGAAAGCAAAACGAGAAGGGACAGAAGAGAAAGAGGGAAGATCTGGA
TGACGATGACGATTTGGGAGGAGGAAACGAGGACGGAGAGTGCAGGAAAGAGTTTGTCTT
GGTTCAGAAGGCGGAGTACGGAACTCACAAGACGACGATCATGACTAAGAAGAAGAGGTT
TAATTTGAAGAAAGGATTGGTGGGAGACGTGACGAAGGAAACCAAAAATGAGTTTATGAT
GGCCAAGCTGAAGGCTCAAAGAGAAGAGGTGATGAACGCGTGCTGCGGGGCGAGGGAGAT
TCAAGTACACGCTCACTGTTTCAACTGTTCAGCTTTGGGAGGGTACGAGATCATAGACCC
CGTGCAAAACTTGGCGTGCAAGATCTTCGAAGACGAGAAGATTTTAGTTTCTATAGCCGC
CAACAACATAAAGGGGATGAGTATGGTCATGAGCAACTCTTTGTCGAGCAGTATCGTGAA
CAACTTTTTCGATCTGCTTTGCTGGAAGTTCAAAGTTCATAGAGGGACGGAGGAAGAACA
GGACAGGTTTTACAAGCGGGTGTTGAAACCCATCGCTCAAAAGATGGACATCTCTCGATA
CAATTACGCGCAGGCCGGAATCTTTTGTCACTCCATACTCAAAACATCTCCCATGTTTTC
CCAACACCATCTGAATCTCGTGAGTCAGAAGTTCAACAACCCGAGAGCCACTGAAGTTTT
CAAGAAGGCCTGCGTGGTAGATGACGTGGCTACTAGGATGAACGACAAATGGAACAGCAA
GAGGCCCCTGGCTACGGTGAACGTAAAATCCAAGCCCACGCCTTCCAGAGTGAAGTACGC
GGCTACTATGTCTAGGGGTCCTTCCGTGCCCGATCTGTGGTACAACGCCTCTGAGAAGGT
CCGCGGCTTCATAGAAAGCTACTTCGGACCTTTAGACGAGTCTGAGCGCTAGGAGGGTAT
AAAACGCAAAGCTCGCGAAATTATAAATCAGTTTTCTGCGAACCTTCAAACCAGAAACAA
CTTAAAAAACTCTAAAAAGCCGAAGATGAAGAGATCACCAAGGAGCGGAAATTTGAATCT
TTTCTTTAATCAAAGCCCGAAGAACGAATTTGAGGAAAACATCGATGAAAAAGTCATCGT
TGAGACAAACGTAGAAGAAGTCGTGGAGACAAACGTGTCTGAAGTCGTGGAGACAAACGT
GTCTGAAGAAGAAGTCGTTGAGACAAACGTGTCTGAGAAGTTAGAGGACCAAAAAGTTGC
TGCTGCTGTTGATGAATCTCTTGACGTAAAGCCGCTCATGATTGTGCCGGAGCCGCCCAA
GCTGAGTCTGGAGGAGAGATTGAAGATCTTCAAAGAACGTCCCATCATGAAACTGAGTCA
CTTTCTGAGGGTTAACAAAGGAGTGGATTACAACAGACATCGCCCTTGCTACTGGGCCGT
CCGTACTTGCGTGATATGCACGGCTCCGTGCGACATAAAGGAGTACGCCGTGACTCTTTG
TTGCGATCTTCCGGTGTGCCACTCCTGTTCTTTCATATCGGGATACGCTTACGCTAGAAA
GAGCAAGCCTACGTCAAACTGTTGCCGCATCTGCACCAACGGAGGGATGAATATCTCGCT
GAACTATATCGACTTTATTTTGAGCGAACACTCTCATCAAAAAACCTTCACAAGTCAGTT
TCTGGAAGGAGTGGGTGCCGCGGATAATATGCAACTTCATAAGATGGTTACCGGCTTGGA
GGCGATTCACAATAATTACGAAGGCGTGGGGGATGATGACGTCTTTCTTCCCAACACTGT
GCCGATAAAACCACCCCGTAAGACAATCACCCTGTAAAAAACTTGCGAGGATCATTCGCA
AAACCGATGCGTGCCTTATCTATATGTAATAAAAATGACAATCAAAAAAAATCAAATTCT
CGTTTCATGTTTTTTATTTGTTGTGAATTTTTGTGGAAGCGATTGCGCTCGCATACTTAT
CGAAACTGTTGTAGAAAAGTCTTTTCTCCGTTTCCGTCATACTTTCTCTGTCTCTGATCA
ATCTTTCTCTCACGCGCATGGTGGCTTGAGTATGAGTGGCGACGTCCATGTATAAAGTAG
ACGGGGCTTCTCTGATGAAAACGCACTTGCAGATCAATCGTTTATGTTGTTCTATAACGT
CCGTGTAACCTATGGCCAGGTTGTCTAGTTTGCAAATCACGCAGACTCGAGAATCGAAGG
GCGTTTCTACTTGAGATCTGCTGTCGGGTCCGGACTCGTTAAGTTTTAAGGGAACGTAGG
TGTCAAAGCCGTGAGTTGTAATCAGTTCTCCTCCGACGTTGGGCGAGATTATCGGATAGG
AAGCGAGAAGGACGCAATCGTCTATAAGTTTTGTAAGCGTCGGATTCGATCCGTAAACCA
CTTCTAAAGAGGGAACTTCGTAAAATTCGCTCATGGGGTTGACGTGATTTAAGACTTTTG
CCGAGGGTCTATCGTTCGTTGGGGAAAGGCGAGCTAGGTGTTTTTCCATACAAAGGTCCG
TGTAAATTCTGTGAGGGATGTCGGAAGCCAACAAGCCCGATCGTTTAATTACGAGCATGT
CTCTGGTAAAGTTGACCGAGGATCTCTCGTTGAGACCGTCTACCAGTTGAAGGGCGGAGA
TTAATCGATCCACGGAAGTCAAGCACACCTTGTAGCTGTAGCGTAGACAAACTGATATAA
CGGTGTTGTCTTGGTTGGTAAAGGGGACTATGAAGCCCGCGTAATCTTCGGCCAGCTTGC
TTTTCACGTTTAACAGTTCTTCTAAACAGTTTTGTAGTTGAGACATGGACGAAAACAGGC
TCTTCGTCAGATGAGACGATGCTATCAAATCTATGCTCTGTTTGATGGAGTGCCATTCCG
TCAGCATGAGGTTTACGGCGCTCACGACTGAGAATGTTTGCCCTGCTTTGAGGCGGGGGT
CGAATTGGTTCGACATAGCGAAAAGTCAGTAAATTTTTGTAGTAAGGTCTCCGAGAGTGG
TGACGGCGCTCTAGATGAAGAAGTTAGAGAGGAAGACGGAGGCGCGGGCATAAACGGTAT
ATCTTCTTCTTCTTCTTCCTCGTCTAGCATGAGTTCGTGCTGCCGAATGTAGTCTTTGCT
ACTTTTGGATGTCATGATGTCTCTGTCGCCTAAAGCCGATGTGCATTGGCTAGAGTATTC
TTCGATTCTCGAGTTGAAATCGTAATCGTCGTCCCCTTTGTCTTCTTCGTGTAAAAGTTT
GTCGATTTGTTTTACCGCCTTCTTTTCTTTTCTCAGGAGTATGAGTTTTAGACGCTGGAG
TCTGAAGCTTTGAGCGCACTCTTTGTGAAAATGATACTGTTCCGAGGTTTGTTCGGATCT
TCTGTTCATGGCGTGCCTCATGTCATTTTTAGTGGCGTAAGAGTTTGCTCGATCTGTGGC
CAAGTCGTAGTTTCTCAGTTCTCTGTTTAGGATTCTCTGCTCGCGGGGTGTCGGTTTGGT
TCTACGTTCTCGTTTCATCTGGGACTTGATTCGTTGTACGCACTGTCTAGAAATTTCAGA
ATCGATGTTGGCACGGGACTCGGCCTCGTCGAAATCAATCTTCATCATCTTCTTCCTCTG
CGGCTTCTAGCACGATATCGTTTACTTCTTCGATCAAAGTTAAGCTAGGGATGTCATAGG
TGGGGTAGTCAGGAACGCTCAATACACCGATGTTGCTTCCTTCCGACACTTCTATCGTTA
ATCTGTAACTGGGAACCTCGTCTTCGAACACGGTTAGCGTGTTGGGGTCCGTGAGATCCA
CGTACGTTTCGGAATCATAAATTTTAACTTTGGTCCAAGGAGCGATCCAGGGCTTGCCTT
CTCCCTCCACTAATTCGGTGTTGAGGGCGTACAAACAGTTGTTGTTACCTTCTTGATCTT
TTCCGGTGAAGAGATAGAGGTTGGGTTTGTGCATGACGTACTGTAAAGGGTTGAGTTCCA
TGGGGATATGATAACGAGCCACGACCTCCAAATCTGAGCCGTCTGAAACGCCGGATACTC
CTAGAAAGGATCTGTCTAGCTTTAGATACTGTTCGGGACCTCCTTCCTCGTCATCATCGT
CATCATCTGGCGCGTTAGTAAACAACTTTTCCGCGTAGTTCGGATAATTTTTAAAAACGT
CTTCTAAATTATCGTACACGAGCAGTTCTTTATCTTGAGGAACGCTCGTTATGGTGTATC
GGTAGATGCGCTCGCTCCACGGGTTAACCGTAGGAATCGACAAGACGTATCCGTTGTCTA
GTTGAAAAAAGATGCGTGTCTGGTTTTCTTGAGGGTGATGTACGTCCGTGACTATCATAT
TACTTTCGTCGACCGAAATCACGGACGGGTCCTGGTTGTAATCTAAAACGATCTCCGGTA
TATCTTTGCTGAGGATCTTGCTCTTCTCCACTAATCTGAGGTGAGCCGTGCTAGCTGAGG
AGAAGACGGGGTCTGATTCAAAGGCGTACTCGCCCACGATAGGTTTGCTGGCTTCCTTGT
ATAAACTTTGCTTCATCCTCATGCACGGACCTTTGCTAGCGTCTTCTGGGAAGATCTTGG
ATCTAAGGAGGTCCCTGTCGAAGGTAGCCGACATAACTTCTTGGTAGAAAAGGAGGTTGC
GCTCACCATCTCGTTTCATTTGTCGTTCGACTTCCAACGAAAGCGCACCGGAATTAATCA
TGTCGACTAACGAGGAAACTCCGTCGTCATCATCTTCACTGGCCAGAGCCGCGGCTTGCA
TGCCTGATGATTTGTCGTCCATAGATAAAGATTCTCTGATCAAATTGGGAGTTGAAACCA
GTAGTAAAATTTTAGAAGCGTGTTCGATAAAATATGCTCCTTTGAGCTTCGGAGAAATAT
TGAATGGGAACAACCCGGAAAGAAGAAAGATGTTTTCGCTCGAAGGAAAGCGTGGACAGA
GATCTCTGAAGCATATCACTCAGCACACTTTGAAAGACAATGATGAGATTATAGAATCGC
TTAATGAGATCTGCACTCACTTCATAAACCAGCAAATAATAAGCGAGCATCCCGAACTGG
AAGACAGCGTGAGAGAACTCAACTTTAAGAACGTGCTGGAACCCGGACGGGTAATCAAGA
TCGAAGATCATCGCATGGGTTCTTATCAAATCAAGGATCCTTGCTTCAATTTGTATCCCA
GCAGAGTTTGTTTTTTAGAGCCTTACAAGCGAGCTTGCGGAGGAAGCATGAGCGAAGTTT
ACAAAGAGCTCAAGTCTTTGCTGGAGCGAGAGTGTAACATGGGAGCCGGCTGCTTGTATA
GACGTATGTTTCCGCAATGTAAACGAGCGGGGAGAGTGGCCTTACCGGAAAGCGTGGAGT
ATGTTTTTACCAAGCTGCTTCCCGCTTGTTCAAACGAAGGAGGAGCCACGGGATTGGTGC
ACACTTTACACGCTCAGTTTTTCTCTTTCGCCGAAGAGTGCGGAAAGAAGAAAGTTCAAT
CCGTTTACAAAGTGAGGCAGCAGTGCATCGTCTGCACCATGTTAAAATTGAGCAAGGAGA
CGAACAAGAACGCGGGGTTGGACAGGCCGCACATGGACCTTTACAACGAGGAAGATGAAA
ACATTTTCTTGACAAAAACGGAAGACTTGAAAGATTTTGGCGTTATCGAGGTTTCCAGAC
CCGATTATAACGATATGGTGGTTAACGTGCACGGACAGAAGAAAGTTATGGTGGTCGACA
GGAGCAAGCTCTTCTCCAACATCGACATGTGCGAAGAAGATGGGTTCTTCTTTCCGGTGA
TCATGACTGAAGGAAGGGATGTGGTACCTACCAATCTGCCCACATCGAGGAAGAGGCGAG
GAGGCGGCGGCGGTAAGAAGGGAGCGAAAAGAATGCTGCTGGACGAGATTTGATTTTTCT
GCGTGAATCGCAAACGCATCCCTTTCAATAAAAATTCATTTATGTAACGGAGATCTGTTT
GTTATTTGTAAGCAGGTTAAAAAGGAAAAGATGTATAAGTTTTTGCGCGTGTACGAGATT
CTACTGTTGGGTACGATCGTATCCGCCGTAGACTTCGCGCTCTATAAAAATGATATGAAG
ACTGGAAGAATGACGGTTTACTGTCAAAAGCAAAAGCAAGCCGGAGAGAACCGTTTGTTT
TACGACACGGATGTTTATGAAGACGATACTCTCCTGTACGACGGGTGGTCTACCAGTAAA
AAAGGCAATTTTGGGGTGAATACGATTTGCGGAGACAGGGATTACCAATTACCCGCGGGT
CAGATGGTTTCGAACTCTTTTAACGTCAGGCCTCAAGAACGCAACACGATATGCCTCAGC
GCTGAAGCTCAGTGTGAAAATTATCAAAAATTCACTTTCGTGGGACGCAGTTCATTTTTC
AAGTGCGAAACTCCGGAATGTGAGGCCAGAAATCTCTTGGGCGACAAATACGTTTCGCCG
TTTATTTCTTTGGACGGGGTTCCTAACAACACGCTCGTGGAATTCAAGGAGAATGTTATC
ATGGCCCCCGTAGATTATTCTATGATGGACAGATGGAACGGAATCGGAACTAAAAACGCC
ATGCAGCATTTTATGTCACAAATCTATTACGGGATTAAATTTTACAATAAGGTTAAAGTT
GTGACCTTTTCCAGCCCCGGCACTCTCCCGACGAAAGGAGAAAAATTCCTTCTGGTCTAC
AGGCAAACGGAAGATTGCGAACCGCCCAACGGAGGGTTTTCCAAAGTGGGAGAACCCTGT
GACGGCCCGTTTACTTTTTACTACGTTCAAAGAAGCCCCGACTACCCCTCAGACTTTGAG
ATTACGGAACGACATTTGTGCGGAAGAACCGTAACGTTTACGCTTTTCTTCGATATACGC
GCAGTTGATAACCGTTCCAAGTTTTATTTTCTTCCTCACGAATTTAAAAACGAGAACTTT
GATTTTAATAAAAATATATCTTACAACTCTACGACGAAATGCGGCTTAACCGGGGTTAAA
AAGGCTTCTATCGTGAAAAGGGAACTCATGAACCATTTTGCCTCGTTTTGTCCGGAAAGA
CAAAAAAGATGCGGGTGGATAGAAGGATCCGATCTACAAGCGGCGTTTTCTAGATTCGAT
TACGACAAATGCGGCTGCGAGCAACTGCCAAACTCGTGCGCACCGCCTAGCGGAAAGTTA
AAATTTACCTACGAAATTGATTCCACTGAACAGAAAGGAAACGACACCGTCTTTAGCTGC
GGTATGAAGGGAACCCGTTCGGAGAGTAAAACGCGTGAAGAGTTGGTGCCTTGCACGGGA
TCCATTCCGTCATACACGCTAACCGGGAACAAAATCAATCTATCATGCACCAGATGTCCC
GGACAAGATCTAGGTTTCGCCGGAATCGAGGACGACAAAATTTACATCGTGAACGGTATA
AACGGAAGCGTCAGTATGGATCGAGCCTTCTTCCAACGAGAAATCTCCTACGTCACGTGC
ATAACCGGGTTTTCAAAGTCGCCTACCGGTCACGGATTGAGCGCCAAAGTTATTCTGGAT
CGATTGACGAAAAAACGCAGGAGGTGTCAGATCAATCGCATCAGTTCTACGGAATACGAG
TGCGAGACCGATGGCGGGGCGGATATGAAGTTCGTTTACTACCCCACCAACCCGCTTCAT
AACGGAGGAAAGCCGTTTACCACGGTTACCGGCACTGAGGTTACCGGGCTCACGGAAACT
TCCAGCGTGCGACGGCAGGTGATTACTTACAGGGGAAAAGCCGACGTACAAAACATATAC
AAATGTTCGTGCGGGAGCGAAGGCGAAATCACGTTCGACAAGGCCGTTAAATTTAGCGAC
GAGAAGGAAAGCGAAAACACCATCGTTCCCTTTGTCACGGATACGCACGTGGGTTGCGCC
TTTAAGCACAAGAGCGCTAACGCCAGACCAGAAGTTATGAGAAATGTGATGGAGGTTTTT
AGACTAGACAGAGACATGAATCGAGAGCGAGCGGTTATGGAGCCTTACGTAGACATGAAC
GAACTCGAGCTAGCTTTTTACGAAAGAAACTTGCTGGAAGAAGAGTCCGCAGAAGTACCG
TACGCTTACAGGGTCGTGTGTGACGGAGCTGACTACACGCTCGACTTTTTCCCGAGCTCC
GGCGTACAATTCCCGCCCATGAGAGAAGAAGCCTTTCCTCGCAGTTACGAGAGGGTTGTT
GTGGAAAATGTGAGAAGGATCAATCTCGGTCCCATACCTATCACTCCGGCTCCCACACCG
GCTCCCACGCCAGCTCCTACTCCAGCTCCCACACCGGCTCTCACTCCAGCTCCCACACCG
GCTCCCACTCCAGCTCCTACTCCGGCTCCCACGCCAGCTCCCGCCAACACTCCTCCTCCC
ACACCTTCGAGCAACATATCCGATTCGACGAACGCCACGACGAACGCCACTCAGCCCGTT
ATACCGGCTCGTGCGGATGACACAACCACCACCACCAAAGCTTCGGTAGATGAGCGAGAC
GGGGAAGGAGTCGAAACAGAGGCTCCCTCCTCGATTAATATCACGACAACTCCTTCAGAA
CTTGACGGGGAAGTCGAGAACCTGATCGAAAGCGTGTCTGTCGATACTCGAGATTTGCGC
GCAATCTTCTTCACCATGATCGTCAGCGGCGCGATTTTCGTATTATTGTTTGTCTTCGCA
GTTGTATTGGTAATCGTAAGGAACTGTCGAAATCAACCATGGCTTTTAACCGTATGATGA
ACAGGACGCAAACTAAACAGGAAGTTATGAGGGATATGGAAAGGAGAAATAAGGCCGTTA
AAACTTACGGACCGTACACGCACGACTCGCAGATCGAGAGAACTACTTCCGACACAAATT
ATGCGTGGGGAGGAGGAAAGAAACCTAAAGTGCAGTTTCTGACTTCTCAAATCGTCTCTA
CCGGGACAAAGAGTCTGACCGTAAAAGATTTTAAAGTTACAGCTCCGGAATTTGATATGG
ATTCCGCTCCCATGTGGACCTGGGTTAAAGAACTCATCTCTGGAACCGTCAAGCAGCTGA
TCGGAAAGAGTTTGATCAGCAGCAATCTCTTTTTCGGAATGAACATGGCAGCTAAACCGG
GAGATCCAAATTCTTACATCTACAAAATGATCACGTCCAGGGCTGACGGATCGCTAGACG
GATACTTTGCAAACGACTGGTACCAAGTGACTCCCATCGTAGATCAGGTAATCTCAGAAT
TTAAACGCCAGCACAAGAACTCCGGAGTCAAGGGAGAACGAAGCGTGGCCTTTTATGTAG
AAGTCGACATCGCGTATTTTCAGAACGGAGTGACAACTCTTCCCTTCGAGCTCGACAGAG
AGAGGGTGATCGCTCAAGGGGTCCGTGCCATGCGAGAAGATAATAATTAGACACTTTCAT
ACCGTGCGAGATTCATTCGCTCACTTGTTTATAATTAATAAAAATATGAAAACGTGTATA
CAATTTGTTATGACATTTTATTTTAGAAGATTGAAAAAAAGAGCGTCTGAAAATTACGCT
TGTGTGAGGGCGATGATCATTTCTTGTTTTCTGTAGATCTTGGTTCCGGGTGATTTGATG
ATTGTTCCGACGGGGTAAGGGGTAAACTTCTTAAGCTGATCGCCGATTCTTTTAATTTTA
TTTGCGAGTTGGTCGGCGAAGTTGACTGCCTGTAAGAGAGCTTGAAAGGACACCTCTCTG
GCGGCTCCATTTACATAGCTCTGCTTTATATCCCCAAACTTTATATTGGCAAATTTTTCG
GCGAGATTCTTTATAGAATCAATCACGGAGGTATCCGTGTCGTACAAATGATTCTCGTCT
ATAACGGGCAGCCAATATATCTCCACCACTCTCATAACTTCCCTGGCGGCTGCAGCGTCG
TCGATCATACCGGGCAAATTTGTCTGAACGGCTGCCATCAATCTCATCCAGATCGAGTTG
TTGTTCAGTTTTATATCTCCTATAATTTTAATCAAATCTTCGAATGCGTCTTCATTTTGG
ATTTTCTCCGCCAGTTCTTGAAACAAAAAGAAGGAAGAGAGAAATTGATTAAACTCTTCA
GCGAAGTGAACAATCTCCACGGTCTCGGGGACGTAAACCAGTCCCTCTGTCGCTCCCACG
GTATAAACGTAGGTCCCGGACTGATCAGTGATCGGTGGTATGACTGTAATCGTCTTGCCC
GCTTCGATGGGATTCGGTCCGGTTTGTACGACTGGAACTCCGTCTCTGGCCGTCTGAATC
AGACCCTCCGTTGCCGTGACCAGTTGAGGAGCTCTGTGATGAAGATTCACGAGCGTGTTC
ATAAAGTTAACATTGATTCCGCTGATGAAAGATGTGTTTGTCGTGTTCGCGATCGCCACG
GCATCGGTTAGACTGCTAACCCTGATGTTTTGCACAGCTCCTGTAGGGACGAACGTACCG
GCAAAATTGTCGATATGTTCCTTGTTCGGCGAGGCGTTGAGGCGATTAAGGTAGCTAGTC
ATCTTTCTCGGGTTTTCGTTCTTCGGCTGAAAGTGAGTACTGTTTGAGGTAAGTCAAGTC
AGTTTCCAGCGTGTTGCAAGATAATCCCCACAACCAAGACGGGTTGGGTACCACAATGTT
TGAAAGAATGCAACACCGCAGAATAAACTTTTCCCGTTCTAGCGCGCTCATCTCTTCGGC
TTGGGGGAGGCGAGACGCGTTCGCGTACAAGATCTTTAGAATGCTGTACAGCTGGTTTCC
ATGTCTTAAAAAGGGAGAGTACACACCGATCTGCGAATTAAGATCGTCTCCCCACAAGTG
TTCCATGAGATCCACTCCCGGAAAGTCTTCTCGTAACATGCGTTTCATGCGCATGATGTT
TATCGTCTCGGAGGTTCCCTCGGGCATAATTTCCACGGGATAAGAAGGTTCTTCGATCAT
GATGTTAGACGCCATGTTGTGAGACAGCTCTGCCATCTTTACTCCCACGACATTACTTCC
TCTGTACCTTCTTTCTTGATTCAAGAGCTCTTCCCTGATCATCAGACCGGTTCCCAGACG
AATCACATAATCCACGACTTCGCACAACTCGCACGAACAAGAATGATTTCTGTACAAAGC
GTGTTTAACCACGGGTTTAAACTCTTCGGCTAGTAAGACGGACATGATGTTGACGCTTCG
AGGTTGAAAAGTATAATGAACTAACGATAGAAAGACAAACTAATTTATACATTTTTCAAA
AATTTATTTTGTACAAGATGCGGGAAAAAAAGCGAATCTAGCTCGCTGGATGAAACTGTG
TGTGTTGGAAGGAAGGAAGGACACGAATTTATGTGTAGGTCTGCCTGTAGTCCATTCTGT
ACTGTTCTTCGTCGTTTTCAAATCGGTTGTAGTTGCCCTTGGTCGCCTTCATGCCCTTCT
TACGCCACATCAGCAAAATCAAAATGAAGACGAGGAAGATGAAGACGAACATAAAAAATG
TCAGTGCTGTCACGCCTAGACCCACGATCCAGGGATGATACTCCACGATCATCTCGTTGA
GACGTCGTACGAGGGCTGCTTCGACATCGTGAACTATGCGTTCTCCGTCCGTCATGTTAG
CGATGCTCGCCGATAAAGTTGTAGTTACGACCGGTGCGAGGGTTGTAGTTACGACTGGAG
CGAGTGTTGTAGTTGCGGCGGCTGCCATTTCTCGTATAAAAATTTGATGACTTTGTGGAA
GTTGATTGAGTGAAACTCTCAGATGCGCATTGGGTAGATGATGTGACTGACGAAGGCTGT
AATGTAGAACCTTCATCGACAACGCTTGGTTCCTTGTTTTCCACGCTTGACGATCTTTAT
CGTCGGAGCAGGCTTCTCCGTTTCTTCGATCTCTCGCGTGGCAATCACCATCATCTGGTC
TTCCTCATCGGAATCGACGTCGGGCACGTTTCTGAAAACCGATGTGTGGTATCCGCTCGT
CTGAGGGGTTGAGACGAGTTTAGTTACCGGTTCTTCTGGTTTCGCTACTTGACTGGATGC
CGGTTCGGACTTCTCTTGCTTGATTTTTTTGGGAGGCGTCGCTAAAACCACCTCTTCTTC
TAGTCCCAGAGCTTGCATGAGGGTTCCCGCTCTATGCAGTTCAAGTATGGCTTGCTCGAT
TTTGTCAGTGCTGAAAAAACATGAGTTGGACGACATGATCGGTTCGAGGTTGTGTCGCAG
AATGAAGTTTTCGGTGTCGAGCTTCCCACTTTTATAAGGGAGAGACGTGTCCTATCTCTG
ACTAGTTATGATACGTTGTAAGGCCTCTTGCTTGGAGAGTATGCGACGTCTGGGTTTTTC
AGACCCCTCGGAGGTATCCTTTCTTTTACCGGCGGACTCCTTCTTTTTACTGACGGGGGG
TTCCTTCTTTTTCGCGCTAAAGATACGCGCTTCGGCAGCGGCTCCTTCCAAGATGCGCCT
CCTCTTTTTAGTCTCCGTAAACGTCTTTCCCCTCCCTTTAGAAATCTTACTTTCTACCGC
TTCTCGTCCGGATACCGCTTCAATTTGAGACGACACGCTGGCCTTCATTTTGAGTTTCTT
TTTCTTTTCTCTACTTTCTTTTAAAAACTTTTTGAATTCTTTTGGAATCGTTCTCTTCGT
TCGTTCAGTATCGATTCTTATGATTCTTCTCTTACTTCCAGGCGTCATGTCTATGATCGT
TTCCCCGCCTTCTTCTACGGTTTTCTGTACGCCCGCTTCCATATCTTCCTCTAAACCGAG
AGGTCCGAGCGGCGCTAGCTTAACCCCCGGCATTAACTCTTTAGGAAGCTGTGGTGGAGG
AGGTTCCAAACCGAGAGGTCCCAGAGGCGCTAGCTTAACCCCCGGCATTAAATTTTCAGG
AACGCGCGGAGGAGGAGGTGCGCTCCTTGCGGCTTCCAGTCCTCTTTCTAAAGCGTCATC
GGCTATATTTTGATCAATCTCCTCTTCCAGATCTTTAGTTATGTCTATGGGAGGAGGGAT
ATATCCTTCTCTCAGATTTGCCGGCAGCGAAGGAGGCGGTAATCTGGGCGTCAAATCTTC
GATCATATCGTCCGCTATGTTTTGGTTCACCTCCTCTTCTAATTCTTCGGCTATGCTTAT
GTCTAGCGGTCGCAATTTAGCTCCGGGAAGTAAGGCTTGCGGTATGGCCGGGGTTACCTT
CTTTTTTACTTTTCTCGACGAAGGTTTCTCTTTAGATAAAACCGTGAGGGTCGGTTCGTT
GGAAACGACGGGCTCCAAATATTCATCACGAATTCTTTCTTCTTCTTTCCGTTTTTCCAA
TCCGACTTTAGTGAGTTTAATTCTAGCAACGTCTTGTAATTTAGGCCTGGCTCCAGCGCT
AGTCTTTTTTACTGGCGCTTCTAGCGGTTGAGACGGTTTTGGAATCACAAAAGGAGGCGG
GACGGGTGAAGGTTTAGGAGCCGCGGCGGGGATTTCTCCCCTCACTCTTAAATCTTCTTC
CATGGGCTCCAAAGATTCAACGCGTTCTAAAAATTCATCGCGCGTTTCGTCTTCTCGTCT
TTGCCTTTCTAACCCGGCCGGAGTGAGTTTGCGACGTGAGACGTCCGCCAATTTAGGTCT
GGGTTTGCGTTGTTCTTCTTTTGTCTTAGGGAGGAGAAGAGGCGTTGTCGGTTTGGGAAC
GACGAGGGGAGGAGGGTATGGAGACGGCTTGGCAACCGGTGGAGGGAGTTCTCCCACCGT
GGTCAAATCTACTTCAATCGGTTCCATAGACTCTTCTCCGGCTTCCAAAAGTTCGTCCAC
GAATTCGTTTTCCTCTTCTTTTTCTCTTCCTTGTTTCGTAAGCACGCGCCTCATTTTTCC
CTTGGTCCTCGGTTTCTCCGCCGGTCGATTAATCGGTAAAACATCCTCTATCGGAACGGA
AGGATAAGGAACGACGAGAGGTTGCGCTGGAACTCCGGAAGGGGGGCGAGAAGGGGGTCG
AGGTTCTTCGGCGGAAGAGATCTCTAGATCTTCGTAAGGTTCTGTTCGCGCGGGAGGTTC
TAACAAATTTCTAGAAAACTCGTCCTCTTCTTTTTGTTGCAAGTCGGCTAACCTCTCTCT
TTCTTTTTTACTCGGTTTAGGTCTGAGGTCTATCTTTCCCACGGCTTTCTTCTTGGATTT
TTTAATTTTCGTTAATTTGGTTCCCAGGGCTTTGGCCATGGCTTCTCCGGAATCCAATTC
TTGCGTGGGAGGCGGTGGTACGAACGACTTCACGCTTTCTACAACTGCTCGCGGAGGAGG
AGAAGAAGGCGTGGGCTCTCTATTTTTTACGATAGCGGCGGCCAAGTCACTCCATACAGG
TTCTGTACTTTCTACGCTTTCTTCCATGAGCGCTTCTCTGCCTTCCTGAAGCACGCTTTC
ATTTTCTTTCTTAATTCGTAACTCCTCTCTCATTTTTTTGGCGCTTTCGGCGGGAAAGAG
CGATTTCCATTCCAAAGGTTTTGACGTCGGTTTTGTGAGAAGAGCTTGCGGTATCTTTAC
GTTTTTAGAAGCTTTTTTCGGTTTAGGTTTCGTGAACGGCAGAGTCGGCGCTTTAAATTT
ACGAGGTTCCATACTTTCAACCGGTTCGAGAAGAGCCATACCCTCGTCGTGCAATTCTTC
GTTTAATTTTTCGTCGACCGTCAGCTCCTTGAAAACGTCGGGGTTGTAAGGAGTAGGACG
TTCGAATTCGAACTTTTCTCGTTCAACCCTCACCACTTTAGCGCGAGGTTCTTCTCGTTC
TTCTTCTTCTTCTTCTCTTCCGTCAACTTCTGCTCGTCTCTGTCGTTTCTTACGTATCAT
CTCGGGCGCTACAGGTTCCGCGTCTACAGGAGGAAGGGGAGGGGGAGGGGGTTGTTGAGG
CGGTGCTCCTTCTGGCAAGTTAGGAATAAACTCTCCTCGCGGTTGTTGCCCTCCGAGCTC
CATTTCAACTTCTTGTCCTCCCCCTACCCCGTCCGGACCCAGACCGCCTAGATTCGGAGC
GCCGTCTTCTTTGCTAAGGTAGACCAGACCCAACTGTTCAAATTTCTGTCTCAGGATCTG
AAGCGAATTTTTTTTAATCTTCTTTATCAAAAACTCTCCCTTGCCCGGATCGAAGGAAAT
CTTCTTGTTAAACAATTCGCTGATCATGAGATCTGTCGCGGCCGGCCTGTTCACTTTAAC
CTCTTCTCCTTTGACGAGATACAAATTGAAAAACACGGTTCCTTCGACCTTCATGAGTCC
TCTGAGCGCGATCTCTCTCAACAAATCGGTTCTTTCGTTTCTGCCGGTATGAGTCTTAAA
AGAGGTGACGATATCGTTGAAATCGATGATGTTTTTAAGAAGGTCCACCCTGTAAGTAAA
GTTGTTGGATCCCACGTCGGTGTTGAGATTAATCGCCTCGCTGATCATGCCGTACTTTCT
GACGAGATTGTCGTTTTGTTGTAGTCCGAGTTCGTTGGCGACGGATTTAAACAGGGGTTC
TTGTCTCACTCCTCCGTTTTGAAATTCGGGTTGTTCGTTATAAAAAACTTGCAAATAAAA
CGGAACCGGGCACTTCGTCTTGTAAAATTGAAGCAACTTTTTTAAAACGCCGTCCAATCT
GTCGTCCTTTAGCATCAATTTTCCGAAGAATTGCGTGAGCGCGTTGGCGAATGCGGCTCC
CACTTCCGGATACTCGCCTCGTTTTTTCCAACGTAGAAACCTGTCTTCTCCGCGTTGAAC
GCCCTGACAGGGCCAGTTTAGTCCGATGACGAGCAAGGGCGCGCAGATTTCGGGCCAGCT
CGGGTCCGAGTCCGTTTTGAATTGAAGGGGTTTCGATTTTTTGAGCACGTTCTGCAGCTG
ACCGTAAGCGTCGACGTAAGTGTAATTGCTGGGAGGAAGCAAAGTCTTACAATCGTCGAG
CAAGTTTAAATAAACGGCGGCTTGCTTGCTCGTAGAGTAATTCACGCACGCGGAACCCAT
GATCGGCGTCATCCAAAACGTACCGTCGATCGATTCGTCGCTGAGAATGTAAGGGGGTAT
GCTCGTGTTTTTGGTGGTGAAAAATGGTCTGTACATACAACCCGTGGCTCCTTTTCCCAT
GAACTCCTCGTTAAACATGAGTATGAAAGAATTAAACTTTATCAGGTTTTCTTCCAGGGG
CGAGGCTCCTATCTTGGATCCTATGGTCAGGTTGAGACTGTACACTCCCCAACTGTGCAC
GTTGAATTGAAAGTTCCTGAACTTGTATCCTTTGATCGCGCATATAACGTCCGCGAAAAA
GTTGATGTAAGCGAACAGCAATTGTTGTCGGCTTTCTTCTTCCGACACTCCTTCGTATTT
TATATTTTTCGTATACTGAGACAAATTCCCGGGTTGTCCGACCGTCTCTTTACGAGAAGA
AGGCATCTCTCTCACATCGGGCAGGTTAGACCACGCGTCTCGTATAAACGATATGACGGG
GTGATTATCCGTTTGTCTCCTCAGCCTTCCTAAATCCGCTCCGAAGATTTCTTCTTTCGC
CAACCTTAAAAAGTTCGCGACGGGTATACCCCCCTCTCTGTAAGCGGTGACGTAGTTGTC
CAAAGCTTGAACGGTTTCCTTTAAAAAATGTGCGGGATGTATGTCGTGCTTTTTGATAGT
CCTGTAGTCCGTGACTTGGTTGGTGAAATCGAAAAGCACTAGCTCCTTATTCTTCACCAG
AACTTCGCGTTTGATCGCCTCTCGAAAAGCCACGAACTCCGAACGTACCTGTTGCTGCGC
GTTGATCTGATCTTGAGACGTGAAGGACGGGAAATCTCTAAACACGTCTGGAAAGTTACG
AGTGTGGTTGATCGGTTCGCCTCGCAGAATCTCGCTGTTGATTTTAGCGATGTCGCGGCT
CCACCAAAAACTGCGAAGATTGTCGGGCAAACGAAAGCCGTTGTTCACGTTAGACGGAAT
TATATCTGGATTCATATTGTCGAGTATGAACTTTTGCATCTATCTATCGCGAGTGCGAGT
GCTCGGAAAAACGAAACGCGAGTTTTTGAGAAGTCGAGGAAGACAATTTGACCCCCGTGA
ACTCACAAAGGTCGAATAGAGGTCAGGCCACTAGAAAGTCGAAAACTCGGTTTTACTATA
CTTCCACAGAGTGGACATGACTTTTAAGGGTGGCCTGAGATTTAGACTGGTCTTATTACT
CCAGCTTTTAAAGGGAATAATAAATGGAATTCTAAAATCCACGTCACCCGTCACCCGTCC
ATCCATGGAAGTATAGTAAAACCGAGTTTTCAATTTTGAGGTGGCCCGTGACGTCATCAC
CAGTTTCCTAAAGGTCTGAGTCATCATTAACTCACATAAAGTAAATAACGAGCGAGATTA
TAACTTTTTTGAGTTATTTTATTCACAAAAAACCGTAAAAATTCACACCGGCGTTTGCAT
CACCCACTCACTGGGCAACTTGCGAACCACGCCTGAAATCAGGAACGAGTTGTCATCTCC
GGCTGGCGTCTCGATCTTCAGGAACTTAATGGCGATCGGTTTTTCGTCTACCAGGTCTGG
AAACTGCTTGTGGAAACATCGTCTGATGAGCTCCAGCGGGTCTCTGTTTCCGATGACAAA
GTCGGAAGTCACGATCGCGGCACAGCTCCCTCCAAAATCGGTCTTGCTCATAATCGATGT
TAGTTTAGGCCTGCCTTCGTCTACTCCGTCAAAGATGGCAACCTTGTGAGAAATCAAGGG
CGCGTGTATGATCATATCTTGCAAGGCGGCTCTCACTCCAGACTTGACGACGTGACAGGA
GATTTCTAGGGGAGGCATCATGTCCGTGTCGGTTCCCTTCATGCTGGAGAGGCTATATCC
CAGAAACTTGTCACACCTGGGCAGCGTAGTGGTAACCCTCGCGTCTTTGACGACCCTCAC
GTATTGTCGTTTCCTCGTGAAAGGTCCGACCGTTGTTCGAAGCGCGATCTTGATGTCGAT
GTCGTGCGTGAAGATGGTAAAGGTGGACGATCTGGCGTTCATGAGAAGCGATGCGTAGGT
GTCCTTGCAAACAAAGTTGGGCGAGTCGACGATGATGATTCCCGCTCCTCCGACGGAAGC
TCCAAAGGGCTCCTCCACAATCTCGCGTACGATGGCTTGCTGAGATATAATGGAGGTGCA
AAACTCCCCGTCTACCAGGTTGAAGCGGCTAGTCGACAGCTCTCGTCTCCAAAGAGCCGG
TGATTCCGTGTAGACGATCAAGCGAGCGTTGGGGTTGAGGATGTTTTGCAAGGAGTGGAA
GACGTCGTTCAATTCCCCGTCCGCCATGACTATGGTTTTGGCGACCAAGACTGGTATGCT
GGGTAAGTCTCCTAGCAGGAGAGAAGACAGTTGACTCTTGGGACAAATTGTCCTATGTTG
AAGGTACTGAGCAGGCATGATTGATTGATTGGTAAAGTTTCTCGTCGTTGTTTCTCGGTG
TGAGGGTTGAGAGATGAATGAAGTGAGAATTAACTCGCCGGGCTTTTATATTATGAGGTT
AGGTAACCTCACCTCGCCTTACGAAGCACGCCTACTTATAATTTTGTAGAGAAGAACGAC
CAAGACAGCGATAAAGATGAGACCTCCCGTGATCGAAGTCGATAAGATGAGGATTATTTT
CGGTCCTTGCAAGAGATTGAGCACCGGTATGGGGAAGACGGGTATGTTGAGTTCGGTCTG
CTGCACCACGATTACCGTTTCATTAAACGAGGTCTTGTCGGGCTCGTGTTCCTTCGCTAA
CATGGTCCACGTTTTAGCTCGCTCAAAACTCGTTTTCATAACCGTGTCTTCTTCCAAAGG
TTGAGGGTGTACGAACATGGTTACGTGCTTGAACTCGCTGTCATCGCACTGAAACAGCAC
TCCTTCGGCATTATGTTCTCGAGCAAACTCCGTCAAAATCGGGTCGTCTCTTTCGTAGTA
GTTGTACACGGTTCCCATGACTTTGGCGGGATCGTATCGTAAAGTCTTGTTAGGAAGCGA
TGAGTATTTTATGTTCGTCTTGTTGTCGTAGAGCGGGATGATTCGTATGGAAGGGCGAGG
CTTAACTCCTCGGTATCCCTCATACAAGGAAGCGCATCCCATTATGCGAGCCGTGGTAAA
GGGCACGACCCTACCGTTTTCCCTGTCCACGAGAGAAAAATCCGACTTGATCACTTCGCC
GTCTCGCATGAAACCGCAATCTACTCGGTTAGAGCCTTGAGGCGTGTTATATCCTTCTAT
GTACTTTCTGAATTTATTGTTGTCCGTACGGATGTCATTGTACGCGTTAATCCAAAAGGT
CTCAAAGTTCCAAAAGAAGTGATCTCTGAAAAACTCGACGATTCTTCCGGTGATCGTGTG
CTTTTCTTCCGAGGCGTGAAAAGGAAATTCGCTCAGACGAGTGAGCACGCATCTCGAGCT
CTCATTAGTAAAGTAAATCTCGATCAGGGTTTCTCGTCCCAAAGTTTCTAACAGCTCGCT
CACTCCAATTTGCGCGAGAGGACTCTTAGATTCCGTGGAAAGACACACCACGTTTTTGAA
ATTCTTTTGCAAGTAGAAAGGGTTGATTTTAAAACCTCCTTTATCGTCAGTTAGCCACGC
TTGGTCGTTCTTGTCTATAGCTCCGATGGTGGTGGGGTCTCCGCAGGTTTGCTCGCAAAA
AAGGTAGTAAGAACGATCGGACATCTTTTGAATTTTGGGAATGTAGTCGCACGAACTCTT
ATAATCCAGCATGCTTCTCAAAGTGTGACGAGGACTCTTCACGCCCATGACTTCGCAAGA
GAACTCTTCATCCAGATCCTCGTGAGGAACGACAAAGGTGGCCAAGACATCGCTGGGAAC
CCGACTATTATCTTTACTTTTACAAAAGTTTGGCAGTTGTTGACACGAGCAGGTGCTAGT
AAAGGAAGACAGCACTTTTGTTAATTCCACGTCCTCCCAACTGTAGATTTTGTAAAGCGT
GTCTTTCTTTTGCAGAAGTAAAAATGCGGTAGCCGAAATCAAAATATCCCCCATGTATTG
AAAACTATAAGACGTTCCGTTTCCGTTCCAGACTTGTACGAAATGATCCGGGCTCATGTA
ATTCCGCGCCACACGTTTGTTGATCGTGAGGTGGTTTACCAGTTGAGGAAGGATGAAGAG
TTTTTTGGACGGAGAGTTTTGCGGAGTTTTGGAGTAGAAGACTGCCATGTTGTCAAATCT
GGGAGAGTTGAGCGGGAAAAAGTTCTTCTTCTTTCCCTTGTACACGCAAAGAAAGCGCTC
GTAGTTTTTACCGGTCCTCTTCAGTTCTTGGTTTTTGGCCGTCATTACGTCGTCAAAGTT
TTCGGTGCTCCATCCTACTTTCTTTTCTTCTTCGTCAAAAAATCCCAAAGCCGTAACTTC
GTCATCGTCGCCGGCGTCGATCTCGTTTCTCGAGAAAGTGTACATGAATCGATCGTAGTC
GATCACCCCTTTCATGAAATTGATAATGAACTTTCCGATCTCATTTTTGAACACGGGGAG
AGAGACAAAACTCGAAAAGTCGAAATTGGTAAAGAGGACGTTGTTTTCAATTACGTAGGG
TCCGGTCGACATTCCATCATGCATCTGCGTGCTCATCCATGACAGGGGAGCCGTGTTGTT
GATCATACGTCTTCTACAAGAAGAATCCGCGCACGAAAAGATGTGTTGTTTTCCGAACAC
GGTTATCGCCTTCTCTCCCGTGCAGATTTCGTCGGATCCGTAACAAAACTGATTATTTTC
CAATTCTTTAACCTCGTACTTTGTCGTCTCTTGCACTTCCCCGACGAGGTCGTTGGAGCA
GATTTTGGGGAAGGGAGAAACCGGAGTGTACCTGGCGTACAAATCTCCGTCGTATAGCGG
CATACCGTTCCTTAGAAATCTAAAGGGGATGATGGTCGTTTCATTTATATTTTTCGCGCT
CTGAGGCACTCGTCCGTGTAAGTCGGCTCCGTCAATTCCGCAACCTATGAGAAGTTTTTT
GAAGTGCCTCACCAGTTTCACGGATACGGACGGCGTGGCTGTGTATAAGTCGGGAATCAT
AATCTGGGGGAAACCGCTTTCTTCAGCCGGGTAATGTAAGTGCGCGACATCGTTGGTCAA
AATTAACCTCCACGAAGACGACAAGACGGATTGGAAAAACCATAACTTGAAACCGTCATC
GTCCGGAGCTTTGAAGATGAGGCGCAATCTCACGTACAAGTTTGATAAATCGCCAAAGTA
ACTGTGTCCTTCGAGCGTCGCAAAAGGCACGAGGTCTATCAATTCTTCGTACTTTTCTTT
CACGTTCGTGTTCGTGACGGCAGAAACCTTGTAAGAGTATACTTTGTTTTCTAAGCAGAT
TTCACCCACGGAATGAGGAGCGAGTAAAGTTATTTTCATCACTCCTTGTACAAAGTTGAA
AGAATTGAGTGTGAATGACGTACTGGTCGGTACTTGACTCCTCGCTAACACGGCCAGCAG
GCACAACGTACAAACTTTTAGCTTATCCATCTTTTTTGGGGGGTGCGGTGATTATAAATT
TGGACTAAGATGATTCGTTCCCACATAGATACACAAACAAAAAGTGGTGAAATTTTTATG
GTTTTTATTAACAAAAAGGCGATTATCTCTCGCCGGATCGATGTTTACGAACTACTCACT
GGCGTAGCTGGCTCGCGCGCAGAACTTCTCGAAGTCAAAGTCGTTGATGTAATCCATGTC
TTCTGCGCTGTACGAGGTCTCACCCATGTCTCGGTTAACGAAGGAGAGATTGTTGGTCGA
GAAGCCAGCCACAAACAGCAGAGGTAAGCGCTCCCTCATCAGGCGGTTGATCACGTCCTC
CGTGGTCGAAGAGTTGACGATTCCGACGCTGTTGAAACGAGCAGACTGTTTGGGTTCGAC
GGCTCGCTGTATAATCTCGTCGCGGAAGATCGTACGCGTCTGAAGATTCTCGATGCCGCC
GAAAAGAATCAGGTGAACCTTCTTGATGTTTTCAACGCCTTGATTTTTGTAGAGGGAGAA
AGCCTTTGCACTTCCGATGAGATCTTTGACGATTTTATGCAGAGGGACTTGCTTCTTTTT
GTTGAAATCCGTGCGAGTGATGAACTTGATTTGAAGAAGCTCTTCTCCTTCTTCCAGATT
GATTTTCTCTTGAGGGCGTTGGTTAGTAGAGAAGATGATGACAGCTCCACGATGCTCGTG
TTGGTTGACGTCCATTCTGCTTCCTATGGGGCGGATTGGGAGGTTGAGTTCCATGTGTCG
GTTCAACTTGCACTCTAGCTTATCCTTTTCGAAGAGTGCGATCTCCTTACATCTGGTTTC
CTTTTCACGCTCTTCCATTTCGTTTTGAAGCTTGATCATGGACTCGTATCTTATCATAAC
AGATTTGGCGTTTTCTAATTCTTGTTTTAGAACTTCTCCTTTTAGTTCTGAAATCTTCTC
TTCACGAATTCTGAGGCCTATGTTAGCGTCAGCAAAATCGTATCGCAGTTTTGAATTTTC
TTCTTCTACGCTTCTTTTTTCTGCGGCTAGGCGAGCTACCTGAAGCTTGAGATCTTCTTG
GGCTGGTGCTACGACAGTGCGCACGAACTCTTCTTCTCCGACGGCTTCTGCGTGAGATTG
TGCAGCTTGCTCCATCACGTACTCAAAAACCTTGCTTGCGATGTCTCCCAGGCTGCGTGC
CACACGAGACGTAAAGTTACTCATGGCCAACATGATGTAACCCCGCTCGACAAGTAAAAC
TTTCTTTGTTCCTGGGGTGTATCTCAGAACGTTGAAAACAGCAGAATTTTCTACGTCGGG
GATTTCAGTCTGGTCTAACATATCTTGGTAGTCGCGTACGAAGATGTGGTCTTTGTCTAT
GTTTTCCATGCGCTCAAAGGTGCGTGAAAACATAGTTGTATCAATCAATCCGAGTTTTTG
TAGAGAGGAACCGGTAAAAAGTAAAAATACTCTTTTGGTCGAATTTGAAAAGGTTTGTTC
TCCATGAAAGCTGTACATCCAAGTTATGATCGGCATCGCTTCTTTTTGTCGGTCGGTTAA
TTTTAGTTGACTCATCATTTTTTGAACATATTGTTTGGGAACATCTATCGACAATCCGGC
AGATTGCGACTGCATCCACATCCATTTTTCACTGTTGATGACGTCACGACTTTTTTGAAA
CAGGCTTGAAAAAGTAATCAAAACCACGCCTCCTTTCTCACACTTCACCTCACTTCCCTC
AGGCAGCTTTTCTTTGAGTTTGACGAGCGCTTCATCAAACATCTCAAGAGGCTCGCATCT
CAAACTCAACTGAGTTCCAGGGCGTTGATAAAAACGATCTCTCTTTTTCTGAGGCTTCTT
CCCAGTAGAAGTGCTCGCTTCTACATCCAGACAGGCCTTCTTCACAGCTCCAGTCTTCTT
GGTAGAACTCTTGCGTTTGCTAGCACGCACGATAGGCTGGTCGTTGGAGATAGTTGCGGA
AGGATTCATCTTTGTAGATTGTGGAGTTCGCTGGTTTGCTTCTCGCTGAAAGTTGATGTG
TACGGTTGGGCTCACGAGTTGTGAATGATTTCAGAATGATAATCGTGCGACTTATATAGT
TTATAGGGAACCTGTCCTTCCTTCGTACATGTCCTTCCTAGTAACCTGTCCTTCCTAATC
GTACAAGACCTTTCACACAAGTAGACTCATGAAAAAACAAAATTTGTAAAGAGTAAAAAA
ATAGGATTTATTCATACAAGATTTGCATAGATTGCGATTACAGCTCGCATAAGTCAAGCA
GAGCAGCAGGAAGCGTATCCAATGGCATCGGCATCGATCACGGTCTTCCCAAAACTCCCA
CTCTTTGTAGATTGTTGACTTCTGATGTAGTAGCTGCCGTTCTTCATTCTCAGCTTGTTT
CCGAGGTGCATGTTTCTCCAGATGTAAGTCGTAGCCGGTGTGTTGTCGCCAGCCTTGTCC
AGAGGAAGCGAGTGGTTCAGAGAGATCCCTTGATCGATGTAAGGTTGAAGGGCTGCCGCG
ATGTACATCGGATTCACCTCGTGTGAGACCTTGTACAAATCTCTCAGATCTTCGGGCACC
AACTTCGTCAGTTTTTGCACGGAACCGTTGTGTTCTTCCAGGGCTCGAATCACCTCTGCG
TTCCAGAGTCCTCTCTTTTCTAGGTCTCTCTGCAGATGTTTGTTGATGATGACGAAGGCC
TCCGCGTCGTTGATGACCCTGGTAAATCTGTTGGAGTGAATCGCTTCTATGGACTCCACG
TTGTCATAGAGCTGACTGGAACTGGCAGTCGGCGGTTGAGCGGTCAGCATGCTGTTGTAG
ATGCCGTGCTTTTTAAAGTCGAGCAAGACAGCCTTCCAGTCAAAGAAATCGTGCGAAAGA
TGAATCTTCCTGTCGAATCCCCTGATCTGGTCAAACTGTAGAATCCCGGCGCGATGCTTG
TTGTTCTCGAAGCGGTAAGACGGGTAAGGGCCCTTCTCTTTAGCCAGTTCCACACTCTTT
CTCACGCAGCCAAAGTAGATGGCTTCTCCGACCAGCTTTGTGAGTTGTACGGCGGTCGGC
GAGTCGTAAGGGATGCCGAGCATAAACAACAGATCTTGTAAGCCTTGCTGTCCCACTCCT
ATGGGACGATGAGTGAGATTAGAGTAAGAGAGGATATTGTTCTTCTCGTCATACCTCTCC
CCGTGCAGCTCTATTTCGCCGTCGGGATCTTTGCGAAGAAAGGCCGGATTCTCTTTGTTG
TAGTTCTGATTGTCTATGGCCACGTTTAGGACCTCCACGCAGGTTCCGGCACACTCCGCG
ACTTCATTCCAGTTCACTCTTTGACGCCAGGGCATGCCTTCGGTGTTTGGGATGAAGAAG
CTGTTTACGCACACGGTAGCCAGGTTACAAATCGCGATTTCGTTGCTCGAAGTATATTGG
AAGATCTCGGAACACAGGTTGCTGCTGTTGATCACTCCCAGATGAGAGTGGTTACTACGT
TCGTTGATCGGGTCTCTGTTCATGGTGTAGGGCATACCGGTTCCTTTCATGACGTTGACT
ATCTTGTTCATCAAATCGGAAGCGTTCACGGTCGTTTTGGGCACGGAAGGATCATTCTCC
AGCTCCTCGTACAGCTTTTCAAACTCTTCTCCGTACGTTTGTTCCAGACCTCTGGCTTTG
GTCGGACAAATGAAACTCCACGTTCCTCCTTCGGCTAGATCCCTCAGGTAAAACAGGTCG
GGAATCAAAACGCCCATGAAGAGGTTGTGAAACTTGTTTTCTTCGGATCCGATCAAAGTG
TATCTCGACATGAGCCACATCATAAAGTCGGGATGCCAGAGGGGAAGATAGGACGCTACG
GCTCCCGGACGTGACATCTCTCCTTGAAAGAATGCTAGCGGAATCTCGTTGATCATCCCC
AACTTACTCGCGATACTTTTAGATTTCCCGGAGACTCCGACTTGAGTTCCTCCTCCACGC
ATAGCGATGTTGAAACCTATCCCTCCGTTCATACCCATCAGGCTCGTCATCTGGTTGGTG
CAGAGGCCGATTTCATTCACGGAGTCTCCCATGTTCAGCAGGTAGCAGCTTCCAGTGTTA
GACAAGGCCTTGCCCGCGTTGTATAGAAAGGGTGAAGCCATGGAAAGATTGTGACCGCTC
AGCTTGTGGTAGATTTCCCTCACCCGTTGCGGATTTCTACAAGCGTCCTCCGTTAGAGCG
ATGGCGACTCGCATGAACATGTAGCTTATCCGTTCGATCTGTTCTCCGTTGTGCAGCTTT
AGACACTTGCCCTTGATCGTGCCCCTCACGCCCATGAAAGAGTGAGACAGGTCTCTGACT
TCGTCGATCCACGAATTGCAATCTTCTTCGTGGCGAGCCAAAAAGTTAATAATGGCAGGC
ACTCCGACCTTTGTCGAATCGGGGTACCTAGCTTTAGCCGCTTCGTGGTACCGCCTCATC
GCTTTTCCAAATGACTCCGGGGTTTTCATGTTGTGCAAAGCGGACATGACTCTTCCGGCC
AAAAAAGCGTAGTCTGAATGAAGCGGGATGAACGACGTAAAGGTGTTGATGATGTCTTTC
TCCATGCTGTGTTTGTTCATCAGCTTGTCAACCACGACTCCTCCCAAAAATGGAATCCGG
AATCCTGTCTTGCTGGACACCCGTCCTTCGCATAAAGTAAACAAGAATTCTCTCATCTCT
TGTCGCGTCGAAGGAGCTGAGGCGGGAACTCCGAACATATCTTTCAAAACCATCCTGCAA
GAGGTAGACATTTTGAGGGCACGATTGGTATTTCTAAAAAGAAAATAAAATTGTGAAGAG
AAAACGATAATTTCGAATATATATACCTCCGAAAACGAATCAGCCCTTGTACCCGTAAAA
ACACCCCAGGATGACAACGATCGACAAAACGTTCAACCCCTACAATTCGAGGATAAACGG
CTTTATCACCGTTGAACCGACAGACCCCCAAAAGAGAAAATTGTTGTCTCTGCTCGACTC
CGGGCTTAGAAACGCGAACAGGATGCGCACCAATTTCAAAGACGAGGTGCCCGGTTACTC
GGAAGCTTACTGGAGCCTGGTTTACTTTAACGATTTTATTTTGATTTCGGTGCTCGACCC
CAAGACCGAAGTTAAAGTTTCTGAAGTTTACACAGAGTTGTCAAACACCTCGCGCATGAT
TAACGTGTTGATAGCGCCCCCGAAGCTAGAGAGTCCTATCTACTTACAGTTCGTTGACGA
GTGCGTGCGACACAGGGGTGCCAGCCTCACCCTCAGATCTATCAGGTTGTATAACGAATC
GGACTCTCTTTACGAGTTGATCGAAGCGTACGTAGCCCTCGTACCTAACAACCTCGGAAC
CATGTCTTTAACGACGGTGACCTCTCCCATAACGGGTGACAAGATCTTTGTTTAGAGTAC
AAGCCCATCCTTCTCTCGTCACAAAGCCCTCGTCACTTTACACAAGCCCTTGTACCTCAG
TTTTGTATATAAGGCACCGGTGATCTGAGTTGGAGTATCATTCAAAGCCTAACCAGCTAA
GAAGAAACAACTGCCTAACAAGCAAAAAAAACCTACCTGCAAAGTTTTTAACCGAACTTA
CCGAAGAATCTTCAATCATGTCTCAAGTTCAAGAATATAACTCCGCCTCCACATCTGAAG
TTGACGAACAAGAAACCATGGACACTTCTTCTCCTCAAGAAGAAACCGTCGATGAGTCTT
CAACTGAAAAAACGGCTCCTAAGAAATCTAGCAAGAAGGACAAAAAGCCTGCGCCAAGAT
TCACCGCGGCTCAGAATGGGATCCTTCCCACTCACCCAAGACCCGAGATGAGCGCTGAAA
ACAAGATGAAGTTTGCCGAGTACATTCAGAAAAAGAAGCTCGACCAGATCGACATGGTTG
AGATTGATGGTATGTCTATCCGTCAACGCATCGTACGCAAGATCTTCGAGAAGGAGTGTT
GTCTTTTCGAACTCGCTTCTCAAGCCATAGACGCGAAATCGGAAGCTGAACTGAAGAAGA
TTGAGGAGCGAGTGGAAGACGTGCGATTCCTGAACACCGACCAGTCCAGGCGTCTCGGCA
GCGCGTTGATAAAAATTAGAAACGATCGTATGAAGCGTGGATCGAAAAGGGCGGAGAAAG
TTCAGACCGGTGTAGTGGAAGACACTGACCTTTGTCTTGACAAGGAGGAGTCCGGAAAAA
GCGGTAAGAAGACTAAATCCGCTCCCAAAAAGTCGCCGGCCATCGAAAAACTGGAAAAGA
TGATGACTGAGAAGAAGTACGGAGAAGCCGCCATAATTCTCTCTATGGTTTCCATACCCG
ACTACATCAAGGAAGAAGTTCGCGAAGTTCTGGTCAAGAACGAGGTGGCTGAGGGAGAAC
CCCAGAGGTGCTTCACTTGCAGCAACATGGTTCCCGTCATACTCAAACCAACTTGCTGCG
AGAAGAGCATACCCATGTGCGAGAACTGTTTGGACGGATTTGCCCAGAATTATTCCAACT
CATCTCCCGGGAGACGAATGAAGTGCGGTTTCATGAGCTGCTACTCTTGCGACACCATGA
TGGGTTACCACGGCGAAGATGACAAAGAAGTTAGCAAAGATCAAAAGCCCGTGACTGACA
TGTTGAAGAGCGACGACGTTTTCTACGCCAAGTTTTTACTGGCCGTCATCACCAAACACA
AGGTGAAGGGTTTCAACACCAATCAACGTCCTCTTCTCATGGCTATAGGGAGCTGGATCC
AGAAAACTCTAAAAGACCAGATGACCATATACCAGGAAGAGAAGGTTTACATGCTGGCGA
ATTACGGAGTCAACAACCACAACATATCTGCAGAATTGATCCGCGCTATAGAAAGGGGTT
CCACAGCGGAAGAATATTTCGTGGCTCTGCACGAGAAGAACAAGAAGAAGAATGGAAACA
AAAAGAACAAGAAATCCGTGCCTTCTCCCCTCGCCGTAGAAGTACGAGAAGAAGATGTTG
TCCCTGAAGAAGCAAAGTCGGAAGAAGCAAACTCCGAACCCATGCAAACTGAGACGGAAA
AGCCCAAAGAAAAACCCAAGAGCGTTAAGCGCAAGGCTGCTGATGATGAAGAAGAGGAGG
TTGAAGAACCCGCTCTCAAAGTTCAGAAGGTTGACGAGGAAACTGCCCCAGAAGATAGAA
AGCTGGCCACACCCGCACGCAAGCCGGTAAATGACGATGACGACGACGACATGGAAGATG
ACAAGCCTTCCGTTTCTACCAACATCGGTTTCGAAACGCTTCTGGGAGATGATCTACAAG
ACCAGATGGAAGAGCCAGACATGCTGTCTTAAACAAGCGAGCAAACCAGAACCCCCCAAA
AACCGGCGTGTGTTGTTAAACGCCTTTTCTTGTGTTCAAACAAAATAAAAATGATTATAT
AACTTCAAATCTTTATCTTCTCGTTCTTTTATATTATATCTCACATTCTTGACAATTACG
CTAACCACTTTACGGCATAGTGAAGGTTACGAAATCATGAAGTGTGTTTTAATTTTACTG
ATCTTAGTAGTTGTCTTGTACGCGCAAGATGATGACAGACTCACGATAAATAGATTGGGA
TACGGCGTGTTCTTTGAACGCATAGGAGAAATTAGCGATGCGGGAGGTATCATTTACCAT
CCGGTAACTTGGTCGCTGATCATACCAGAATTTAAAACTCCTCACATAGAATTGATGTTG
TGCAACGTGACCGATAACGAAGGCATAACCGGTTTGTGCACAACCGTTAACAATCTCATC
GCCAGAGTAAACAACGACGCTTACACTACCGTATCTAGAGCTAAAAGGCAGCTCGAGGAA
GCTATCGAGATCATTCCCTTAAGCGACACCGCGGTGTTGATCTCGCGAGCTAACGAAACG
GAAGACGTGGGAGGAGGAGGAGCTAGAAGCAGGAAAAGACGAAGCGCGAACCGAAGAGAT
GTCACGCCGCCGCCGCTGCCCGATGACGTTATAGGTTCCCCGGACGCGTCTGAAATTCCT
GACTGGATTAAAGACGACAACGACGACATAAACAGCAACTTGGAGTATCTTATCCCCGGG
AGATTTGCCGGAGAACTCTTCACGAACATTTTCAACATGCCCAGCTCTCGCACGATCAAA
AACACGGAAAGAAACCTCAAGAGTTTGGGAAACGCCATCTACACGAACAAGGAGAGCATC
GTTAACTTGGGAAAGCAGTTGGGATACATCATGCAATTGACCGACAAGCGCTTGGACGCC
ATAGAAGATATGGCCACGATAGCGAAGGGTCGCTTGCTGGTGGTGCGCGATTACATTCGC
GAGTTTCAAGAAACTTTTTACTCCAAATTAAACGAGATCGAAGAATCCATTTTTCTCTTG
AACGGTTTTAAGTCGGAGGTGGTTTCCACTCTGTATCCGGAGCTCAACAGGGTCAAACTA
ATTTGTAACATGATTTACTCCCTGTCCGGCAACTGGTTGTTCGGAATCATCAACCTCACC
AGCGGCTTTATTTCGGAGTACCTCGTCTCGCAAAAGATGATAGAAGACGCGATCTTGGAC
ATCGAGCAAAACAAACTCTCGCAGCCCGGCTTCAGGGGTTACAAGTTTATGAGTAAAGAG
CCCGGATTTTACTACAAGCTTCCCAGAATCTCGTACGCCAGAGCGGAAAACAAAATCTTG
ATCACGATCGAGGTTCCCCTCTACAAACCCAACAAAAAGCTCACCCTCTACAGAGTGAAC
GACTTTCCCTTGCCCGTGACCGCCGGATTAGAAGGCGACAAACCGTCCTCGGAGCACGGC
TACACCTACATAGTCGATCTGCCACCCTTTTTGGCGGTGAGCGAGAACCTGGAAAGCTAC
ATAGAGATGACGGAAGCTCAGTACCTGGCGTGCGAGGGAGCCGTGAAAGGAGTGCAAAAC
TGCGGCAACAGCGTCGGGGTTCCCAGGATGAGCGTCGGAGAACAGAAGAGTTGCGTGTAC
GCCATCTACAGCGATTCTCCTCTGGACGTCAAAAAGTTTTGCGACACGGCTTTCACCAAA
GACATCCCGCAAGGTTCCGCCAGACAACTCTCCAGCGACAGCTCGTTTTTGATTCAGAGC
GGAGGAAGCGACAAGTTTTGGACCATGAGGTGTCCCGCCTCTCCGACCAACCCTTACACC
AAAATCGAGCCGTGCTCTCTGTGCAGGTTGAAGATGGGTTGCGGCTGCACTCTGATCGGG
CCCAATTTCAGGATCCCCACGCATATCAGCGGCTGCGATTACGCCTTCGCGAACACTCCC
ACGACCACGAAGATCTTTCAGCGCAACGTGGCCACGATCACTCAGTTCGTGACGGACGTC
GATCTTCAGACGGTCAGATCTTACGCGGAGAAAGTGGACGAGCTGTGGCCGGAAATCGAG
ATGGGCGTTATAAACTTTACGATTCCCGATCACTTCAACGACTACGTCGAAAAATCTAGA
CGGTTCGCTTCCAATTTCAGCAAGGGAGCCGAACTGATTAAAAAGAAATTGACGATCTTC
AAAGACAAGCAAGACAACGCACTGGCAGCTGTCAGAAACTACACGGATCAAGAGGTCGAC
AGGGCGGGAAGCATACTCGGAGGTTTGGAATCGCTCTTTACTTCGATTTTTGGAGGGAAA
GTCTGGGCGGTATTAGCCTTCGTGTTTAGCGCTCCGGGACTGGCGATCATGTCGCTCGTC
ATATCGGCCGTGGCGGGTGTTCCGCTCATCGTACGAGACTGCAGGAGTTGGAGGGAGAGA
AAGAGGGAAGAGGCTGAAGAAGATCAACTCTTACTGGACAACCAACGCGATGTGCGATTA
GACGCTTACTCCTTTTTCTGGCCCAAAGCTCACACGCAGATGCCGGCCATGGTTACCGTT
ATAGACGATGCAGAAGGCGTGACTTATCAGACGCCAATTTGAGGGTTCTCTTGTGTACAA
AATAAAAGATAATTGACAACAAAAATACAGATTGAATGTTTTTCATTTTATTCACACACA
AAAAAACATGTTGCGTTTGAGTCACGCAGATTAAAGCGTTTGAGTCACGCAGATTAAGTA
ATACACACCAAAGTAATCAAAAGATTTGTCCAGATCCTCCCTCATCGAGCAAAACAACGT
AGATTCCTTCTTCTTTACACGCGAAAAAGTTGAGATCGGGAAACGAGTTAACTGTCTCCT
TTCCCACTCTCTTTCTGCACCACCCTCCTTCTATCTCTTCAAACAATTTTGCCCTCTTTT
CGTCCTTGCTGCAGAATTCGATAATCTCATTCCGTTCTTTGCGCCGATTCATCTCATCCC
AGTTCATTGTGAAAACGTTTTCGCCTAACATTCCGCCCTCAATTCTAGATCCTGGAAATG
TGAATTTGGAAAAACACTTTTCCACAAACATATCAAACTCGTATCTGGATAACAGTCCAA
TCGCTCTAGCGGGAGAGTTTTCTACGATGGTCCGGAATTCATCCGCATCAAGTCTCCTGT
AACCGGTCGTGGTTAGCTTTACCGGTTTCTTGCTTCCGTCAATTCCTTCAGTTGTTATTA
GATAGACGTTGGGAGTAATGGGGTAGCGTACTTGCCTGGCCAACTGAGACACTTCTTTTA
GGTCAGGAATTTTCCACATCTCAATTTCATCAATCATCTCAATCACCGGTGACTCAACAA
TCACAAAAAGGCAATGAAAGTGGTTTTTGATCTCGATGGGGTTCCCAGCAGAGAATCCAC
AGGTGTAGATCAGAACATCGGTACTACTCATATCCTTCTTCTCTATATTCTTCATTTTAC
CGTCGAATCTAACAACGTTCTTGTTAGAAGGTACCAATTTTTTAATCTTGTTTCCCCAGC
GTTTGGAAGGTACAACCACAACAACCTTGTAATTCATATCCATCGCATACAAAAAACGAA
TTAGAAGTCCGTTGTTTCCCACTGTAGATCTGGGGTGAGACATCTCTTCGTACAGCGCGA
TAGATTTGATGTCGTTTGACAGAGGGTAAATCACGCGGCTTATCTCCCCGTCATCGCACT
CCAAATTACCCCTGTTTCTGATGAGAGTGTGAGTGAACCGGCAAGCAAGATGGAGTGCGA
TGACGGGGAGATAAGCCGCGTGATTTACCCTCTGTCAAACGACATCAAATCTATCGCGCT
GTACGAAGAGATGTCTCACCCCAGATCTACAGTGGGAAACAACGGACTTCTAATTCGTTT
TTTGTATGCGATGGATATGAATTACAAGGTTGTTGTGGTTGTACCTTCCAAACGCTGGGG
AAACAAGATTAAAAAATTGGTACCTTCTAACAAGAACGTTGTTAGATTCGACGGTAAAAT
GAAGAATATAGAGAAGAAGGATATGAGTAGTACCGATGTTCTGATCTACACCTGTGGATT
CTCTGCTGGGAACCCCATCGAGATCAAAAACCACTTTCATTGCCTTTTTGTGATTGTTGA
GTCACCGGTGATTGAGATGATTGATGAAATTGAGATGTGGAAAATTCCTGACCTAAAAGA
AGTGTCTCAGTTGGCCAGGCAAGTACGCTACCCCATTACTCCCAACGTCTATCTAATAAC
AACTGAAGGAATTGACGGAAGCAAGAAACCGGTAAAGCTAACCACGACCGGTTACAGGAG
ACTTGATGCGGATGAATTCCGGACCATCGTAGAAAACTCTCCCGCTAGAGCGATTGGACT
GTTATCCAGATACGAGTTTGATATGTTTGTGGAAAAGTGTTTTTCCAAATTCACATTTCC
AGGATCTAGAATTGAGGGCGGAATGTTAGGCGAAAACGTTTTCACAATGAACTGGGATGA
GATGAATCGGCGCAAAGAACGGAATGAGATTATCGAATTCTGCAGCAAGGACGAAAAGAG
GGCAAAATTGTTTGAAGAGATAGAAGGAGGGTGGTGCAGAAAGAGAGTGGGAAAGGAGAC
AGTTAACTCGTTTCCCGATCTCAACTTTTTCGCGTGTAAAGAAGAAGGAATCTACGTTGT
TTTGCTCGATGAGGGAGGATCTGGACAAATCTTTTGATTACTTTGGTGTGTATTACTTAA
TCTGCGTGACTCAAACGCTTTAATCTGCGTGACTCAAACGCAACATGTTTTTTTGTGTGT
GAATAAAATGAAAAACATTCAATCTGTATTTTTGTTGTCAATTATCTTTTATTTTGTACA
CAAGAGAACCCTCAAATTGGCGTCTGATAAGTCACGCCTTCTGCATCGTCTATAACGGTA
ACCATGGCCGGCATCTGCGTGTGAGCTTTGGGCCAGAAAAAGGAGTAAGCGTCTAATCGC
ACATCGCGTTGGTTGTCCAGTAAGAGTTGATCTTCTTCAGCCTCTTCCCTCTTTCTCTCC
CTCCAACTCCTGCAGTCTCGTACGATGAGCGGAACACCCGCCACGGCCGATATGACGAGC
GACATGATCGCCAGTCCCGGAGCGCTAAACACGAAGGCTAATACCGCCCAGACTTTCCCT
CCAAAAATCGAAGTAAAGAGCGATTCCAAACCTCCGAGTATGCTTCCCGCCCTGTCGACC
TCTTGATCCGTGTAGTTTCTGACAGCTGCCAGTGCGTTGTCTTGCTTGTCTTTGAAGATC
GTCAATTTCTTTTTAATCAGTTCGGCTCCCTTGCTGAAATTGGAAGCGAACCGTCTAGAT
TTTTCGACGTAGTCGTTGAAGTGATCGGGAATCGTAAAGTTTATAACGCCCATCTCGATT
TCCGGCCACAGCTCGTCCACTTTCTCCGCGTAAGATCTGACCGTCTGAAGATCGACGTCC
GTCACGAACTGAGTGATCGTGGCCACGTTGCGCTGAAAGATCTTCGTGGTCGTGGGAGTG
TTCGCGAAGGCGTAATCGCAGCCGCTGATATGCGTGGGGATCCTGAAATTGGGCCCGATC
AGAGTGCAGCCGCAACCCATCTTCAACCTGCACAGAGAGCACGGCTCGATTTTGGTGTAA
GGGTTGGTCGGAGAGGCGGGACACCTCATGGTCCAAAACTTGTCGCTTCCTCCGCTCTGA
ATCAAAAACGAGCTGTCGCTGGAGAGTTGTCTGGCGGAACCTTGCGGGATGTCTTTGGTG
AAAGCCGTGTCGCAAAACTTTTTGACGTCCAGAGGAGAATCGCTGTAGATGGCGTACACG
CAACTCTTCTGTTCTCCGACGCTCATCCTGGGAACCCCGACGCTGTTGCCGCAGTTTTGC
ACTCCTTTCACGGCTCCCTCGCACGCCAGGTACTGAGCTTCCGTCATCTCTATGTAGCTT
TCCAGGTTCTCGCTCACCGCCAAAAAGGGTGGCAGATCGACTATGTAGGTGTAGCCGTGC
TCCGAGGACGGTTTGTCGCCTTCTAATCCGGCGGTCACGGGCAAGGGAAAGTCGTTCACT
CTGTAGAGGGTGAGCTTTTTGTTGGGTTTGTAGAGGGGAACCTCGATCGTGATCAAGATT
TTGTTTTCCGCTCTGGCGTACGAGATTCTGGGAAGCTTGTAGTAAAATCCGGGCTCTTTA
CTCATAAACTTGTAACCCCTGAAGCCGGGCTGCGAGAGTTTGTTTTGCTCGATGTCCAAG
ATCGCGTCTTCTATCATCTTTTGCGAGACGAGGTACTCCGAAATAAAGCCGCTGGTGAGG
TTGATGATTCCGAACAACCAGTTGCCGGACAGGGAGTAAATCATGTTACAAATTAGTTTG
ACCCTGTTGAGCTCCGGATACAGAGTGGAAACCACCTCCGACTTAAAACCGTTCAAGAGA
AAAATGGATTCTTCGATCTCGTTTAATTTGGAGTAAAAAGTTTCTTGAAACTCGCGAATG
TAATCGCGCACCACCAGCAAGCGACCCTTCGCTATCGTGGCCATATCTTCTATGGCGTCC
AAGCGCTTGTCGGTCAATTGCATGATGTATCCCAACTGCTTTCCCAAGTTAACGATGCTC
TCCTTGTTCGTGTAGATGGCGTTTCCCAAACTCTTGAGGTTTCTTTCCGTGTTTTTGATC
GTGCGAGAGCTGGGCATGTTGAAAATGTTCGTGAAGAGTTCTCCGGCAAATCTCCCGGGG
ATAAGATACTCCAAGTTGCTGTTTATGTCGTCGTTGTCGTCTTTAATCCAGTCAGGAATT
TCAGACGCGTCCGGGGAACCTATAACGTCATCGGGCAGCGGCGGCGGCGTGACATCTCTT
CGGTTCGCGCTTCGTCTTTTCCTGCTTCTAGCTCCTCCTCCTCCCACGTCTTCCGTTTCG
TTAGCTCGCGAGATCAACACCGCGGTGTCGCTTAAGGGAATGATCTCGATAGCTTCCTCG
AGCTGCCTTTTAGCTCTAGATACGGTAGTGTAAGCGTCGTTGTTTACTCTGGCGATGAGA
TTGTTAACGGTTGTGCACAAACCGGTTATGCCTTCGTTATCGGTCACGTTGCACAACATC
AATTCTATGTGAGGAGTTTTAAATTCTGGTATGATCAGCGACCAAGTTACCGGATGGTAA
ATGATACCTCCCGCATCGCTAATTTCTCCTATGCGTTCAAAGAACACGCCGTATCCCAAT
CTATTTATCGTGAGTCTGTCATCATCTTGCGCGTACAAGACAACTACTAAGATCAGTAAA
ATTAAAACACACTTCATGATTTCGTAACCTTCACTATGCCGTAAAGTGGTTAGCGTAATT
GTCAAGAATGTGAGATATAATATAAAAGAACGAGAAGATAAAGATTTGAAGTTATATAAT
CATTTTTATTTTGTTTGAACACAAGAAAAGGCGTTTAACAACACACGCCGGTTTTTGGGG
GGTTCTGGTTTGCTCGCTTGTTTAAGACAGCATGTCTGGCTCTTCCATCTGGTCTTGTAG
ATCATCTCCCAGAAGCGTTTCGAAACCGATGTTGGTAGAAACGGAAGGCTTGTCATCTTC
CATGTCGTCGTCGTCATCGTCATTTACCGGCTTGCGTGCGGGTGTGGCCAGCTTTCTATC
TTCTGGGGCAGTTTCCTCGTCAACCTTCTGAACTTTGAGAGCGGGTTCTTCAACCTCCTC
TTCTTCATCATCAGCAGCCTTGCGCTTAACGCTCTTGGGTTTTTCTTTGGGCTTTTCCGT
CTCAGTTTGCATGGGTTCGGAGTTTGCTTCTTCCGACTTTGCTTCTTCAGGGACAACATC
TTCTTCTCGTACTTCTACGGCGAGGGGAGAAGGCACGGATTTCTTGTTCTTTTTGTTTCC
ATTCTTCTTCTTGTTCTTCTCGTGCAGAGCCACGAAATATTCTTCCGCTGTGGAACCCCT
TTCTATAGCGCGGATCAATTCTGCAGATATGTTGTGGTTGTTGACTCCGTAATTCGCCAG
CATGTAAACCTTCTCTTCCTGGTATATGGTCATCTGGTCTTTTAGAGTTTTCTGGATCCA
GCTCCCTATAGCCATGAGAAGAGGACGTTGATTGGTGTTGAAACCCTTCACCTTGTGTTT
GGTGATGACGGCCAGTAAAAACTTGGCGTAGAAAACGTCGTCGCTCTTCAACATGTCAGT
CACGGGCTTTTGATCTTTGCTAACTTCTTTGTCATCTTCGCCGTGGTAACCCATCATGGT
GTCGCAAGAGTAGCAGCTCATGAAACCGCACTTCATTCGTCTCCCGGGAGATGAGTTGGA
ATAATTCTGGGCAAATCCGTCCAAACAGTTCTCGCACATGGGTATGCTCTTCTCGCAGCA
AGTTGGTTTGAGTATGACGGGAACCATGTTGCTGCAAGTGAAGCACCTCTGGGGTTCTCC
CTCAGCCACCTCGTTCTTGACCAGAACTTCGCGAACTTCTTCCTTGATGTAGTCGGGTAT
GGAAACCATAGAGAGAATTATGGCGGCTTCTCCGTACTTCTTCTCAGTCATCATCTTTTC
CAGTTTTTCGATGGCCGGCGACTTTTTGGGAGCGGATTTAGTCTTCTTACCGCTTTTTCC
GGACTCCTCCTTGTCAAGACAAAGGTCAGTGTCTTCCACTACACCGGTCTGAACTTTCTC
CGCCCTTTTCGATCCACGCTTCATACGATCGTTTCTAATTTTTATCAACGCGCTGCCGAG
ACGCCTGGACTGGTCGGTGTTCAGGAATCGCACGTCTTCCACTCGCTCCTCAATCTTCTT
CAGTTCAGCTTCCGATTTCGCGTCTATGGCTTGAGAAGCGAGTTCGAAAAGACAACACTC
CTTCTCGAAGATCTTGCGTACGATGCGTTGACGGATAGACATACCATCAATCTCAACCAT
GTCGATCTGGTCGAGCTTCTTTTTCTGAATGTACTCGGCAAACTTCATCTTGTTTTCAGC
GCTCATCTCGGGTCTTGGGTGAGTGGGAAGGATCCCATTCTGAGCCGCGGTGAATCTTGG
CGCAGGCTTTTTGTCCTTCTTGCTAGATTTCTTAGGAGCCGTTTTTTCAGTTGAAGACTC
ATCGACGGTTTCTTCTTGAGGAGAAGAAGTGTCCATGGTTTCTTGTTCGTCAACTTCAGA
TGTGGAGGCGGAGTTATATTCTTGAACTTGAGACATGATTGAAGATTCTTCGGTAAGTTC
GGTTAAAAACTTTGCAGGTAGGTTTTTTTTGCTTGTTAGGCAGTTGTTTCTTCTTAGCTG
GTTAGGCTTTGAATGATACTCCAACTCAGATCACCGGTGCCTTATATACAAAACTGAGGT
ACAAGGGCTTGTGTAAAGTGACGAGGGCTTTGTGACGAGAGAAGGATGGGCTTGTACTCT
AAACAAAGATCTTGTCACCCGTTATGGGAGAGGTCACCGTCGTTAAAGACATGGTTCCGA
GGTTGTTAGGTACGAGGGCTACGTACGCTTCGATCAACTCGTAAAGAGAGTCCGATTCGT
TATACAACCTGATAGATCTGAGGGTGAGGCTGGCACCCCTGTGTCGCACGCACTCGTCAA
CGAACTGTAAGTAGATAGGACTCTCTAGCTTCGGGGGCGCTATCAACACGTTAATCATGC
GCGAGGTGTTTGACAACTCTGTGTAAACTTCAGAAACTTTAACTTCGGTCTTGGGGTCGA
GCACCGAAATCAAAATAAAATCGTTAAAGTAAACCAGGCTCCAGTAAGCTTCCGAGTAAC
CGGGCACCTCGTCTTTGAAATTGGTGCGCATCCTGTTCGCGTTTCTAAGCCCGGAGTCGA
GCAGAGACAACAATTTTCTCTTTTGGGGGTCTGTCGGTTCAACGGTGATAAAGCCGTTTA
TCCTCGAATTGTAGGGGTTGAACGTTTTGTCGATCGTTGTCATCCTGGGGTGTTTTTACG
GGTACAAGGGCTGATTCGTTTTCGGAGGTATATATATTCGAAATTATCGTTTTCTCTTCA
CAATTTTATTTTCTTTTTAGAAATACCAATCGTGCCCTCAAAATGTCTACCTCTTGCAGG
ATGGTTTTGAAAGATATGTTCGGAGTTCCCGCCTCAGCTCCTTCGACGCGACAAGAGATG
AGAGAATTCTTGTTTACTTTATGCGAAGGACGGGTGTCCAGCAAGACAGGATTCCGGATT
CCATTTTTGGGAGGAGTCGTGGTTGACAAGCTGATGAACAAACACAGCATGGAGAAAGAC
ATCATCAACACCTTTACGTCGTTCATCCCGCTTCATTCAGACTACGCTTTTTTGGCCGGA
AGAGTCATGTCCGCTTTGCACAACATGAAAACCCCGGAGTCATTTGGAAAAGCGATGAGG
CGGTACCACGAAGCGGCTAAAGCTAGGTACCCCGATTCGACAAAGGTCGGAGTGCCTGCC
ATTATTAACTTTTTGGCTCGCCACGAAGAAGATTGCAATTCGTGGATCGACGAAGTCAGA
GACCTGTCTCACTCTTTCATGGGCGTGAGGGGCACGATCAAGGGCAAGTGTCTAAAGCTG
CACAACGGAGAACAGATCGAACGGATAAGCTACATGTTCATGCGAGTCGCCATCGCTCTA
ACGGAGGACGCTTGTAGAAATCCGCAACGGGTGAGGGAAATCTACCACAAGCTGAGCGGT
CACAATCTTTCCATGGCTTCACCCTTTCTATACAACGCGGGCAAGGCCTTGTCTAACACT
GGAAGCTGCTACCTGCTGAACATGGGAGACTCCGTGAATGAAATCGGCCTCTGCACCAAC
CAGATGACGAGCCTGATGGGTATGAACGGAGGGATAGGTTTCAACATCGCTATGCGTGGA
GGAGGAACTCAAGTCGGAGTCTCCGGGAAATCTAAAAGTATCGCGAGTAAGTTGGGGATG
ATCAACGAGATTCCGCTAGCATTCTTTCAAGGAGAGATGTCACGTCCGGGAGCCGTAGCG
TCCTATCTTCCCCTCTGGCATCCCGACTTTATGATGTGGCTCATGTCGAGATACACTTTG
ATCGGATCCGAAGAAAACAAGTTTCACAACCTCTTCATGGGCGTTTTGATTCCCGACCTG
TTTTACCTGAGGGATCTAGCCGAAGGAGGAACGTGGAGTTTCATTTGTCCGACCAAAGCC
AGAGGTCTGGAACAAACGTACGGAGAAGAGTTTGAAAAGCTGTACGAGGAGCTGGAGAAT
GATCCTTCCGTGCCCAAAACGACCGTGAACGCTTCCGATTTGATGAACAAGATAGTCAAC
GTCATGAAAGGAACCGGTATGCCCTACACCATGAACAGAGACCCGATCAACGAACGTAGT
AACCACTCTCATCTGGGAGTGATCAACAGCAGCAACCTGTGTTCCGAGATCTTCCAATAT
ACTTCGAGCAACGAAATCGCGATTTGTAACCTGGCTACCGTGTGCGTAAACAGCTTCTTC
ATCCCAAACACCGAAGGCATGCCCTGGCGTCAAAGAGTGAACTGGAATGAAGTCGCGGAG
TGTGCCGGAACCTGCGTGGAGGTCCTAAACGTGGCCATAGACAATCAGAACTACAACAAA
GAGAATCCGGCCTTTCTTCGCAAAGATCCCGACGGCGAAATAGAGCTGCACGGGGAGAGG
TATGACGAGAAGAACAATATCCTCTCTTACTCTAATCTCACTCATCGTCCCATAGGAGTG
GGACAGCAAGGCTTACAAGATCTGTTGTTTATGCTCGGCATCCCTTACGACTCGCCGACC
GCCGTACAACTCACAAAGCTGGTCGGAGAAGCCATCTACTTTGGCTGCGTGAGAAAGAGT
GTGGAACTGGCTAAAGAGAAGGGCCCTTACCCGTCTTACCGCTTCGAGAACAACAAGCAT
CGCGCCGGGATTCTACAGTTTGACCAGATCAGGGGATTCGACAGGAAGATTCATCTTTCG
CACGATTTCTTTGACTGGAAGGCTGTCTTGCTCGACTTTAAAAAGCACGGCATCTACAAC
AGCATGCTGACCGCTCAACCGCCGACTGCCAGTTCCAGTCAGCTCTATGACAACGTGGAG
TCCATAGAAGCGATTCACTCCAACAGATTTACCAGGGTCATCAACGACGCGGAGGCCTTC
GTCATCATCAACAAACATCTGCAGAGAGACCTAGAAAAGAGAGGACTCTGGAACGCAGAG
GTGATTCGAGCCCTGGAAGAACACAACGGTTCCGTGCAAAAACTGACGAAGTTGGTGCCC
GAAGATCTGAGAGATTTGTACAAGGTCTCACACGAGGTGAATCCGATGTACATCGCGGCA
GCCCTTCAACCTTACATCGATCAAGGGATCTCTCTGAACCACTCGCTTCCTCTGGACAAG
GCTGGCGACAACACACCGGCTACGACTTACATCTGGAGAAACATGCACCTCGGAAACAAG
CTGAGAATGAAGAACGGCAGCTACTACATCAGAAGTCAACAATCTACAAAGAGTGGGAGT
TTTGGGAAGACCGTGATCGATGCCGATGCCATTGGATACGCTTCCTGCTGCTCTGCTTGA
CTTATGCGAGCTGTAATCGCAATCTATGCAAATCTTGTATGAATAAATCCTATTTTTTTA
CTCTTTACAAATTTTGTTTTTTCATGAGTCTACTTGTGTGAAAGGTCTTGTACGATTAGG
AAGGACAGGTTACTAGGAAGGACATGTACGAAGGAAGGACAGGTTCCCTATAAACTATAT
AAGTCGCACGATTATCATTCTGAAATCATTCACAACTCGTGAGCCCAACCGTACACATCA
ACTTTCAGCGAGAAGCAAACCAGCGAACTCCACAATCTACAAAGATGAATCCTTCCGCAA
CTATCTCCAACGACCAGCCTATCGTGCGTGCTAGCAAACGCAAGAGTTCTACCAAGAAGA
CTGGAGCTGTGAAGAAGGCCTGTCTGGATGTAGAAGCGAGCACTTCTACTGGGAAGAAGC
CTCAGAAAAAGAGAGATCGTTTTTATCAACGCCCTGGAACTCAGTTGAGTTTGAGATGCG
AGCCTCTTGAGATGTTTGATGAAGCGCTCGTCAAACTCAAAGAAAAGCTGCCTGAGGGAA
GTGAGGTGAAGTGTGAGAAAGGAGGCGTGGTTTTGATTACTTTTTCAAGCCTGTTTCAAA
AAAGTCGTGACGTCATCAACAGTGAAAAATGGATGTGGATGCAGTCGCAATCTGCCGGAT
TGTCGATAGATGTTCCCAAACAATATGTTCAAAAAATGATGAGTCAACTAAAATTAACCG
ACCGACAAAAAGAAGCGATGCCGATCATAACTTGGATGTACAGCTTTCATGGAGAACAAA
CCTTTTCAAATTCGACCAAAAGAGTATTTTTACTTTTTACCGGTTCCTCTCTACAAAAAC
TCGGATTGATTGATACAACTATGTTTTCACGCACCTTTGAGCGCATGGAAAACATAGACA
AAGACCACATCTTCGTACGCGACTACCAAGATATGTTAGACCAGACTGAAATCCCCGACG
TAGAAAATTCTGCTGTTTTCAACGTTCTGAGATACACCCCAGGAACAAAGAAAGTTTTAC
TTGTCGAGCGGGGTTACATCATGTTGGCCATGAGTAACTTTACGTCTCGTGTGGCACGCA
GCCTGGGAGACATCGCAAGCAAGGTTTTTGAGTACGTGATGGAGCAAGCTGCACAATCTC
ACGCAGAAGCCGTCGGAGAAGAAGAGTTCGTGCGCACTGTCGTAGCACCAGCCCAAGAAG
ATCTCAAGCTTCAGGTAGCTCGCCTAGCCGCAGAAAAAAGAAGCGTAGAAGAAGAAAATT
CAAAACTGCGATACGATTTTGCTGACGCTAACATAGGCCTCAGAATTCGTGAAGAGAAGA
TTTCAGAACTAAAAGGAGAAGTTCTAAAACAAGAATTAGAAAACGCCAAATCTGTTATGA
TAAGATACGAGTCCATGATCAAGCTTCAAAACGAAATGGAAGAGCGTGAAAAGGAAACCA
GATGTAAGGAGATCGCACTCTTCGAAAAGGATAAGCTAGAGTGCAAGTTGAACCGACACA
TGGAACTCAACCTCCCAATCCGCCCCATAGGAAGCAGAATGGACGTCAACCAACACGAGC
ATCGTGGAGCTGTCATCATCTACTCCACTAACCAACGACCATCTCTCTCTTCTCCCCGTG
GAGGAAGGGAGAGAGATGGTCGTTGGTTAGTGGAGTAGATGATGACAGCTCCACGATGCT
CGTGTTGGTTGACGTCCATTCTGCTTCCTATGGGGCGGATTGGGAGGTTGAGTTCCATGT
GTCGGTTCAACTTGCACTCTAGCTTATCCTTTTCGAAGAGTGCGATCTCCTTACATCTGG
TTTCCTTTTCACGCTCTTCCATTTCGTTTTGAAGCTTGATCATGGACTCGTATCTTATCA
TAACAGATTTGGCGTTTTCTAATTCTTGTTTTAGAACTTCTCCTTTTAGTTCTGAAATCT
TCTCTTCACGAATTCTGAGGCCTATGTTAGCGTCAGCAAAATCGTATCGCAGTTTTGAAT
TTTCTTCTTCTACGCTTCTTTTTTCTGCGGCTAGGCGAGCTACCTGAAGCTTGAGATCTT
CTTGGGCTGGTGCTACGACAGTGCGCACGAACTCTTCTTCTCCGACGGCTTCTGCGTGAG
ATTGTGCAGCTTGCTCCATCACGTACTCAAAAACCTTGCTTGCGATGTCTCCCAGGCTGC
GTGCCACACGAGACGTAAAGTTACTCATGGCCAACATGATGTAACCCCGCTCGACAAGTA
AAACTTTCTTTGTTCCTGGGGTGTATCTCAGAACGTTGAAAACAGCAGAATTTTCTACGT
CGGGGATTTCAGTCTGGTCTAACATATCTTGGTAGTCGCGTACGAAGATGTGGTCTTTGT
CTATGTTTTCCATGCGCTCAAAGGTGCGTGAAAACATAGTTGTATCAATCAATCCGAGTT
TTTGTAGAGAGGAACCGGTAAAAAGTAAAAATACTCTTTTGGTCGAATTTGAAAAGGTTT
GTTCTCCATGAAAGCTGTACATCCAAGTTATGATCGGCATCGCTTCTTTTTGTCGGTCGG
TTAATTTTAGTTGACTCATCATTTTTTGAACATATTGTTTGGGAACATCTATCGACAATC
CGGCAGATTGCGACTGCATCCACATCCATTTTTCACTGTTGATGACGTCACGACTTTTTT
GAAACAGGCTTGAAAAAGTAATCAAAACCACGCCTCCTTTCTCACACTTCACCTCACTTC
CCTCAGGCAGCTTTTCTTTGAGTTTGACGAGCGCTTCATCAAACATCTCAAGAGGCTCGC
ATCTCAAACTCAACTGAGTTCCAGGGCGTTGATAAAAACGATCTCTCTTTTTCTGAGGCT
TCTTCCCAGTAGAAGTGCTCGCTTCTACATCCAGACAGGCCTTCTTCACAGCTCCAGTCT
TCTTGGTAGAACTCTTGCGTTTGCTAGCACGCACGATAGGCTGGTCGTTGGAGATAGTTG
CGGAAGGATTCATCTTTGTAGATTGTGGAGTTCGCTGGTTTGCTTCTCGCTGAAAGTTGA
TGTGTACGGTTGGGCTCACGAGTTGTGAATGATTTCAGAATGATAATCGTGCGACTTATA
TAGTTTATAGGGAACCTGTCCTTCCTTCGTACATGTCCTTCCTAGTAACCTGTCCTTCCT
AATCGTACAAGACCTTTCACACAAGTAGACTCATGAAAAAACAAAATTTGTAAAGAGTAA
AAAAATAGGATTTATTCATACAAGATTTGCATAGATTGCGATTACAGCTCGCATAAGTCA
AGCAGAGCAGCAGGAAGCGTATCCAATGGCATCGGCATCGATCACGGTCTTCCCAAAACT
CCCACTCTTTGTAGATTGTTGACTTCTGATGTAGTAGCTGCCGTTCTTCATTCTCAGCTT
GTTTCCGAGGTGCATGTTTCTCCAGATGTAAGTCGTAGCCGGTGTGTTGTCGCCAGCCTT
GTCCAGAGGAAGCGAGTGGTTCAGAGAGATCCCTTGATCGATGTAAGGTTGAAGGGCTGC
CGCGATGTACATCGGATTCACCTCGTGTGAGACCTTGTACAAATCTCTCAGATCTTCGGG
CACCAACTTCGTCAGTTTTTGCACGGAACCGTTGTGTTCTTCCAGGGCTCGAATCACCTC
TGCGTTCCAGAGTCCTCTCTTTTCTAGGTCTCTCTGCAGATGTTTGTTGATGATGACGAA
GGCCTCCGCGTCGTTGATGACCCTGGTAAATCTGTTGGAGTGAATCGCTTCTATGGACTC
CACGTTGTCATAGAGCTGACTGGAACTGGCAGTCGGCGGTTGAGCGGTCAGCATGCTGTT
GTAGATGCCGTGCTTTTTAAAGTCGAGCAAGACAGCCTTCCAGTCAAAGAAATCGTGCGA
AAGATGAATCTTCCTGTCGAATCCCCTGATCTGGTCAAACTGTAGAATCCCGGCGCGATG
CTTGTTGTTCTCGAAGCGGTAAGACGGGTAAGGGCCCTTCTCTTTAGCCAGTTCCACACT
CTTTCTCACGCAGCCAAAGTAGATGGCTTCTCCGACCAGCTTTGTGAGTTGTACGGCGGT
CGGCGAGTCGTAAGGGATGCCGAGCATAAACAACAGATCTTGTAAGCCTTGCTGTCCCAC
TCCTATGGGACGATGAGTGAGATTAGAGTAAGAGAGGATATTGTTCTTCTCGTCATACCT
CTCCCCGTGCAGCTCTATTTCGCCGTCGGGATCTTTGCGAAGAAAGGCCGGATTCTCTTT
GTTGTAGTTCTGATTGTCTATGGCCACGTTTAGGACCTCCACGCAGGTTCCGGCACACTC
CGCGACTTCATTCCAGTTCACTCTTTGACGCCAGGGCATGCCTTCGGTGTTTGGGATGAA
GAAGCTGTTTACGCACACGGTAGCCAGGTTACAAATCGCGATTTCGTTGCTCGAAGTATA
TTGGAAGATCTCGGAACACAGGTTGCTGCTGTTGATCACTCCCAGATGAGAGTGGTTACT
ACGTTCGTTGATCGGGTCTCTGTTCATGGTGTAGGGCATACCGGTTCCTTTCATGACGTT
GACTATCTTGTTCATCAAATCGGAAGCGTTCACGGTCGTTTTGGGCACGGAAGGATCATT
CTCCAGCTCCTCGTACAGCTTTTCAAACTCTTCTCCGTACGTTTGTTCCAGACCTCTGGC
TTTGGTCGGACAAATGAAACTCCACGTTCCTCCTTCGGCTAGATCCCTCAGGTAAAACAG
GTCGGGAATCAAAACGCCCATGAAGAGGTTGTGAAACTTGTTTTCTTCGGATCCGATCAA
AGTGTATCTCGACATGAGCCACATCATAAAGTCGGGATGCCAGAGGGGAAGATAGGACGC
TACGGCTCCCGGACGTGACATCTCTCCTTGAAAGAATGCTAGCGGAATCTCGTTGATCAT
CCCCAACTTACTCGCGATACTTTTAGATTTCCCGGAGACTCCGACTTGAGTTCCTCCTCC
ACGCATAGCGATGTTGAAACCTATCCCTCCGTTCATACCCATCAGGCTCGTCATCTGGTT
GGTGCAGAGGCCGATTTCATTCACGGAGTCTCCCATGTTCAGCAGGTAGCAGCTTCCAGT
GTTAGACAAGGCCTTGCCCGCGTTGTATAGAAAGGGTGAAGCCATGGAAAGATTGTGACC
GCTCAGCTTGTGGTAGATTTCCCTCACCCGTTGCGGATTTCTACAAGCGTCCTCCGTTAG
AGCGATGGCGACTCGCATGAACATGTAGCTTATCCGTTCGATCTGTTCTCCGTTGTGCAG
CTTTAGACACTTGCCCTTGATCGTGCCCCTCACGCCCATGAAAGAGTGAGACAGGTCTCT
GACTTCGTCGATCCACGAATTGCAATCTTCTTCGTGGCGAGCCAAAAAGTTAATAATGGC
AGGCACTCCGACCTTTGTCGAATCGGGGTACCTAGCTTTAGCCGCTTCGTGGTACCGCCT
CATCGCTTTTCCAAATGACTCCGGGGTTTTCATGTTGTGCAAAGCGGACATGACTCTTCC
GGCCAAAAAAGCGTAGTCTGAATGAAGCGGGATGAACGACGTAAAGGTGTTGATGATGTC
TTTCTCCATGCTGTGTTTGTTCATCAGCTTGTCAACCACGACTCCTCCCAAAAATGGAAT
CCGGAATCCTGTCTTGCTGGACACCCGTCCTTCGCATAAAGTAAACAAGAATTCTCTCAT
CTCTTGTCGCGTCGAAGGAGCTGAGGCGGGAACTCCGAACATATCTTTCAAAACCATCCT
GCAAGAGGTAGACATTTTGAGGGCACGATTGGTATTTCTAAAAAGAAAATAAAATTGTGA
AGAGAAAACGATAATTTCGAATATATATACCTCCGAAAACGAATCAGCCCTTGTACCCGT
AAAAACACCCCAGGATGACAACGATCGACAAAACGTTCAACCCCTACAATTCGAGGATAA
ACGGCTTTATCACCGTTGAACCGACAGACCCCCAAAAGAGAAAATTGTTGTCTCTGCTCG
ACTCCGGGCTTAGAAACGCGAACAGGATGCGCACCAATTTCAAAGACGAGGTGCCCGGTT
ACTCGGAAGCTTACTGGAGCCTGGTTTACTTTAACGATTTTATTTTGATTTCGGTGCTCG
ACCCCAAGACCGAAGTTAAAGTTTCTGAAGTTTACACAGAGTTGTCAAACACCTCGCGCA
TGATTAACGTGTTGATAGCGCCCCCGAAGCTAGAGAGTCCTATCTACTTACAGTTCGTTG
ACGAGTGCGTGCGACACAGGGGTGCCAGCCTCACCCTCAGATCTATCAGGTTGTATAACG
AATCGGACTCTCTTTACGAGTTGATCGAAGCGTACGTAGCCCTCGTACCTAACAACCTCG
GAACCATGTCTTTAACGACGGTGACCTCTCCCATAACGGGTGACAAGATCTTTGTTTAGA
GTACAAGCCCATCCTTCTCTCGTCACAAAGCCCTCGTCACTTTACACAAGCCCTTGTACC
TCAGTTTTGTATATAAGGCACCGGTGATCTGAGTTGGAGTATCATTCAAAGCCTAACCAG
CTAAGAAGAAACAACTGCCTAACAAGCAAAAAAAACCTACCTGCAAAGTTTTTAACCGAA
CTTACCGAAGAATCTTCAATCATGTCTCAAGTTCAAGAATATAACTCCGCCTCCACATCT
GAAGTTGACGAACAAGAAACCATGGACACTTCTTCTCCTCAAGAAGAAACCGTCGATGAG
TCTTCAACTGAAAAAACGGCTCCTAAGAAATCTAGCAAGAAGGACAAAAAGCCTGCGCCA
AGATTCACCGCGGCTCAGAATGGGATCCTTCCCACTCACCCAAGACCCGAGATGAGCGCT
GAAAACAAGATGAAGTTTGCCGAGTACATTCAGAAAAAGAAGCTCGACCAGATCGACATG
GTTGAGATTGATGGTATGTCTATCCGTCAACGCATCGTACGCAAGATCTTCGAGAAGGAG
TGTTGTCTTTTCGAACTCGCTTCTCAAGCCATAGACGCGAAATCGGAAGCTGAACTGAAG
AAGATTGAGGAGCGAGTGGAAGACGTGCGATTCCTGAACACCGACCAGTCCAGGCGTCTC
GGCAGCGCGTTGATAAAAATTAGAAACGATCGTATGAAGCGTGGATCGAAAAGGGCGGAG
AAAGTTCAGACCGGTGTAGTGGAAGACACTGACCTTTGTCTTGACAAGGAGGAGTCCGGA
AAAAGCGGTAAGAAGACTAAATCCGCTCCCAAAAAGTCGCCGGCCATCGAAAAACTGGAA
AAGATGATGACTGAGAAGAAGTACGGAGAAGCCGCCATAATTCTCTCTATGGTTTCCATA
CCCGACTACATCAAGGAAGAAGTTCGCGAAGTTCTGGTCAAGAACGAGGTGGCTGAGGGA
GAACCCCAGAGGTGCTTCACTTGCAGCAACATGGTTCCCGTCATACTCAAACCAACTTGC
TGCGAGAAGAGCATACCCATGTGCGAGAACTGTTTGGACGGATTTGCCCAGAATTATTCC
AACTCATCTCCCGGGAGACGAATGAAGTGCGGTTTCATGAGCTGCTACTCTTGCGACACC
ATGATGGGTTACCACGGCGAAGATGACAAAGAAGTTAGCAAAGATCAAAAGCCCGTGACT
GACATGTTGAAGAGCGACGACGTTTTCTACGCCAAGTTTTTACTGGCCGTCATCACCAAA
CACAAGGTGAAGGGTTTCAACACCAATCAACGTCCTCTTCTCATGGCTATAGGGAGCTGG
ATCCAGAAAACTCTAAAAGACCAGATGACCATATACCAGGAAGAGAAGGTTTACATGCTG
GCGAATTACGGAGTCAACAACCACAACATATCTGCAGAATTGATCCGCGCTATAGAAAGG
GGTTCCACAGCGGAAGAATATTTCGTGGCTCTGCACGAGAAGAACAAGAAGAAGAATGGA
AACAAAAAGAACAAGAAATCCGTGCCTTCTCCCCTCGCCGTAGAAGTACGAGAAGAAGAT
GTTGTCCCTGAAGAAGCAAAGTCGGAAGAAGCAAACTCCGAACCCATGCAAACTGAGACG
GAAAAGCCCAAAGAAAAACCCAAGAGCGTTAAGCGCAAGGCTGCTGATGATGAAGAAGAG
GAGGTTGAAGAACCCGCTCTCAAAGTTCAGAAGGTTGACGAGGAAACTGCCCCAGAAGAT
AGAAAGCTGGCCACACCCGCACGCAAGCCGGTAAATGACGATGACGACGACGACATGGAA
GATGACAAGCCTTCCGTTTCTACCAACATCGGTTTCGAAACGCTTCTGGGAGATGATCTA
CAAGACCAGATGGAAGAGCCAGACATGCTGTCTTAAACAAGCGAGCAAACCAGAACCCCC
CAAAAACCGGCGTGTGTTGTTAAACGCCTTTTCTTGTGTTCAAACAAAATAAAAATGATT
ATATAACTTCAAATCTTTATCTTCTCGTTCTTTTATATTATATCTCACATTCTTGACAAT
TACGCTAACCACTTTACGGCATAGTGAAGGTTACGAAATCATGAAGTGTGTTTTAATTTT
ACTGATCTTAGTAGTTGTCTTGTACGCGCAAGATGATGACAGACTCACGATAAATAGATT
GGGATACGGCGTGTTCTTTGAACGCATAGGAGAAATTAGCGATGCGGGAGGTATCATTTA
CCATCCGGTAACTTGGTCGCTGATCATACCAGAATTTAAAACTCCTCACATAGAATTGAT
GTTGTGCAACGTGACCGATAACGAAGGCATAACCGGTTTGTGCACAACCGTTAACAATCT
CATCGCCAGAGTAAACAACGACGCTTACACTACCGTATCTAGAGCTAAAAGGCAGCTCGA
GGAAGCTATCGAGATCATTCCCTTAAGCGACACCGCGGTGTTGATCTCGCGAGCTAACGA
AACGGAAGACGTGGGAGGAGGAGGAGCTAGAAGCAGGAAAAGACGAAGCGCGAACCGAAG
AGATGTCACGCCGCCGCCGCTGCCCGATGACGTTATAGGTTCCCCGGACGCGTCTGAAAT
TCCTGACTGGATTAAAGACGACAACGACGACATAAACAGCAACTTGGAGTATCTTATCCC
GGGAGATTTGCCGGAGAACTCTTCACGAACATTTTCAACATGCCCAGCTCTCGCACGATC
AAAAACACGGAAAGAAACCTCAAGAGTTTGGGAAACGCCATCTACACGAACAAGGAGAGC
ATCGTTAACTTGGGAAAGCAGTTGGGATACATCATGCAATTGACCGACAAGCGCTTGGAC
GCCATAGAAGATATGGCCACGATAGCGAAGGGTCGCTTGCTGGTGGTGCGCGATTACATT
CGCGAGTTTCAAGAAACTTTTTACTCCAAATTAAACGAGATCGAAGAATCCATTTTTCTC
TTGAACGGTTTTAAGTCGGAGGTGGTTTCCACTCTGTATCCGGAGCTCAACAGGGTCAAA
CTAATTTGTAACATGATTTACTCCCTGTCCGGCAACTGGTTGTTCGGAATCATCAACCTC
ACCAGCGGCTTTATTTCGGAGTACCTCGTCTCGCAAAAGATGATAGAAGACGCGATCTTG
GACATCGAGCAAAACAAACTCTCGCAGCCCGGCTTCAGGGGTTACAAGTTTATGAGTAAA
GAGCCCGGATTTTACTACAAGCTTCCCAGAATCTCGTACGCCAGAGCGGAAAACAAAATC
TTGATCACGATCGAGGTTCCCTCTACAAACCAACAAAAAGCTCACCCTCTACAGAGTGAA
CGACTTTCCCTTGCCCGTGACCGCCGGATTAGAAGGCGACAACCGTCCTCGGAGCACGGC
TACACCTACATAGTCGATCTGCCACCCTTTTGGCGGTGAGCGAGAACCTGGAAAGCTACA
TAGAGATGACGGAAGCTCAGTACCTGGCGTGCGAGGGAGCCGTGAAAGGAGTGCAAAACT
GCGGCAACAGCGTCGGGGTTCCCAGGATGAGCGTCGGAGAACAGAAGAGTTGCGTGTACG
CCATCTACAGCGATTCTCCTCTGGACGTCAAAAAGTTTTGCGACACGGCTTTCACCAAGA
CATCCCGCAAGGTTCCGCCAGACAACTCTCCAGCGACAGCTCGTTTTTGATTCAGAGCGG
AGGAAGCGACAAGTTTTGGACCATGAGGTGTCCCGCCTCTCCGACCAACCCTTACACCAA
AATCGAGCCGTGCTCTCTGTGCAGGTTGAAGATGGGTTGCGGCTGCACTCTGATCGGGCC
CAATTTCAGGATCCCCACGCATATCAGCGGCTGCGATTACGCCTTCGCGAACACTCCCAC
GACCACGAAGATCTTTCAGCGCAACGTGGCCACGATCACTCAGTTCGTGACGGACGTCGA
TCTTCAGACGGTCAGATCTTACGCGGAGAAAGTGGACGAGCTGTGGCCGGAAATCGAGAT
GGGCGTTATAAACTTTACGATTCCCGATCACTTCAACGACTACGTCGAAAAATCTAGACG
GTTCGCTTCCAATTTCAGCAAGGGAGCCGAACTGATTAAAAGAAATTGACGATCTTCAAA
GACAAGCAAGACAACGCACTGGCAGCTGTCAGAAACTACACGGATCAAGAGGTCGACAGG
GCGGGAAGCATACTCGGAGGTTGGAATCGCTCTTTACTTCGATTTTTGGAGGGAAAGTCT
GGGCGGTATTAGCCTTCGTGTTTAGCGCTCCGGGACTGGCGATCATGTCGCTCGTCATAT
CGGCCGTGGCGGGTGTTCCGCTCATCGTACGAGACTGCAGGAGTTGGAGGGAGAGAAAGA
GGGAAGAGGCTGAAGAAGATCAACTCTTACTGGACAACCAACGCGATGTGCGATTAGACG
CTTACTCCTTTTTCTGGCCCAAAGCTCACACGCAGATGCCGGCCATGGTTACCGTTATAG
ACGATGCAGAAGGCGTGACTTATCAGACGCCAATTTGAGGGTTCTCTTGTGTACAAAATA
AAAGATAATTGACAACAAAAATACAGATTGAATGTTTTTCATTTTATTCACACACAAAAA
AACATGTTGCGTTTGAGTCACGCAGATTAAAGCGTTTGAGTCACGCAGATTAAGTAATAC
ACACCAAAGTAATCAAAAGATTTGTCCAGATCCTCCCTCATCGAGCAAAACAACGTAGAT
TCCTTCTCTTTACACGCGAAAAAGTTGAGATCGGGAAACGAGTTAACTGTCTCCTTTCCC
ACTCTCTTTCTGCACCACCCTCCTTCTATCTCTTCAAAACAATTTTGCCCTCTTTTCGTC
CTTGCTGCAAATTCGATAATCTCATTCCGTTCTTTGCGCCGATTCATCTCATCCCAGTTC
ATTGTGAAAACGTTTTCGCCTAACATTCCGCCCTCAATTCTAGATCCTGGAAATGTGAAT
TTGGAAAAACACTTTTCCACAAACATATCAAACTCGTATCTGGATAACAGTCCAATCGCT
CTAGCGGGAGAGTTTTCTACGATGGTCCGGAATTCATCCGCATCAAGTCTCCTGTAACCG
GTCGTGGTTAGCTTTACCGGTTTCTTGCTTCCGTCAATTCCTTCAGTTGTTATTAGATAG
ACGTTGGGAGTAATGGGGTAGCGTACTTGCCTGGCCAACTGAGACACTTCTTTTAGGTCA
GGAATTTTCCACATCTCCAATTTCATCAATCATCTCAATCACCGGTGACTCAACAATCAC
AAAAAGGCAATGAAAGTGGTTTTTGATCTCGATGGGTTCCCAGCAGAGAATCCACAGGTG
TAGATCAGAACATCGGTACTACTCATATCCTTCTTCTCTATATTCTTCATTTTACCGTCG
AATCTAACAACGTTCTTGTTAGAAGGTACCAATTTTTTAATCTTGTTTCCCCAGCGTTTG
GAAGGTACAACCACAACAACCTTGTAATTCATATCCATCGCATACAAAAACGAATTAGAA
GTCCGTTGTTTCCCACTGTAGATCTGGGGTGAGACATCTCTTCCTGTTTCTGATTGAGAG
TGTGAGTGAACCGGCAAGCAAGATGGAGTGGCGATGACGGGAGATAAGCGCGTGATTTAT
CCCTCTGTCAAACGACATTCAATCTATCGCG
>HaHV-1-CN2003_Contig3
GTGCATGGCGGTGCAGATATGTAGTAGTACTGCTTCACCGCGCAGTTCTGCATGATGTCT
TGGGCCAATCGTATCTCTGTTCTAGCTCCATGTCTTCGCTGGCAGTGCAGTTCTCCAAAC
AATATTTTCCCGCGTTTGTGTGCTTGGAGAGATTCTTTTTCCATAGCAGCGGTACAGTCA
GCTTCTTTTCTGAAAGGTCCTCGTTTTAGCCAACAACAAACCCCCCGTTCTTGAGGCGTT
GCGTCAACATTTCCAGTTTGGATGAGAGCGTCTCCATGTCCAGCAATCAATCTTCTTGTC
ATGGCTGGAGCAATCCTTGTTCCAATCGCTATACCGCTCTCCTCTTCTATGCGTCTCAGT
ATGGTTCTCGAGCGATATTCTTTAGTTTGGTCGAGATTGTAAAGCCATAAGACCTTTCCT
TTCATGGTGCGTAAATCAATTTTTTCGCTCCTACGCATATGTCTCGCGAATTCCGCATGT
TTTCCAGGGATTAGTTCCTCACTCAGTTCCCACATAGCATTTCCTCCGGGTCTTATTTTA
GCCATCGTGATTTTTTTTTAAACACGGTTTTTTAGGGGTTCTGTATGCTATGGCGTTTGG
GCTCAATGTGTCGTTACGGGCCCGGGCTCAACTCTTTTAATACTTTTTTTGGCGTGTCTT
GTCTAAGCTAGAAGGTCTCGCCTTCTCGTCCGTCATCGTCGCGCGCTGTCTCAAGTCGCG
GCTCGCTTCTCGTCCGTCAATCGTCGCGCGCTGTCGCAAGTCGCGGCTCGCTTCTCGTCC
GTCAATCGTCGCGCGCTGTCGCAAGTCGCGGCTTGCCTTCTCGTCCGTCAATCGTCGCGC
GCTGTCTCAAGTCGCGGCTGCCTTCTCGTCCGTCAATTGTCGCGCACCTGCAAACATAAA
TCGCAAATCCGCCATCTTGGATTATGACGTCATTGAGCCCAAACCGCAGTCCAAACCCCC
CTATAGACGTCTATGACTGCGGTTTGGGCACGATGACGTCATAATTCAAAATGGCGGATG
TGTCTTGGTCGTAGCAGGTGCGGTCGCTATTGAGGTGACGAGGAAGACGGTGTGACTTGA
CGAATGTGCGAGCGTGCGACTATGTGACGAGGAAACGGTGCGACTGACAACTGTGCGAGC
GTGCGACAGTGTGACGAGGAAGACGGTGCGACTTGGCGAGTCGAGCGTGCGACAGTGTGA
CGAGGAAGACGGTGCGACTTGATGAATGTGCGCACGCGCGACTATGTGACGAGGAAGACG
GTGCGACTTGACGAATGTGCGAGCGCGCGACTATGTGACGAGGGAGACGGTGTGACTTGA
TAATTATGCGAGCGCGACAGTGTGCGAGAAGACGGTACGACTGATAAAAAATGCGAGCGC
GACTATGTGACGAGGAAGACGATGCGACTTACGGTTATGCGAGCGAGCGGTGGTTGACGA
GGGAGACGAAACACAAAAAAAAGCGATTGGTTGACGAGGACGCACGGACTAATGAAAACC
GAGCGCGCTTTTAAGTGACGAGGACGCAAGACATAATAATGATTTCGAGCGCGCGATTTA
CGTGACGAGAAGGCGGGACGGGTTGAAAAAAAAATATCGGTAGCTCCAAAGTTGGTGACG
AGAAGATCGGACATACTCGACGTGAAAAATCGAGAGCTCAAAAACAAAAAAAAAAACGAG
AAAGATGAAATAATTTTTCATACACAAATTTTATTCATATTTTTTTTGATAATCTGCGTT
TATCAACACGCAAACTTTCTTTCTTTTTTCACTTCTTCAGTCTCAGCTTGGCCGCCAGTT
TGTCCGCCTTGTAGAACTCCAGACCGAACTTGACGGTGTTCACATCCATATTGGGACTCA
TGGCGCTCAACATGCTCATCCAGCTAGCTTGACCCGCGGCGACGACGGGTTCCGATCCGT
AAGCGACGTCCATCAGGCTGCATAGAAGAAGGGGGTTGAAGCAAATATCGGGCGACATCA
GAACCTCGAAGGTGTCGTAGTCGTAGATGGGTCTCCGACAGGCGATGCTTTTCGGGTCGT
AATCGGGTTGCCTGTTCAGACAACCCGCGCACTGAAACATCATCCAAGAGTACGTCTTGC
TCACCAGTTCTAAGGCAAAGGCGTGAGGATCCCTTTTAAGCTTGGACATGCAGGGATCCA
TGTAAACGTCGTTCATAAGGCGCGACTTCAGGTGTTTGATGTGCATGAGACAGGTACGCT
CGGTCACGGCGGGGTGGTATCTGTACAGGTGAAGTAAGATTCTCCTCACCAGGACGTCCG
AGTCGACGCAGCTTTGTAAGGCCATGGCGGTAATCTCGTCGGGAGTCAAAAGGCAAGACA
TCCCTCTCACGCTCGCCACTTCTCCGTTGGACTCGTCGATTTCGAAGTCGGGTCTACTTT
CTTCTTCGTCCCACTCCATGCAATCTTGCTCGTTAGCCACGACGGGATCGACATCTTGCA
GTAAGACGTTCATGATTTCTTCTCTCATCTCGTGGTCGAATTTTTTGTAGAGTCCGTACG
ACTCTATGGTGACGCGTCTGAGAATATCATCGAAGGTGTTCATGTTTTTTTTTGAAGAAG
GGAGAGATTGTTTGTCTTAGGGATGATTCACCTCGGAGGTTAGACGGATGAATGATAAAC
TTTTGAAGTTTCACCCCTCTTTTATAGTTTCCAGTCGGAGCAAGACCTCGCTCTCAGTTT
CTCTGAATCTGCTGTACTTGTCGAACAGTTCTGAAGCCATGACCGTCGTAACGGCTAGGT
CGTCCGCCTTGTGTTTGTTTTTACCGATAGAACGCTTTCCGCTGACGTGGTAGACCTTTC
TCCCCGTGGTCCTTCCTACCGTCGTAGTGATTACCACGCTGTCTAAGGCTGAGAGAAGGT
GAGAATCCAGGATGTTTTTCCCGGCGTTTGACATGGAGACCACCACTTCCGCCATGTAGA
ATTTGTCGTAGAACGTGCGCGAAAAGAAGTTTAGGAAGATGTTGACTTTGTCGTTCCCCA
GACGATACCCTATCTTGTACTTGGTTTGGGGGTCGTGATGAAGCCTGTCTTGCAATTCGT
CTCGAGTCAAAGCGAGTGCTCGTAAGCTGTCGTTCACGTAAGATTTGGCTCTCGAATCTT
CCATGATGTCGTACTCCCCTTCCCCGTCGTCGATTTCCATCTGCTTGCCCGTGTCAGTCA
AGATCACTCGTCCGTTGTCTAAGACCACCCGTTTGTACTTGCGCTTCTCCCTGGATTGAA
ACACCTTCTGCTGTTCTTGATCGACGACTATGGCCGGCACCATGATACACACGTGACTTA
ACAGTTCTTGATGTTTGGTGTAGATCAAGCCGCAATTGTACCACATGTTGTCCAGATCGA
AAGAATTAATTTCCGGGACTAGAATGAATTCGTTAAAGTGACCTTCGTACAAAGAGTTTA
GGGAGAAGACCTGAGCCATGAAGACGGTAGCCATGGCTTTCATCGCGTCGTGGGTCTCGC
TCTCGTAGTGTTGAGTCGTGAATTCTTCCATGCCTAGAACTACGACCCTTCCGTCTCTGA
GCTTCGTCACAAAAGTCATCGCGTGCAGAGAACGATCGAAGGTTTCTAGATTTTCGGATT
TGTACGAAGTGGGCGTGGGATCCAGGTAAGCTACGACCGTGCCCGTGCAAAGATCTTTAG
AGATTTCGTAATCCACGTCTACCCTGTTGTTCATGAAGTTTCTTCGTCCGCAATCCACGG
TGAGCCGCATCTTGCTGATTCCGTCTCCCAGCCCGTGCAAATCTTCTTTGCTCAAGTCTG
GAGGGATGACTCCTATCTCGCTGAGCATGGCCGATCGGTTTGTCGTCACGTCCCCTCCTT
CGTCTCCCGTGTTTACGACGCTGAAGGCCTTCATCAGCTTCGTTACTTCGGAACCGGTGT
TGATGTGATGGGGTTGTTGGAAGGTGTTGCAAAGACACATGGTATACTGCACTTCGTTTT
GTTGAATGAGAGCCAGGCAGTGATTACGACAGACGAACTGCACGTTGTTCGTTACGACTT
TGTTCATGCGAATTTCGGAGATGTTCACGTACGCTTTACTGTCTTGTCCGTTCTTTTGAG
AACTGGTACACATCATCTTGACCGCCGATCCGTTGGCGTGCTGTGCCAGCAACTCCGGGT
AAATCTTCGGAGAAACGAAGTTACTTTCGTCCAGAAACATAAAGTTGTAGGTGGGACCTC
TGTGAGCGTTGGCGCAGATGTAAGGCTTGGCTCTAAAATCGTTAGTGGAGAAGTAAGGGG
TGTTCTGTTTAATTATGGGGGTCTCCCTGTCAAACTTGTAAAACGTGATTACGACCGTTT
GGTCGGTCTCGCGCCATCGACACGTGGTTTGGTAGTAAGTCTGCCCGTGTTTGGTTATGT
TGGGGTTAAACTTTTTGATCTGTTCTACTTTTTTGATAAACTCCGAGTGCTTCTGCCGGT
TTGAGAAGGCTACTAACTTTTGCACGTGAGATTTGAGGGTGTTGAAAGCCTCGGTGCAAA
GCTGCTTCGTTTGAGCCGTGTACAAGACTCTCAGTCCGGCTCCCACGCAAAACACCATGG
AGAGAGCCATGAGGGCTGACGAAAATGATGACTTGCCGCACCTACGGGGGATGGTGTACG
CAGAAACCTGAGGTTTAAACATCCTTTCTAATTTTTTAATTCTCGAGGGAGAAAGGTTTT
GCACTCCCAGATTGCACTTGAGAAAACTCAGGATCAGCTCTGCGAATTCGTCTAGGTCGC
ATCTCTTGATCAGGGCACGCACGGTATCGTGAAGCATGGCTCTCTGAAAGGCGTGCATGT
AGAACTTCACTTTGGACGTGAGAGGAGAGGTGGCCGTCTTTACCGTCAGGGTTAGTTGTT
TAAACATGTCGTTGGTCGTCATGCAGTTGATGAAATTGGTAAATTGCTCCACCGCTTCTC
TTTTACCGTCGGTCACGTCGAACATCCCGTGCTCTATTTTAGAAGTCCTTCCTTCGAATC
GCTTCTTCGCGTAGTCTACGCTCATGTCTTTCAAAAACTCGGGTAGGGTTCCCGATTCGA
GCAAGGGCTCTATGAGAGTTTTGTCGTAGGCTCTCTTCTGAAGGGTAACGTAGAGGCGCC
CTTCTATGACAGAGCTCGAGGCGCATGTAGAAGAGTAACCCATGACACGTCTAAACTTGA
CGAGAGACATCTCATCCGGTAGATGGGTGGCTTTGTATGAGAAAGGCATGGTATCAATTG
TATATAAAGACCGCTCACACTTTCAGATTTTCATCAATTCGTTTTTGGAGTTCGAGGGAA
TAACATAACCAAACCTTAACAGCTAAACTGACTTAAAAAAAGTTTGACAATGGATCTTCT
TGATAAAGTTATCGAGATGGCTCCTGGAGCTGCCATGATGATGTTGACCGAGTTTATCAA
AGAAAACCAAGACGATACGAGTGTGACTGGAAAGCTGACCGAGATTTACAAAGAAATCAC
GAAGTACGCCGATCACCCTTTGTACGGCGGAGAAGAGACTGGGAAATGTGTCGGGAAGTT
TGACCACGCTCTCAGCGGTCTTCCACGCTACCCCGTCTTGGCTGATCTGGCTGACAAACT
ACAAGCTAACCAGTGGAAGGCCAACGAGATCGAACCCAGCAAGGACTTGGCGGTTTGGGT
GGACCTGCCCGAACCGGTACGCAAGTGCATCAAGGGAGCTCTCACCTTCGTGGCTGTGGG
AGATATCGTGGTAAAAGAGGCGATTCCCATGCACATGTCTAACTTTCCGTTGACCGAGTG
CGGGAAGTTTTTCCAAGAACAACTGATCAACGAGAGCGAGCACCAGAAGCTCTACACCAA
GTTCCTGACTACCTTCGCTCACAACAAGGAAGAACTGGAGACTCTCATGCACGCCTACAC
CAACGTGGAGGAGTTCGCTCCTTTGAAAGCCAAGGTAGATCTCATCAACGAAATTTACAA
AAGCGGGAGCCGTGCTGAACAGGTGTTGTACCAGACCGTGATGGAACTGATCGGTTTTTG
TTCGCTGTTTTCGATCATGCTGATGCCTACCGGACTAAAGACTTTGATCGAGGGAAATCA
GTCTGTTCGCAACGACGAGACTCTTCACGGCTCCTTCTACGCCGCTCTGCACAACATCAT
GCCTGACCGAGCTAGCCCGGAAAAGGTGAAGGAGATCATCGTGAAGGCTGTCGAGATCGA
GATCGCTTTCGCCATGAGCATCGTGACCGAAGATCTGGAACATATCAACCCCAGCAGCAT
GCAGCTTCACATCAAGGCGACCGCTAACCTCTGCTGCGAGTTTTTGGGCGTAGAACCCAT
CTACTTTGACAGGTGGACCAAGCTTCCCGTCGTTTCTCCCCTGAGTTACATGAACAATTA
CGAGACCCTGCAAAAGTTTAACTTTTTCGAAGTTCGCAACATGGATTACTCTCACGTCTG
GTCTAATCCCAAGCGTGTCCAGAAGGACGGAGAAGTTGAAGATCTGATGGGATTGCTGCA
GGGAGATTTCATTCCCCCGATCAGAGAGTTGGAGGGAGAAGAAGAAGAAGAGAAAGCGGA
AACGGCAAAACCGGTCAAGAAGGTCAGTAAAAGGAACAAGAAGAAGGGAAAGAAAAATCA
GTGGAAGAGTTTCGACGACTTTACGCCCAAAGAAAAATCAAAGAAGAAGGAGAAGAAGAA
AAATGAAAAACCTCTCCCAGTTGTATCCGCTTGGGTTAGGAAGAACCCTCAAGAAGAAGA
AGAGAAGGAAGAACATCCAAAAAAAAAAAAAAAAAAAAAAAAAAAAAAAAAAAAAAAAAA
ATGCGGAGACGAAGTTTGAGTTACGATCCCCTCCTCATTCTTTTCCGCGGACAAGATTTC
TCCCAAATTGATCAGGTCCGAGTATATATTCTTAACCTTTGTAGCGACTTCTTGTTCTAC
TGGATGTTCTTCCTTCTCTTCTTCTTCTTGAGGGTTCTTCCTAACCCAAGCGGATACAAC
TGGGAGAGGTTTTTCATTTTTCTTCTTCTCCTTCTTCTTTGATTTTTCTTTGGGCGTAAA
GTCGTCGAAACTCTTCCACTGATTTTTCTTTCCCTTCTTCTTGTTCCTTTTACTGACCTT
CTTGACCGGTTTTGCCGTTTCCGCTTTCTCTTCTTCTTCTTCTCCCTCCAACTCTCTGAT
CGGGGGAATGAAATCTCCCTGCAGCAATCCCATCAGATCTTCAACTTCTCCGTCCTTCTG
GACACGCTTGGGATTAGACCAGACGTGAGAGTAATCCATGTTGCGAACTTCGAAAAAGTT
AAACTTTTGCAGGGTCTCGTAATTGTTCATGTAACTCAGGGGAGAAACGACGGGAAGCTT
GGTCCACCTGTCAAAGTAGATGGGTTCTACGCCCAAAAACTCGCAGCAGAGGTTAGCGGT
CGCCTTGATGTGAAGCTGCATGCTGCTGGGGTTGATATGTTCCAGATCTTCGGTCACGAT
GCTCATGGCGAAAGCGATCTCGATCTCGACAGCCTTCACGATGATCTCCTTCACCTTTTC
CGGGCTAGCTCGGTCAGGCATGATGTTGTGCAGAGCGGCGTAGAAGGAGCCGTGAAGAGT
CTCGTCGTTGCGAACAGACTGATTTCCCTCGATCAAAGTCTTTAGTCCGGTAGGCATCAG
CATGATCGAAAACAGCGAACAAAAACCGATCAGTTCCATCACGGTCTGGTACAACACCTG
TTCAGCACGGCTCCCGCTTTTGTAAATTTCGTTGATGAGATCTACCTTGGCTTTCAAAGG
AGCGAACTCCTCCACGTTGGTGTAGGCGTGCATGAGAGTCTCCAGTTCTTCCTTGTTGTG
AGCGAAGGTAGTCAGGAACTTGGTGTAGAGCTTCTGGTGCTCGCTCTCGTTGATCAGTTG
TTCTTGGAAAAACTTCCCGCACTCGGTCAACGGAAAGTTAGACATGTGCATGGGAATCGC
CTCTTTTACCACGATATCTCCCACAGCCACGAAGGTGAGAGCTCCCTTGATGCACTTGCG
TACCGGTTCGGGCAGGTCCACCCAAACCGCCAAGTCCTTGCTGGGTTCGATCTCGTTGGC
CTTCCACTGGTTAGCTTGTAGTTTGTCAGCCAGATCAGCCAAGACGGGGTAGCGTGGAAG
ACCGCTGAGAGCGTGGTCAAACTTCCCGACACATTTCCCAGTCTCTTCTCCGCCGTACAA
AGGGTGATCGGCGTACTTCGTGATTTCTTTGTAAATCTCGGTCAGCTTTCCAGTCACACT
CGTATCGTCTTGGTTTTCTTTGATAAACTCGGTCAACATCATCATGGCAGCTCCAGGAGC
CATCTCGATAACTTTATCAAGAAGATCCATTGTCAAACTTTTTTTAAGTCAGTTTAGCTG
TTAAGGTTTGGTTATGTTATTCCCTCGAACTCCAAAAACGAATTGATGAAAATCTGAAAG
TGTGAGCGGTCTTTATATACAATTGATACCATGCCTTTCTCATACAAAGCCACCCATCTA
CCGGATGAGATGTCTCTCGTCAAGTTTAGACGTGTCATGGGTTACTCTTCTACATGCGCC
TCGAGCTCTGTCATAGAAGGGCGCCTCTACGTTACCCTTCAGAAGAGAGCCTACGACAAA
ACTCTCATAGAGCCCTTGCTCGAATCGGGAACCCTACCCGAGTTTTTGAAAGACATGAGC
GTAGACTACGCGAAGAAGCGATTCGAAGGAAGGACTTCTAAAATAGAGCACGGGATGTTC
GACGTGACCGACGGTAAAAGAGAAGCGGTGGAGCAATTTACCAATTTCATCAACTGCATG
ACGACCAACGACATGTTTAAACAACTAACCCTGACGGTAAAGACGGCCACCTCTCCTCTC
ACGTCCAAAGTGAAGTTCTACATGCACGCCTTTCAGAGAGCCATGCTTCACGATACCGTG
CGTGCCCTGATCAAGAGATGCGACCTAGACGAATTCGCAGAGCTGATCCTGAGTTTTCTC
AAGTGCAATCTGGGAGTGCAAAACCTTTCTCCCTCGAGAATTAAAAAATTAGAAAGGATG
TTTAAACCTCAGGTTTCTGCGTACACCATCCCCCGTAGGTGCGGCAAGTCATCATTTTCG
TCAGCCCTCATGGCTCTCTCCATGGTGTTTTGCGTGGGAGCCGGACTGAGAGTCTTGTAC
ACGGCTCAAACGAAGCAGCTTTGCACCGAGGCTTTCAACACCCTCAAATCTCACGTGCAA
AAGTTAGTAGCCTTCTCAAACCGGCAGAAGCACTCGGAGTTTATCAAAAAAGTAGAACAG
ATCAAAAAGTTTAACCCCAACATAACCAAACACGGGCAGACTTACTACCAAACCACGTGT
CGATGGCGCGAGACCGACCAAACGGTCGTAATCACGTTTTACAAGTTTGACAGGGAGACC
CCCATAATTAAACAGAACACCCCTTACTTCTCCACTAACGATTTTAGAGCCAAGCCTTAC
ATCTGCGCCAACGCTCACAGAGGTCCCACCTACAACTTTATGTTTCTGGACGAAAGTAAC
TTCGTTTCTCCGAAGATTTACCCGGAGTTGCTGGCACAGCACGCCAACGGATCGGCGGTC
AAGATGATGTGTACCAGTTCTCAAAAGAACGGACAAGACAGTAAAGCGTACGTGAACATC
TCCGAAATTCGCATGAACAAAGTCGTAACGAACAACGTGCAGTTCGTCTGTCGTAATCAC
TGCCTGGCTCTCATTCAACAAAACGAAGTGCAGTATACCATGTGTCTTTGCAACACCTTC
CAACAACCCCATCACATCAACACCGGTTCCGAAGTAACGAAGCTGATGAAGGCCTTCAGC
GTCGTAAACACGGGAGACGAAGGAGGGGACGTGACGACAAACCGATCGGCCATGCTCAGC
GAGATAGGAGTCATCCCTCCAGACTTGAGCAAAGAAGATTTGCACGGGCTGGGAGACGGA
ATCAGCAAGATGCGGCTCACCGTGGATTGCGGACGAAGAAACTTCATGAACAACAGGGTA
GACGTGGATTACGAAATCTCTAAAGATCTTTGCACGGGCACGGTCGTAGCTTACCTGGAT
CCCACGCCCACTTCGTACAAATCCGAAAATCTAGAAACCTTCGATCGTTCTCTGCACGCG
ATGACTTTTGTGACGAAGCTCAGAGACGGAAGGGTCGTAGTTCTAGGCATGGAAGAATTC
ACGACTCAACACTACGAGAGCGAGACCCACGACGCGATGAAAGCCATGGCTACCGTCTTC
ATGGCTCAGGTCTTCTCCCTAAACTCTTTGTACGAAGGTCACTTTAACGAATTCATTCTA
GTCCCGGAAATTAATTCTTTCGATCTGGACAACATGTGGTACAATTGCGGCTTGATCTAC
ACCAAACATCAAGAACTGTTAAGTCACGTGTGTATCATGGTGCCGGCCATAGTCGTCGAT
CAAGAACAGCAGAAGGTGTTTCAATCCAGGGAGAAGCGCAAGTACAAACGGGTGGTCTTA
GACAACGGACGAGTGATCTTGACTGACACGGGCAAGCAGATGGAAATCGACGACGGGGAA
GGGGAGTACGACATCATGGAAGATTCGAGAGCCAAATCTTACGTGAACGACAGCTTACGA
GCACTCGCTTTGACTCGAGACGAATTGCAAGACAGGCTTCATCACGACCCCCAAACCAAG
TACAAGATAGGGTATCGTCTGGGGAACGACAAAGTCAACATCTTCCTAAACTTCTTTTCG
CGCACGTTCTACGACAAATTCTACATGGCGGAAGTGGTGGTCTCCATGTCAAACGCCGGG
AAAAACATCCTGGATTCTCACCTTCTCTCAGCCTTAGACAGCGTGGTAATCACTACGACG
GTAGGAAGGACCACGGGGAGAAAGGTCTACCACGTCAGCGGAAAGCGTTCTATCGGTAAA
AACAAACACAAGGCGGACGACCTAGCCGTTACGACGGTCATGGCTTCAGAACTGTTCGAC
AAGTACAGCAGATTCAGAGAAACTGAGAGCGAGGTCTTGCTCCGACTGGAAACTATAAAA
GAGGGGTGAAACTTCAAAAGTTTATCATTCATCCGTCTAACCTCCGAGGTGAATCATCCC
TAAGACAAACAATCTCTCCCTTCTTCAAAAAAAAACATGAACACCTTCGATGATATTCTC
AGACGCGTCACCATAGAGTCGTACGGACTCTACAAAAAATTCGACCACGAGATGAGAGAA
GAAATCATGAACGTCTTACTGCAAGATGTCGATCCCGTCGTGGCTAACGAGCAAGATTGC
ATGGAGTGGGACGAAGAAGAAAGTAGACCCGACTTCGAAATCGACGAGTCCAACGGAGAA
GTGGCGAGCGTGAGAGGGATGTCTTGCCTTTTGACTCCCGACGAGATTACCGCCATGGCC
TTACAAAGCTGCGTCGACTCGGACGTCCTGGTGAGGAGAATCTTACTTCACCTGTACAGA
TACCACCCCGCCGTGACCGAGCGTACCTGTCTCATGCACATCAAACACCTGAAGTCGCGC
CTTATGAACGACGTTTACATGGATCCCTGCATGTCCAAGCTTAAAAGGGATCCTCACGCC
TTTGCCTTAGAACTGGTGAGCAAGACGTACTCTTGGATGATGTTTCAGTGCGCGGGTTGT
CTGAACAGGCAACCCGATTACGACCCGAAAAGCATCGCCTGTCGGAGACCCATCTACGAC
TACGACACCTTCGAGGTTCTGATGTCGCCCGATATTTGCTTCAACCCCCTTCTTCTATGC
AGCCTGATGGACGTCGCTTACGGATCGGAACCCGTCGTCGCCGCGGGTCAAGCTAGCTGG
ATGAGCATGTTGAGCGCCATGAGTCCCAATATGGATGTGAACACCGTCAAGTTCGGTCTG
GAGTTCTACAAGGCGGACAAACTGGCGGCCAAGCTGAGACTGAAGAAGTGAAAAAAGAAA
GAAAGTTTGCGTGTTGATAAACGCAGATTATCAAAAAAAATATGAATAAAATTTGTGTAT
GAAAAATTATTTCATCTTTCTCGTTTTTTTTTTTGTTTTTGAGCTCTCGATTTTTCACGT
CGAGTATGTCCGATCTTCTCGTCACCAACTTTGGAGCTACCGATATTTTTTTTTCAACCC
GTCCCGCCTTCTCGTCACGTAAATCGCGCGCTCGAAATCATTATTATGTCTTGCGTCCTC
GTCACTTAAAAGCGCGCTCGGTTTTCATTAGTCCGTGCGTCCTCGTCAACCAATCGCTTT
TTTTTGTGTTTCGTCTCCCTCGTCAACCACCGCTCGCTCGCATAACCGTAAGTCGCATCG
TCTTCCTCGTCACATAGTCGCGCTCGCATTTTTTATCAGTCGTACCGTCTTCTCGCACAC
TGTCGCGCTCGCATAATTATCAAGTCACACCGTCTCCCTCGTCACATAGTCGCGCGCTCG
CACATTCGTCAAGTCGCACCGTCTTCCTCGTCACATAGTCGCGCGTGCGCACATTCATCA
AGTCGCACCGTCTTCCTCGTCACACTGTCGCACGCTCGACTCGCCAAGTCGCACCGTCTT
CCTCGTCACACTGTCGCACGCTCGCACAGTTGTCAGTCGCACCGTTTCCTCGTCACATAG
TCGCACGCTCGCACATTCGTCAAGTCACACCGTCTTCCTCGTCACCTCAATAGCGACCGC
ACCTGCTACGACCAAGACACATCCGCCATTTTGAATTATGACGTCATCGTGCCCAAACCG
CAGTCATAGACGTCTATAGGGGGGTTTGGACTGCGGTTTGGGCTCAATGACGTCATAATC
CAAGATGGCGGATTTGCGATTTATGTTTGCAGGTGCGCGACAATTGACGGACGAGAAGGC
AGCCGCGACTTGAGACAGCGCGCGACGATTGACGGACGAGAAGGCAAGCCGCGACTTGCG
ACAGCGCGCGACGATTGACGGACGAGAAGCGAGCCGCGACTTGCGACAGCGCGCGACGAT
TGACGGACGAGAAGCGAGCCGCGACTTGAGACAGCGCGCGACGATGACGGACGAGAAGGC
GAGACCTTCTAGCTTAGACAAGACACGCCAAAAAAAGTATTAAAAGAGTTGAGCCCGGGC
CCGTAACGACACATTGAGCCCAAACGCCATAGCATACAGAACCCCTAAAAAACCGTGTTT
AAAAAAAAATCACGATGGCTAAAATAAGACCCGGAGGAAATGCTATGTGGGAACTGAGTG
AGGAACTAATCCCTGGAAAACATGCGGAATTCGCGAGACATATGCGTAGGAGCGAAAAAA
TTGATTTACGCACCATGAAAGGAAAGGTCTTATGGCTTTACAATCTCGACCAAACTAAAG
AATATCGCTCGAGAACCATACTGAGACGCATAGAAGAGGAGAGCGGTATAGCGATTGGAA
CAAGGATTGCTCCAGCCATGACAAGAAGATTGATTGCTGGACATGGAGACGCTCTCATCC
AAACTGGAAATGTTGACGCAACGCCTCAAGAACGGGGGGTTTGTTGTTGGCTAAAACGAG
GACCTTTCAGAAAAGAAGCTGACTGTACCGCTGCTATGGAAAAAGAATCTCTCCAAGCAC
ACAAACGCGGGAAAATATTGTTTGGAGAACTGCACTGCCAGCGAAGACATGGAGCTAGAA
CAGAGATACGATTGGCCCAAGACATCATGCAGAACTGCGCGGTGAAGCAGTACTACTACA
TCATCTGCACCGCCATGCACAAACGAGGCCATGTATGCGACCCGCTTCCAGAATCTTATT
ACGAGAAGGACGAACATCTTTACGAAGTTGTGCGTGATAGTGCTGCCCGCAGGCACTACT
TCGACATAGAATGGCTTGCTGAGAATGAGTTTCAAACTGGACCGTTCTATACTTTGTTGA
AAGCCTTCAAAGAATTCATGGATCTTCCTGCCGAGAAGACTCAAAAATTTTTTGTGACCA
AGGGATCTCGCTGGAAGAACGAGCAAAGCTACAAGCACAGCTACCACGTAATCTACAGGG
ACATCATCTTACCCGACAAGGACCAACACGCTCTGATGATGATGAGATTCAAGGACTTTC
TGTCAAAGTCGATCTACGCCGAAGAGCTTGCTGAGGTTGCCGACTCTTATAAAATCCTGA
CCAAGCGTTCTTACGTGTATAAATATGACGGCGCGGTTTATACCAAGAACAGATTGATGC
GACTTCCCAACCAGTGCAAACCTGGAGGGACAGTACCGCTCATAGTTGATAAAGACAAAA
CAACGATATTTGAACCAATTACGATTTCTGTCAACGCCGTCCTGAAAGATTGTATAAAAC
CCCCTGAGGTCACTCCGGAAGAAGGAAAAATGATGAGGGATTCTCTGTACGGTTTGGCAC
CGATTCACCGCGTACACAAAGAAACTATACTCGATCCCATCAGAGAAAAGTTGAGATTAG
CCGTAAAAGAAAAGAATAAAAAGAAGGAATCTGAATTTTACAGCTCAAACTTGACAAAAC
CGTCAGAGGATCAAAACATGGATTGCGATACGATTTACCCTCAGTATAGCGACTGGAGAG
ACATTAATTTGATTGAATTGAGAAAGACGCGAGGATATGATGCGTACATACAGTTTTTGG
GAGCGATCATTGATGTGTTTGAAGTTTTGCGGGAAGATATTGTGGAGCATATGGGACACA
GCAAGATAGAAAAAGCTCACAGACTCTATGATTACATCAAAGAGACAAACAAAGATAAAG
AATTGAAAGGAGTTCACTGCAGATTGTTGATAAAGTACGGATTGATTAGCGAACATCAGG
CTGAGAATCTGTTGAAGGATTATTTCTACACTGCTAAAGATAATATCCCTAGTCTCATCC
CCAAAAACAACGGCTTTGGAGTAAGACCCGAGTTTGTCGAGAGGGTTCAGCTGTGTGACG
ATTCTTCTGTGGAGATCGTGACTGGAGCAATGGGTGTGGGGAAGACTGAAAAGATCATAG
ACAGGATTAGTTTTTGCCCTGAAGGGTCTACCGTGATCTACATTGTGGGTCGAGTCAGAC
TGGCTGATGAATTGGTGGTGAGACTGAATCAACGCGGTATGATCAATGCTAGCAGATTTC
ATTACAGCGAGATTATGCAAGACAGAATCAACGTTTTTGTTGCCGTGATCAACTCCCTGT
GCAAGTTTGAAGATCTCAAGCCTTACTTTGTGGTGGTTGACGAGCAGGAGACTACATTTT
CTAATCTGAAGATGGGAAACGTTGACAGGCAGGCGGCGCAGAATCTAATCATGAGATTTG
TGAAAGAATCTCATCAAGCCAAGTTCTGCGATGCCATGATGACCATGCCTTCTATCGTCT
TTGCTCAAGCGATGGCACGCTACGTTTTGGAGGATGACAACGCTCTGCGATTTACGAAGC
TGATCAGGGAAAACGATGAGAAGAGAAGCCGCGTGATTTGTCCCCTGTTCAACGATATCA
TCTCTATCAACCTCTACAACGAGAAGATGACTTACTACAGACCAGCAGTGGGAAACAACG
GATTCTTGATCAGGTTCTTGTTCGAGATGGGGATGAACCACAAGGTTGCCGTGGCTGTAC
CTACCATACACTGGGCAAACACCATCCAGAAATTGGTGCCTCTGAACAAGAACGTTGTTA
GAATTGATGGAAAAACAAAGAAGAAAAATAGGAACAAGGCTATGAGCAGTGCCGATGTGT
TGATCTACACTTCTGCAATCTCTGCCGGTCACTCCATCGACATCAAAAACCACTTTCAGT
GCGTGTTTGTGGTTGTCAACTCTCCGGTGATTGAGACACAGGGTAACAGAGTGGTGTGGA
AAACCCCTGACCTGGGAGAAGTGTCTCAGATGGCCGGGCGAGTACGCCACCCCATAACTC
CCAACGTCTATCTGACCGTATCTGGAGGATTTGACGGAAGAAAGAAGCCAGCCTACCTTC
ACACGAGCGGCTACATGGTTGGTAATGATATTGCGTTTGATTTACTGACCAGCGGGGAAA
GCTTTCTCACCACGAAGATGGGGATGTTATCCAAACACGAGTTTGCAATCTTTGTGCAGA
GGTGGTTTGCCAGAATCGCCTTTCCAGGTTCTACAATCAAGGATGAAATGTTAACTGATC
CTTCCGTGGTTAACGTTCTTACCGATAACCTGGGCAAGATGAATGAAGTGAGGGAAGAGT
TTGAGATTCTCAACTTCTGCAGCAAGGACGAAAGGAGAGCAATATTGTTTGAGGAGAGAG
GAGGAAAGCGGTACAGAAAGAAAGTGGGAAAGCAGACAATGAACTCGTTTCCTGATCTTA
ACTTTCTCGCGTGTGGAGAAGGACAGTACGTTATTATGATTGGTGAGGGAGGATCTGGAC
AAATCTTTAAGTGAATCTTACTTTGGTGGTTACTCATAAACCCTGTAAATATGATGCTGT
GCGAGAAGACTTTCTTTACATACGTATCAGGTCTTATCTTAATCTGCGTGACTCAAACGC
AACATCTTTTTGTAAAATAAAAGTTTTTATTTGTAATTTTGTGCGTTTGTTTCACGCAAA
ATAGTAAGGAGTGCTTGCTTGAGAGGTGTGCTTGCTTATGAGGAGTACTTGCTTCTGAGG
TGTGCTTGCTTGAGAGGTGTACTTGCTTTTTTACAAGGTCTTTCTCCTCGTAAAACTATA
TAACTGGTATGAGAACAGACAAAATCATTCTGAGCTGAAAACTCGAGCAGACAACTACAA
TTCAACGAGGAGAAACCGGTAACCAAGAAATCAAGATGAACAACTTTATCCAAATTACCC
CTGTTTCTGATGAGAGTGTGAGTGAACCGGCAAGCAAGATGGAGTGCGATGACGGGGAGA
TAAGCCGCGTGATTTACCCTCTGTCAAACGACATCAAATCTATCGCGCTGTACGAAGAGA
TGTCTCACCCCAGATCTACAGTGGGAAACAACGGACTTCTAATTCGTTTTTTGTATGCGA
TGGATATGAATTACAAGGTTGTTGTGGTTGTACCTTCCAAACGCTGGGGAAACAAGATTA
AAAAATTGGTACCTTCTAACAAGAACGTTGTTAGATTCGACGGTAAAATGAAGAATATAG
AGAAGAAGGATATGAGTAGTACCGATGTTCTGATCTACACCTGTGGATTCTCTGCTGGGA
ACCCCATCGAGATCAAAAACCACTTTCATTGCCTTTTTGTGATTGTTGAGTCACCGGTGA
TTGAGATGATTGATGAAATTGAGATGTGGAAAATTCCTGACCTAAAAGAAGTGTCTCAGT
TGGCCAGGCAAGTACGCTACCCCATTACTCCCAACGTCTATCTAATAACAACTGAAGGAA
TTGACGGAAGCAAGAAACCGGTAAAGCTAACCACGACCGGTTACAGGAGACTTGATGCGG
ATGAATTCCGGACCATCGTAGAAAACTCTCCCGCTAGAGCGATTGGACTGTTATCCAGAT
ACGAGTTTGATATGTTTGTGGAAAAGTGTTTTTCCAAATTCACATTTCCAGGATCTAGAA
TTGAGGGCGGAATGTTAGGCGAAAACGTTTTCACAATGAACTGGGATGAGATGAATCGGC
GCAAAGAACGGAATGAGATTATCGAATTCTGCAGCAAGGACGAAAAGAGGGCAAAATTGT
TTGAAGAGATAGAAGGAGGGTGGTGCAGAAAGAGAGTGGGAAAGGAGACAGTTAACTCGT
TTCCCGATCTCAACTTTTTCGCGTGTAAAGAAGAAGGAATCTACGTTGTTTTGCTCGATG
AGGGAGGATCTGGACAAATCTTTTGATTACTTTGGTGTGTATTACTTAATCTGCGTGACT
CAAACGCTTTAATCTGCGTGACTCAAACGCAACATGTTTTTTTGTGTGTGAATAAAATGA
AAAACATTCAATCTGTATTTTTGTTGTCAATTATCTTTTATTTTGTACACAAGAGAACCC
TCAAATTGGCGTCTGATAAGTCACGCCTTCTGCATCGTCTATAACGGTAACCATGGCCGG
CATCTGCGTGTGAGCTTTGGGCCAGAAAAAGGAGTAAGCGTCTAATCGCACATCGCGTTG
GTTGTCCAGTAAGAGTTGATCTTCTTCAGCCTCTTCCCTCTTTCTCTCCCTCCAACTCCT
GCAGTCTCGTACGATGAGCGGAACACCCGCCACGGCCGATATGACGAGCGACATGATCGC
CAGTCCCGGAGCGCTAAACACGAAGGCTAATACCGCCCAGACTTTCCCTCCAAAAATCGA
AGTAAAGAGCGATTCCAAACCTCCGAGTATGCTTCCCGCCCTGTCGACCTCTTGATCCGT
GTAGTTTCTGACAGCTGCCAGTGCGTTGTCTTGCTTGTCTTTGAAGATCGTCAATTTCTT
TTTAATCAGTTCGGCTCCCTTGCTGAAATTGGAAGCGAACCGTCTAGATTTTTCGACGTA
GTCGTTGAAGTGATCGGGAATCGTAAAGTTTATAACGCCCATCTCGATTTCCGGCCACAG
CTCGTCCACTTTCTCCGCGTAAGATCTGACCGTCTGAAGATCGACGTCCGTCACGAACTG
AGTGATCGT
>HaHV-1-CN2003_Contig4
AAGGCGGGACCAAACACACAAAATCGGACACAAATCTCGCATCAAAGATCGAACGAGGAA
GACGGGTCAAAAATCGATAAATTAGAGCTCGTAAGCCCCGACGAGGAAGACGAAAAGCCA
CCCTAGTTCACCGGGCTCGCAGATTTTGGTCCAGATTTGCGAGGAAGACTGGTCAAAAAC
GGCAAAAACAGCAAATCTCGACCGATTCTGACGAGGAAGACGGGTGAAATCGACGAAATT
AGAGCGCTCGATCGGTCCTGCAGAGGTCGCGACCAATCAAAAGCCAGGGATTTATGAAAG
TTGTGACGTCATTAACGAAAAGTCACCTCAAAAATGAAAACTCGGTTTTACTATAGTTCC
ATGGGTGGAAGGTGACATGGAAGATGGATTCTTAGAATTCCATTTCTTATTCCCTTAAAA
AGCTGGAGTAATAAGGGCAGTCTAAATTTCAGGCCACCCTAAAAGTCATGTCCACCCTGT
GGAACTATAGTAAAACCGAGTTTTCAATTTTTCGGTGGCCTGACCTCTGTTGACCTCATT
AGTATGCACACGTGACCCAATCCTTGGCTTTTCATTGGCCGCGTCCTCTGCATCGGTCGT
CCGAGCTCGCGTTTTCGGTCGATTTTGACGATCTTCCTCGTCAGAATTGTCTGGATTTTG
CGAGCTTTCTTTAGGGGGGTGACTTTTCGTCTTCCTCGTTTTGACTTTTGCTCGCTCGTT
TTGACCGTTTGTCCCACCGTCTTCCTAGTTTTAGCGCTAAAGTCTGTAAATTTCAACGAA
TTATACCGTCCTTCTCGTCAAGTTTGGTGTTTTGCTCGCTCGTTTTGAACGTTTGTCCCC
CATCTTCCTAGTTTTAGCGGCTAAAGTCTGTAATTTCAACGAATTATGCCCGTCCTTCTC
GTCGAGTTTAAGCGTTTTGCTCGCTCGTTTTCACCCCCTGTCTTTCTCGTTCGATCGGTT
AATTTTTCAATCGATTTATATAACCTGTCCTTCTCGTCAGACTTTGTGATTTTTATAGCG
GCTCTCACGGATTACTTGTCCTTCTCGTCAGACTTTGTGATTTTTAAGTGACTCTCACGG
ATTTCTGTCCTTCTCGTCAGACTTTGTGATTTTTATAGTGGCTCTCACGGATTAACAAGT
TTGACGAGCGAGACAACAACAAACTTATACAACTCTTACAGGTCTGATCGAGCAGGTGCC
TTCAAACTCTCAAACAAATCAAAACTCATGCGAAGAAGAAACTAAAGCGGGTTTTATATT
TTTATAAGACTTTATATTTTTTGAGACTAGCGAGACAAAAGTCGCACAAACAAACAAAAG
TTCAATCGAAATCCAGGGCTGTCACGATCAACACGTGCTGCTGCAACAAGTCTCTCATCG
CTCTGTACCACTTGCGACTCTTCAGTTCGTACTTGTTCACACAGCTAACGTCGTGACCTT
CGTTTACCATGGAGGTGTAAGCGGTGATCAACGTCTGATGAATATCCTTGGGTTTGAGGA
GAAGGGACGAAGCGCACAGACGAACCCTGTTGCTCCAGCCGGCACTGATCGCCTTGGGAA
GCTCGGGCAGAGGAGTTTTCTCGGTCTGAGTGGTCTGTGTCTGTGTCTGAGTCTGAGTGG
ACGACGACATATCGCATAGTTTGGAGGCCGTGGTTTTGATGAACTCGCTGGCTCCCAGTC
TTTTGGAGTTGGACACTTTCAGCACGGAGGTCAGGTTCTTGCCGGCGGACATGGTGATCG
TGATGAAGGGCACTTTTTGAAGTCGGGCTTCCTTCTCGACCGTGGACGGAAGAACGCGAG
CTCGCTTGTTATGAGAAGGCTCATCTTCTTTGTCTTCGTCTTCTTTGTCTTCGTCGCGGG
CTTTGCGTTTGACGGGCGTAGGGATGTATACTGGAACGGATTGAGAAGGCTCGGGAACCG
TGTACTCTTCTTCTGAGGAGGGGGAGACCAGACCGCTGGAGTAAGATTCGGTGAAGTAGC
AATCCATGACTTCGCTTTTCTTGGGGTTTGGTAGACTGACTGTCTGGCTGACTGGCTGGC
TGGCTGGCTGGCTGTATGTTTCTCGCTCGAAGGTTTGAAGCAGAATGAAGTTGGGAAGGC
AGGAGTCGCGGTTTATATGCACGCTGGTTCGCTCGCTTAGATTATTTTTAGCGAGCTGAC
GTTATGCTGGGAAGGGTCTGTCTTTCTCTCTCGTTGGTCGATATTTTAAGCGAGCTGACG
TTATGCGGGGAGGGGTCTCTCTTCGTTGGACGATATTTTTAGCGAGCTGACGTTATGCGG
GGAGGGGTCTCTCTTCGTTGGACGATATTTTAAGCGAGCTGACGTTATGCGGGGGAAGCG
CTTTCTCGTTGGTCGAAAATTAAGAGGGTGTGACGCGGGAGAGGAAACCGAGCTTCCTAG
TAAACAACCATCGCTCGAAAACATCTTGTTTACCGACTTTCTTGTTTTTGTTTAGCGAGC
TGGAATTTGATGATGACGTAGGAAGGAAGGAAGGGAAGGTTAAGCGAAACGCGGCGTGTG
TCGTGGGAAACGAGGACTTGTACGTAAAAGGTAGGACACGTTTCTAATTTTAGATAAATT
GGAGCGAGGAAGGGTTAGTCGGTTAATACACACCAGATCGTCATAGCGGAAACATCGAAG
AATCTTAAAAAACTATGGAACAACAACAACATCCGAGTATGAAGAGGAGAAGGACGGATG
ATGATGAGGGAGAACTCAATTCCTTTGTCACCGAATTGCAGAAGATCATGAACGTGAAGA
TGGACACGCCTGGAGGGAAGGTGTTTCGTCGACATTGCGTGATGGTGCACGAGGAAAATC
GAAGGGTCGAGAAGGAAGGAGGGGTGGCGAGAGAAGTGGTGACGCCTTTGAGTTTGGCGG
TGCTGAAGGAGATGGGGTTTGGAGGACAAGATGAAAGAGATTTGATGAAACAAGCAGAAC
GCAAAGTTGTAAAAATAAAGACGATTCCAAAAATCTTTGATTTTGACGAGAACGACACTT
GGGGCAAAAATGCCCCCACCTTACAAAAAATCTCAGAAGTGCTGTCTTCCTGGTACCAAC
TTCAAAAACTAGTGCCGACTACAACTTTACCACTGTTTGAGAAGATGCCAGACAACCCTC
TTCTCAAGGTGAGAAAGATCTACATGCTGAACACCGAACAACTGATCACCTTTCTCATCG
ACGGAACCACTCAACAGGTGCGAGATGTCAGGGCAGACGTGGCTCGATTGATGACGGTCA
TCTTTACACAGACTGATCGATTCTTCTACTCTACTTTGAAGAAGGTGTACGCGGACTTGA
TGGAGGCTGACAAGAGGGCTAGTGAGGCTGATTTACGAGCGGAACTGGAGAGTGCCAGAG
CGGACAAGGCGGAACTTCAAACAAAGTTAGAGTCTGAACGAGCGGACAAGGCAGAACTTC
AAGTAATTTTAGAGTCTGAACGCGCTGACCAAGAAGAATCTCAAAACAGAGTTTTACGAC
TCGAAAACATGATCGCGAAGTACAACAGGGTAATGACAAACGAGAAAACTGATAATTATT
TGTTTATCACTCGTATAGAGCCGTATAATCCTGGACCGGCGAAAGTAGTCATGTACTGCA
ACAAAAGTGAAGCCGAACACGTGAAACAACTCAAAGAATATGTTGGACCAAATCAAATTC
TTAGAATTGTACTACAGTCTAAGAAACTGCCGGAAGCACCGGGCCTGCGAGACATCATTT
TTACAGAGTTTTCAAAAAGGTATGGAACGAAAAGATTGACAAGGGTAGACAGAAAACTAA
CTTATGTTTATCACGAGAGCGTGTTTAAACACAAGGCGCCGTTTGCTTGGGACAGAGACG
ATCTCAGAAACTACTACAGGGTGGTGGTGCACAACGGACAGAACGAGAGCGACATAGATG
ATGACGTACTAATCCAAAATTTGGTTAAAGAAATTAGAAAGAAGGTTTGCGGCTTTATGT
TGAGGAAGGTGTTTGATGGAGAAGAAGATCCCGTGTTTCCAGGAGAGGGTTGATGAAGAT
TTTGCAAAAAGCGAGATCTACTCGCTAGATTTTTACGGTTTCGAAAATAAAATTATATAA
TTGTACCAGAATCTTTGAGTCATTTTTAAGGTTTTTGCGGTTCCGGAACGCATGCCGCTG
TATAGATGTCGACCCCCTTTTTCTTTGATTCGACTGAACGAGAAGGACTGATAAAATCTG
GCGAGAGCGATTGACAGGAAAGTTCTGACGAGAAGGAGTGACAGGGACTTGGCGAGAGCG
ATTGAGTTCTGACGAGAAGGACTGACTGGGACTTGGCGAGAGCTTCTGACGAGAAGGACT
GACTGACAAATCTGACGAGAGCGATTGACGAAAGTTCTGACGAGAAGGACTGACAAATCT
GACGAGAGCGATTGACGAAAGTTCTGACGAGAAGGACTGGACTGGGAATGGGACTGGCGA
GAGCGATTGATTCGACTGGACGAGAAGGACTGATAAAAAATCTGACGAAAAATGAGCGAA
AGTTTGTTGACGAGGAAGACAGAAATCCACCTAAAATCCACGTTACTACACAAATCCTGA
CGAGAAAGACAGGTAAACTGAAAATTAGAGAGCTCGACCGGTCTTGTAGAGGACGCGACC
AATGAAAAGCCAGGGATTTGGTAAATAAATGACGTCACACGCATACTAATGAGGGGAGGG
GTCTGAAAGCCACCGAAAAATTGAAAACTCGGTTTTACTATACTTCCATGGATGGACGGG
GTGACTGGGTGACGTGGAATTCCATTTCTTATTCCCTTTAAAAGCTGGAGTAATAAGGGC
AGTCTAAATCTGAGGCCACCCTTAAAAGTCATGTCCACTCTGTGGAACTATAGCAAAAGC
CAGTTTTCGACTTTTCGATGGCTTGACCTCTGTTGACCTCGACTGTTGGGGTTACCACGT
GATCTAATCCAGGGCTTTCGATTGGTCGCGGACTGTGTTTTGGGGGTAGAGCGAGCTCTT
TTGGGGGGTAAATTGACGGGTCTTCCTCGTTTAGGGGTTGAGAGCTCGGGGGTTTGGGGG
TGACTTTTGGTCGTACTCGTTTAGATCACAGAGTTATCGATCGATTTGTTGGGAGGACGA
GGCACTCGCTAACTAAGAATAATGCGCGCGAGTCGTAAAAAACGAAGAGAACTGGTGGTG
TTTTAATAAAGGTCAACTTTTTATTCGTTTTTGGGTTACACACGATCCATGAAACTCATC
GCTCTAAAGTCGACGGCCTGGCGGATTGTCTTGACGTGTTCTTCAGTTAGAACAACCCCT
CTCGGTATGCGACAATTCAGAGAGTAGTCGTTGCCTCTGTCTTCCTCCCCACACCAAGAG
TAGTAGTTCGGAGTCACGAGCTCGATGTCATACTGCGGCATCTCGGAGTTGCAGAACTCG
ATGTTAACGTTTTTCCCAGTCATCTCGACCATAACGAACAGTTTTCTCAGCAGCAACACA
AAAGTTTCAAACTGATTGGCGTAGAATGTGTGTCCGAAGTTTATACACCTCGGGATCCCG
GGAACCATCCTCAGACAATCGGTCAGGTCGTTTCTCGCCAAGCACGACAAGAACACTTCG
GGATCCTCGTAACCCTCTACGAAAAAGTAACGAAAGTCTTTGCAAAAGGTTTGTATCCAG
TCAACTCTGTGAGAGCCTTCGCCGGTTATCAACGTCTTCACTCGCCTGCTGACGCGGTCG
TACAGAGAACACGGTTCGGCGACGTACTTGTGTCGGGTTATGAAGTCGCAAACATCTTGT
GATGAACTCATGGTGGTGAAAGCGCGTACCATCTCCGGCAACAACGACAACTGATCGTTC
GTCTCACGGCAAACGACACACCGGTTCTTGAGAGCGCGACTCAAAGCCTCGGATTCCAAT
CGTCTTTCCTTCATTTTCAAACCTTCGCTGGATGGCAGGGCGATCAGCAGATCCTCATAC
TCGATTTGCGCGAGATTTCCGTTGTCGGATCCGTCGTTTCTCCGCACCTTCAATTGCAAA
AGAAGTTTGTTCTCAGTGACGGGAATCTGTCCCGCGATCACACCGTATCCGGCTCGTTGA
ATCATGTTACGTCTTCTAGGTTTGGGTCCCACTCTAATTCGGTAGTCGTAAACGGGAACC
TCTTCTTCAGAGCCTACGACGTCGTGGTACAGTTCGACGGATAAGCGTTTTTCTTTAAAG
AGGTTTTTTATCTCTACGTTAAAACCAAAGCCCTTTTCTATGGAGTGCCCGAGCTTGATC
TCGTAGGAGATGATGGGCTCTGTTTCAAAGGGAGAGCGCACTATCAGCTTGCATCTATGC
ATGGTTGTTGCTCGGTCGGTTTGTCGGGTTATGAATGAAGTTGGAGTGTTGAGGAGGGGC
TTTATAGAGTAAGCGGGAAAATCAGGTCTTGTAAGTACGAGCCATGTCTTTTGTATCAGA
CCTTCATCGTTTTTATGATCACGAGGTTCCTTGTGTGCTAAAGGCGTTGTATGAATGAGG
TTCTGGGTGTATATAACTAGGGTTTATCATACCAACTTTATCACTCCAAAGCCTAACGAG
CAAACTAGCAACATGTCTGCCAGAAATCAAATCACGTTCATCGTGGGACCATCCGGATCT
GGAAAGTCTACTCTCCAGGACAGACTCAAGGCAGAGTATCCAGATGTCTTTTGTAACTGC
GTCTCTCATACCACCAGAGCCATGAGAGCGGGTGAGGTGAATGGCGTTGACTACTGGTTC
GTCGAGAAAGAAGAGTTCTTGACCATGGAAGAAAACGGAGAGTTTGTGGAGAGTGTGTGC
TACGCCGGTAATCACTACGGCATGAGCAAATCATCTCTGCACACGATCGTCGAGGAAGAC
AAGGCTACCATGATTATCGTCGAGCCTAATGGAGCGCGGGAGATTGAGGCAGCTAATCTC
GATCCGAAACCCGTTTTCATGTTCATCGCTCCACCTTCAAAAGAAGAGGTTGAGAGAAGA
CTGGTCTCGAGAGGCACGGAATCGGAGAAGAGCTTGAAGACCAGGATGGACTTGTACGAG
TCGTTCATGGACGATACTCTCAAGGGGGATTTGTACGATTACTTTTTGACGAACGATGAT
TTGGAGGAGTCTTACAAGAAGTTTCACGATTTTCTCATCGAGGTGAAGATTCCGAGTTAC
AGCGACGGCACCCTTACAAACGCTGAGCCAGAAGACATGACCGAGGAAGAAGTGAAGAAG
GAGAAGAGGGCGTTTGCTATCTTTCACGAGAAGACGAATAAAAACTATTGTCTGTTCTTT
AGCGACGAAGAACGCGAAGAAATTGAGGCGAACGACTTAAAACACGCCAAGAGAATGAGA
GCCGTGGAGAAAGGAAAGAAGAGATCTTCTTCCTCTTCTTATGAAGAGGACCAGTGCTGC
AAAAAACAACGTCGAGAGGAACAAGATCTAGCCTAGAAAGCGTGATTAATACGCTAACCC
TTTTTTTCCAAATAAAATACAAAATACAAAAAATATTTTTACGTTAACATTTTTATTTTA
GAGAGCGTTTGTCGGCACGCTTTTCAATTTGTTACGACGGTTCCGTCTTCCTCAACCCTC
ATATCGTCGCACTCGTTTGTGATGTACGAGGAGGCGTGATCCAATACGTCTCTGAAATCC
TGGGGGTATCGCAGTGTATAATAATCGTACACGCTGCTGTCTAGCTGAAAGTTGTTTTCC
ACCAGATTATGCACACGACCGATTACGCAGATCGTTGATTTCCAGGCGGTGTCCCACGAT
TGACCGCTGGGAACGGTAACCTTGTTTCTACTCGATGTCGCTAGTGTCGTGCATGGCATG
CGGCGTTCAGAGTACATGCATGGGGTTTCGTCGGTGAATCGACAGATGTGCGAGTTACGG
TTTCGAAGGGAGCTGCAGAAACTGTCGATGTAACTATGGTAATCCGCGTAAGTGTAGAGG
ATGGTTTGTCTGGCCGCGATGTAGCAGGGAAGTTGGGTGTTTCGCGTACATTCTACCATA
ACTGTTTGATTTGTGGAAATGAGGGAGGGATCCTGGAAGGTGCAATTGCTTTGTGTTTTA
GTGCACGTTTGCGGACCGTTGCGCGTGCCTAGACTGCAAGGACGATTATCCCATTGACTG
ACGCAGGCATGATCAACTGCCGGGTCTTGACGTGGACAATTCTCCAACTCTCCGTAAACG
CCACAAAAAACGTGAACTTGAGGCACGGTAAAGGCGCGGGAAAGATGAAAAATCGCGAAA
AGAGTGAAAATTATCATTTTCATTTTTGGTAGTTTTGACACAACTGATATAATATTTTGT
AAACCCACTCACACAAATACATAAAATATGAGTCATTTTTAGGCAAAAAAGGTTTTTTTA
TTTTTCAAAAACATGAAGACTATGACTCACGATACGACATCGAATTTTTTCAACGAAGAA
TTTAAAATGTTTTTTCCCATTTTTACTTTTTCATTTTTGGTTTGAGGTTACGCGATTTTT
GTCTTCCTCGACACCGCAAATTTTCACTCGAAGGAGGGAGGTATGATCCAGTTTTATAAC
ATATTATGGGTGTATGGGGAAGATACTAGCGTGTCTAAACGATTGTGATTATGTTTCTCC
CGCTGTTCATCACCGCTGTCGGCATTGTTTATGCAACAAAAGCGAGCGAGCTGCCGGTCA
AACCCGTTGTGCAATTCAAAGAAGCCGAGAACCAAACTACGGAACTATACATATACTCTG
CCTACCCTCATCATCTTCATGTTTTGTCGAGCAAGTTTTTCAATTTATCGATCATACCCG
GAGAATGCGACAGCTTACCGGATCATCTCTTCGTAGTTTCTTGCGTGCTCGATAACCGAG
GAAAGTCGACCCTCGTCTTGAAACTCGCCGAAAAAGAAGATTGGTTGCTGAAAGTTAAAC
TCTACAGTTACTTACTTTCGCTAACCGTACACGACGGAAGAGATACATCTGCGCCCGAAT
TCAACGTTATCGACTACCCGGTTATGAGAACCGATTACGGACTGCCCGTTACCGATGAAT
ACGATCCAGACGCCGACGTAAGGATGAAAGTTATAATGACTTCCGAAAATGACGCTACGA
TCGGATGTGGATCGGGATTGGATTTGTCCGGCAATCTTCCGGCATCTTCCGCTTCGAGAA
TTATGGGAGATCACAAGCATCCAGACTTTAACGTCAAGTTTATGCGAGACGACGACGTTC
TCGTAGACGATGACGTTCTCGCTAGATATCATCGCAGCGCTAGTTCGTTTATCGAGAGGT
GCGGACCTAGTTCACAGTCCAGGCGAGAGTGTATAAGTCCTAATCAAGATGGATTTACAT
TGTTGGGTATGGGAGATGACCACGTGAAGCTAAAGTACGAAGGTCGATACTCGGATTGGA
ACAGTGAAGTCAGTCAGTGGAAGTCTTTCAACGAATCCTGGATTAAACCTCACCTGAATT
ATCCCCTGAGAGTAGAGTTAGGATCTACCATAATTTTTTCGGATCAAAACAGACAGCAGT
TTACGTCTTGGCCCGTGCTCTCGCCTATAAACTACATAGGGCTGGCCGATATGTTAATCA
GTTACTTCCTAAAGTACGGACGAATGCACAGGGGGAGTCTACAGAGCGACGGTACTATAA
CGGTCAGTGACTGGTACAGTCAAACATCGAACCGCAAAGCGTTGATGGTAAACGGCGTGA
GTAATTGTGTAAACAGTCCTTTACGACAAAAGGTATACAACTCATCAGTTGATTCGACTT
GCGCATCATCGCCTTTTTATCTCGAAACTATAAGTTTTCGCGGAGTGATCGTAGCTAAAC
AAAAAGGTGGAAGTTGCTACACCTATAGGAGAGATTACGATCCGTTAATATTTTTCAATA
TGAAGAGTAACCAACAAAGACGAGCTATGAAAATATACACCCTGCCGGAAAAGCCGGCGG
TTAATCCCGACAGACTAACTTTCACGACCAACCCAGATTTTAGGCGATGTAACTCGATAA
CCAAAGACAAGCTGTACTCTAACGATTATATGCTTATGAAGTACTACCAGGACAGTATGA
AGAAAATCAGCGTGAGTGGATGGCTAGGCGATCTAACCTTCGAAACCGAAAAACTCTACA
CCGGTCCTAACCTCTGTCGTGTGCGTGCCGACAGGTGTGTGCATAACCGAGCTGCCATAG
TTCAAGCAACCGTGCCTAAACGAACAGGCTCAAAATACTACTGCGAACTTTTTGGAAAGC
GCTCTACAAACTACGCCATAATCAAGCCGGGTAACACGATAGAGTATCACGACTTCCCAG
AGCCAACTACTCCTACTACTACTACTCCTAACTCTACTATCATTCCTCGCGAAGAAGTAG
TGGAGATAGAATCATCAACAAGTAGTAAAACAACAACTCGTGTAACTCTTTTCGAAATTC
CAGTTCTCCAACTAAAGAAATACATCGCCTGGATTATAGGAGCGAGTCTAGTAACTTTAT
TTATGATTTTGTTGATTCTATGCGGGGGTTGGTGTTATATGAAAAGCGAATATCGAAGTG
AATATCGATACGAGTAACCCCTTATGAATTCAAGGCTTATCGAGCGAGTTATAATCGCTT
TTTTGTAAAATAAAACAATACAAAAAGTAATTTCTATTTGATTTTTATTACACATGTTCA
ATCACACACACACACACACACACACACACACACACACACACACACACACACACACACACA
CACACATATATATATTGTCTTTACACCGGCAGATCAATTTTATCGCATATGGCACAAGGT
GTGGATTCAGCTTTCATCATCATATGGTAACGCCACATCTCGCGGCAAAAAACGCACATA
GAAGTGTTACATCCTTTGTCGCAACTGTCTTTGGCTTCTTTATAGATGGGTGAGAAGAGG
TTCATGCACACGTAACACTTTCCACTACGGTTACATCTTAATTGTCTATAGTACATTGAC
TCGCGTTGTGCAGAAGTCGCTTCTCCAAACACTCCTTTGGCTAATCGATTGATGACTGTG
ACCTGATGATCAGTTCTTCCTAGAGCGAATGCTCCGGTCCTGGTGAAGTACGACCTTTCA
TCAATGTTGCTGGGATGAAGACTCTCCAGTCTGTTATCCGAGAGTAACGCTACTTCAACA
GTGTTTACTGGATGTTCGCTCCAAAAACGGTTGTTTGGGCGATTTCTATGTCTTCTGATG
AAGTATGAGTCTCTTCTCGCAGGTCCAGTCGCATTTGTCGAGACAACGGGTCTGGGTAGT
ATGGGCCCTCTGCAAAACGGACATCGTTGATTTTCAAGGTAACACTTCTCTTGACAATCA
GTGCATAGTCTATGAATACATCCCATCCTAGGATCGGGTGACGGGTTCATGGGGTGATCG
CTTGTCTCGCAAATTGTACACCTGTTTTCATCAGCGTTGTTTTCATCTTCATCAGCGTTT
GAAGTGGAAGGCATGGTAGCAACGACACTCTCAACTTGACTTTGAAAGCTTTCGTCAAAG
TTAATTTCCAGAAAAGGTACGACAGGTGCTCTGTTTTCTTCAGGTGTATCTTCACCGTCC
GTAAGATCAGGTAAGGAGTCAGAAGAATCCATAGAGTCGTTGTGTTCCAAACGAAAGGGA
TTGGAAGCCAGTGTGTTTCCTTCTGGAACGTAGGCGGTTTCTTCATCAGGTATAACAACA
GCTTCCTCCTCCTCTTCAGGTAAGTCGGGCATGATAAATTCCTGCGTGTCTTCATCTTGA
GTCACAGCAGGTAAGTTTTCACTGTCGTACATAAACTTCGATAACAGGTATATCGCTTGT
GTAACATTTGTTTTGGTAGCCCCGGTACCTAAGATTTCTCGTACCTGGGTTAGTACTTCT
TCCATAGTGTTAGTTAAGTAAGTTGTTGCTTCAATGAGATTCAAAGCTTGTATGATTTGT
TAGTGAGAGCTTACTGCATTATATATTGAATCAGTCCTGTCCTTCCTACTAGACGTGTTA
CCTCTTAGGAAGGGCTTGTACGTAGGAAGGGCTTGTATGTAGAAAGGTTATATGAGTAAG
GACGTCTTTCACAAACAAGACCCCGCACCTTATTTCAAATATAAATTCGCTTAACCCTGA
CCGGTAGATCATTCTTCATCTTGTCATACTAACAGAAAGTACTAATTTCACAAAAAAGAT
GTATTCATCAGACTTTCAGGTATGCGCCGACATTCTTTTCAAAATTGAAAACGCGCATGG
AAGAAACGAGATGATCAAATTGTTACAAGATTACCTGCACACTCTTATGACGGAAGATTA
CGACTCTGTCCTGGCTGTCGCTAATTTCACTTTAAACCGAGTGGCACCTGCTCACGAGAA
CATTGAACTCGGTGCCGGAGAAGCGCTCGTAATCAAGGCAGTGTCTGAGGTGACCGGATT
GACGCCTACCGAGATTAGAAGACTGAAAAAAGACTGCGGAGACTTGGGAGAGGTCGCACA
ACTCGCGAGCAAGTTCCAAACGGGAGAGTTGATTACGGTAAAAGAGGTTATGGAAAAAAT
GTACGAGATGGCCACCACGCAAGGCAAGGACTCTCAAAAGGCCAGGATTGCCATACTGGG
TGATTTGCTGAAGAGGTGCGGAACCAAGGTTGAAGCGAGATACGTCGCGAGATTTTGTCT
AGGAAAGATGAGAACCGGTCTGGCCGAACTGTCCGTCGTAGAGGCCTTGGGACAAGCGCT
CTACAGATGGGAAACTGGAGACAGCGTACAGAAGAAAATGAAAGAGGGAGCCGGCGTCGT
AAAAACGGCCTTTACTCTCGTTCCTGACATGGGGAAGATCTTACGCGCCGTGAAAAATGA
AGGAGGGATGTATAACCTGACTAAGAGTTGCGAGTCCGCTGCCGGAATTCCCATGAAACC
TATGCTCGCCACTCCTACCACGGGAATCGAAGACGTGATGAGCAAGCTGAAAGGAGCTGT
CTTTTCTTGCGAGTACAAGTATGACGGAGAGAGGGCTCAGATTCACTACATGGAGGGAGG
GAAGATTAGAATTTTTAGCCGCAACTCTGAAAATAACACCGAGAAGTACCCCGACATAAT
CAATAGGCTTCCCCAATCGATCAACGAAGGAGTGAAGTCTTTCATCTTGGACGCTGAGGC
AGTTGCTTGGGACGTTGAGAAGAAGCAGATCCTTCCCTTTCAAAAGCTGGCGACCAGAAA
ACGTAAAGATGTCAAGGAAGAAGAGATAACCGTCCAGGTGTGCGTCTTTGCTTTTGACGT
GTTGTACATGAACGGAGAGTCTCAGGTCAACAAGAGCTTCAGAGAGAGGAGGGAACTTAT
GAGGAGTTGTTTTACGGAGGTGGAGGGACAATTTATCTTCGCGCGAGATATGTTGTCTAA
CAAACCGGAAGACATTCAAACTTTCATGAACAAGGCCGTGAAGGAAGATTGCGAGGGATT
GATGATCAAGACCCTGGACGTAAACGCGACCTACGAGATTGCCAAGAGATCTAGAAGCTG
GCTCAAACTGAAGAAAGATTACATGGAAGGGGTGTGCGACACTCTGGATCTGGCGGTTAT
CGGAGGCTTCAACGGGGTGGGAAAGAGAACGGGAACCTACGGCGCTTTCTTACTCGCCTG
TTACAATCCCGACAACCAGATGTACGAATCCATTTGTAAGATCGGTACGGGCTTTAGCGA
CGAGGATCTGATTAATCAGCACAAGCTTCTGTCCGAGGTTAGAAGAGAAGGAGCTCAAGA
AAACTACCTGGTTGGCTCTACGATGAAACCGGATCAATGGTTTCTACCGAGTTACGTCTG
GGAAGTCAAGGTGGCCGATCTGACCGTATCGCCCGTTCACAAGGCCGCGATAGGACTGGT
GTCTCAAACTGAGGGAATCTCGCTCAGATTTCCACGGTTTGAGAGGGTGAGGGAAGACAA
AAAGGGGGAGGACGCTACTACTTCAGCGCAGGTGGCTGAGATGTACAACGGGCAAGACCA
GATCGTCAACGCCAAAAGAAGGGCTGAGGGGGAAGCTGAAGGAGCTCCTAACGCAAAGTA
TCTGAAGTTTCTGAAGGCTAGGAGTTAATCAAAAGCGTGAATTATACGCTATACAAACTT
TGTGCATAAAAATAAAAGACGATGAAAATGAAATTGAATGTTTTTATTATATTTTTTTAA
AAAAGCGTTTGAATCACGCACACATTCTGCTCAAAAGCGTTCTAAAGCAATCGCACACCA
TCCCTCGATTCTTGCCCGCGCTCCTTCCGTAGTACCAACCCTTGTAGTAGTACAGGGTCA
AAGCTGGCACGGGAGATTCGGCTTCTTCGTCACCCGGTAAATTAGTCCTTTCGACCAACG
GCGTGTCGATGGCGTGTATCTCTAGTTCGATCATGGACTTTATCATGTTACGAACGATCT
CCACGTAACTAACGAAGCAAACCCCCCTCCCCCACTCGTTGATTAATTTAGTGGCGTGGT
CTCCTTCTTCGGAAGATATCACTTCTAAATCGAACTTAATTTTCTCTATGATCTTTCTAG
TGCACTGAAAAGCTGTCATATCCGCAAACTTGCAAACTTCGTAGAAACCTCTAGTAAAGC
CCGAGTTTACTCCCAAAAGTTGCTGGGTGAGAACGTCCACGGCCGGCGTGGAATCTTGAT
CTTGCAATCTGAATCTGAGGGGCATGACCATATTATACAATTCTTCTCTGCAAGTAATTA
ATCTACTTTTTAGATTGATGGGTTTGTCAAGAAGGTTTGCCTCGAAGCTCGATAGGTCGT
CTTCCTTGTCCAGGGTCTCCCAGCCCGAAGTGACTCTCAAAAAGTGATCTATGTGAATCT
CGGGTTCTAGCAGTTGTACCGCGAGCTCATTGAGCAGCGTCTCCGAATTAAACCTTCCCT
CTTGCATAACCTTATCCAAATTCATTTTTATGTCTTCTTCAGTCACTTTGACCGAATTTC
CAGCGTCGTCTTTGTTTTTCTGTTTTGCCGCCTCGTCCGCCGCTTTGAACACGGACTTGA
ACTGATTTGATTTCATGGCCGTAGCCGCGTAAATCAATTTCTCGCTGTCGTTGATTTTAG
CGAAGAGTTCGTGCCCCGACACATCTTCATCATCGGTAGTTGTTCCGACTCCTCCTCCTT
CCACGCCGGTTTCCTTGACGTAGTGGTTGTGAAAGGCGCTTACTTGATCGACTCCCGACA
GCAGTCCGTACGTGTTCAAGTAAGACGACAATGAAATTTGATTTAGGAGAGATTTCTCTC
CCTCCGTTTCCGTAACCAGTTGTAAGGCGCTGTCCGGTGTAGAATTGAAGAAGTTTTGTT
TGTACAAGGTCTTGTTAGCCAGTTCTTCTTTCGAAACCTCTTCTTTACCGTTTCTAATCA
CGAGTTGTCTTGTGTTGTTGTAGAAGGCGTTCGAATCTTGATTGAGGTCCGTGGCGTTAG
AGCTGGTGATGAAGGTCATGTAATCGTCTCGCCCGTTGTAGTTTTTGTAGCCGCATGCCC
CCGATTGCCCCCCTTTAGCTCGCAAGGCTTCTTTGAGAAACTCTTTGCGAGTTTTGGGTA
GGTTAGTGAGGCTGAGTAGAGAAGACATTGTTCCACAAATTTTGTATAAATTTGGTAGCG
TTAGGATGTGTAATTCATTCACTCACCAGAATCCGCAGAAGAAAGATCTTTACTAATCAA
CTTTTAAAAAGAAGATCAAAAAAGATGTCTGAACAGATTACTCCAGTCTCTGCCTTTCAC
AGCATCATTTTGGACGGAAAACCGGGAGAGGGAAAGTCTACTGTCATCAAGCCTATAGTT
GAGACTCTTGAAGAAATTTACAAAGAAAAGAACGTGATTATACTGTTGAACGGACAACCT
TTACACGTCGTGGTCGAGAAGGTTATCAAAAAGGACGCTCCGGGAAGAATGCAGTATATT
GAAGCCATCTACACCCCTTCCGTGAAGGTAAACGAGTTTCATCAAGCCATGAGCATCGGA
TATACCCTGGTCGGGGCTGAAATGGATTTGCGAGAACGCTATCCCGTATACGAAAACAAC
AAAGACCTACCCAAGGTTATCAACGTGGTCGAGAGAAACTCTGCTTGCGCCGGTGCAATT
TTTATTGCGAGCAGCTTTTACAACATGAGAGAGAACAGCGACGTCAAGGAAAGAGCCGCG
AACTACTACGACAACTCTTGGGACAAGGTGGTCTGTATCCGTGACAGAATGCTGGCCTTG
GCGAAACGGTGTCTGAAACACGCTACATCGCATACCGTGTTGATTTTGCAAGGGTCTGCT
GAGCTGTGCTTCAAGAAGATGATGAACAGAGGACGCAAGTTTGAGGCTGGCGGTTTGACG
TACGACTACATGGAAAAACTGGACATGATACACAGGATCTACGGAGGAGAAAGAGAAACC
GATGGGAGGGTCGTGCCTGCGTGCCAGGTCTACCCCATGGACAAAACTGCGATTTTCAAC
GTTCCCACCGATCCATATTACTGTCAAGAAGAATATGATCGCGAAATGATGATCGGGGAA
TTGGTTGAAAGGATGATGAACCACATCAATGAAGATCTTGATAGAAGAGGATTCAACTAA
ACCCGCTGTTTGTGATTTTTATTTCACGCGCTTTGTTGTGATTTTTAAAAAAGCGCTCCG
TTGTGATATTTTTACCCCCTTTTGTTTACACACCCTCTTGTTGTGAGTACATTCCCCCCA
AAAAGCGTATAACAAACGCTAACATAAAAATAAAAACTGATTTAAATCTTTTTCTCGTCG
TTTTTTATTCATAATAATCACATGAAAGCGTTTGTTTGGTATGACACGCTCGTTACACTG
AAAACATCTCCAATTCTTCGTCATCGGCATCTAGCGGTATCTTGCTCGAAAAACCGTAGT
TTGAGGCTCCAGTCTTAACGGCCTTCTTCTTCTTTTTAGCTCCATTCTTTAGTTTAGCTA
GTTCGGAATCCACGTCGTACGAACCTTTCTTCACGCTCATTTTGATCATACTAGCTATGC
TCTGGACGGCGGTCACATGGTTGAGAAACAAGATGAGCAGCAGGATGGAGAGTAAGAAAA
TCAGTAGAAATTCTAGACTTTGCTGCTGAGAATCCATCATGAGTAACAAGTCATTCCGAA
GAGTCTTAACCGAGATCATTAAGTCATCTTGCAAACCCGGAACGTAAATCGTTTGAGACA
TGTCTTTTTATAAAAGGAGAGTAGATTACGGCGCTGAAATTTTCGGCGATGAATCGGGCG
ATATCGGTCTAGAAAGGGTGACGCACAATGCCGGTAAGCAATTGTTATCTATACGACGGA
GCAACGCCAGTGATGATTTGATCGCGCTTACCTCAAAAGCGTGGACGATGAACGGGGAAG
GAGAACCGCTCAGAAGTTCGGTGTGGAAGGCCGGTTTACCGGGATCTGTGTGCTATCGAT
GGTTTAATTCTCACATGCTTCCCAAAGTGAGCGACATGCTTATAGACACGATCACCATGC
GCAGAGATTACGAATCACCCGGCGCCGAAACCAAGCTGGACGAAATCAACATATCTTCTC
AGATGTGGGTCGGATATCGCTTTCTCGCCGCCTGCATGCGCTGGTTTGACGTTTTCGACG
ACAATTGGTTATGGACTTCCTGGCACGCCACGGAATACATGAGCGGAATCAGCAGAGAAG
ACAAACTTTACGATATGTTGTTCGTAAAGATACCTTTCTTCGTCACCCAAAACAACCCCG
AGATTTTGAATTACAAAACCGGAGACTACGACGAACTACTGAGATTTTTAAGAGCCGTTT
ATTCTTTGGCCGTCATGACGGGAAAGGCCGAGGAGTTGTTCGAAGAAAGCATGATGATGC
CTTTGCTGGAAAGTTACGAAGAGGTGACGGGACAAGATTTGAGCGAGCTGTATTTTTTGT
GGGAGTCTCCTTACGCGGAAGACGTATACCCCAATCTGAAAGACGAAGGTTTTCTTCTCA
ACTTGGAAAACAAGCTCTTGGGACGTCGAGACAGGGATCCGGATAAAATGAACTCTTACA
ACAATAAGACGAGGCTGTCCTTTAACCAAATTATCGACATCGCCAATCTTTTCAAGTACA
TCGACGTTCGTTCCGGTTCTTACTTTTGGTTGGACAAGTTCATCAACCTGAGAGGAACCG
CTGCTCCAAAAATCAACGTGTCGAGAGTGAAGAGGCGTAAGACTTTGACTCAGTCATGGA
AAATCTCCTTCGCCGTCGAGGGAGTGTGGATAGATCCCGTGGCCGACTTGCACATCATCT
ACGACAAAAAGAGAAGAGAGTTGAAACGTATCTTGCCTCCGGTCGGAGAAGTCGTGTATA
GGGCTCTGGCGAGCACTCCGAGTTATAATTTCATCGACATAGAGAAACTCAAGGGCGATT
TAGAGGCGGCTTCCGAGCAAAAAGCCATGGAACTGGTTTACCGAAAACTGGGAGATCTGG
ACCCCACTTATAGAGAGTGGTTCAATCCCGAGGACGGAGAAGAAAGCTTGAGAGCGATTA
CCATCTACAACAATGAAATGGGTAGCAAAGGGGAGATCAGCTTTGTGTCCGCGGTCAAAA
AAGATTTCAGAGAGTATTACGTTTTGGCTTCTTACATCTTTCACGTCATGACGACCGTCA
ATATACCGCGAGATACGGTCTTAAACAAGATGAAAGACGGAATCTTTAAAGCAAAAGTCA
ACGAAAACGTAAAACGAGTCCTGGACATCTACTTGCAAAATAAATTGGGATTGCAGCTCA
AAGAATTGGAGTACGTCGGGGATTACTTCATTTTGTCCCTCTGCGGCCTTTTGGGAGTCA
AACCCAATCAACTCACGGATTTCACGGGCTTGTTTTTCGCTCACCAAGACAAGATGTTTT
ACAATTTGTGCAAATCCGTTCTCACCGTCCTCACATGTTCTCCTAGAACCAGCAAATATT
TTGTCAAGAGTATGGATCCCACGCACGAAGGCGAGTACGCTAGTCGCGCGAAATTGGTGG
AAGAAATCGAGGCCGACAAATCCAACAGCAAGCGATATTGGTCTGGAGATGAAGTATTGC
GTGAGATTAAACGCTGCACTCCATACAACGTCTACACAACCGAGGATATATTTTTAAGAG
AGTTGCTGAAAGTTAAACTATATTGAAAGTCATGAGATTTATTTTTTATTCGGTCTTGCT
GGTTGTCTCGGCCGTCATGAATTCCAGGACCGCGGACATAACGACCATGCCCGAAACTAA
ATCGCTGCTTAACTGGGGGATAGTGATGAGTCGAGGACCTAACGTCATCAACGGAATTAC
AAAGTACAGACACACTTTTCAAAACAAGATTCCGGTCATATCGTTTACGAAGGTGCAGGA
GATGCAATGCGACACGGACGAACTCAAGTTTTTACACTGCGAGGCGATTAACACCCTCAT
TGAAAATGTAAACGAACAAGCGGAACCCGTCGTGGAAGATATGAAAAATAAGATCGCCAT
ATGGCTCAGATCCGTACCCAACATCGACAACACCGAGATCGGGCGATCGGTGGCCGGCAA
GAGGAAGAAACGCAGTCTCAGAAGAAAAAGAGCGACCAATTTGGGACCGGATTATTGCGA
GAAGGTGAAGACGGGCGATTATCAGGCTGGAGGCGGCGGCAACGTCTTGTCGGGAATCGG
CAACGCGCTTTCCAGCTTGTTCGGACAACCCACGTGGGACGATATCAAGATCATGAACAA
GCACGTTTGCCAGCTGGCCGACGCGACAGAACTAAATTCTCAGCAGATCGTGGCCTTGGG
AGAAGACTTCGCCACCTTTTCGAAAGTTGCTAACCAGCGCATGGACGCCATAGAGGGAGG
AATTTCGGAAGTGAACAACAGAGTTACCGCCACCGCAGAATTGATCAAGGAAGTTGCCGT
CAAAGCTTTCGACGGACTGAGCGATGTTCAGGTTAAACTCAAAAGGTCCATGGCCGGCAC
GGATCTCCTGTTTAAAGTTCAGGAATCCCTGTACGAGTTTCAAAATCAGATACAGCTTAT
GAAGTCTTACGTGGACGAATTCGGAGACGGCATAAACATTCTCTTGTCGGGCAGGCTTCC
CCCTCAGATGGTGCCGGTCAACAGACTCAAAGAAATCATCAACATCATCTCCGAAAAGAC
AACTCCCAGCGGGCGTGTGGATTTGGTCGACACGGATCCAAATTTTTACTACATGTTGAA
AAACGTAGTCTTTACAAAATCCACCAAACTGAACAGCGTCTTCATCATGGTTAATTTTCC
GCTTTACTCGGTCGGAGGTTTGATGGCGACCTACAGAATCGACAACACTTACATTTCTAC
GAGCGAGGATCAATCTTCCTCCACCAGAATCGTAAACGTTCCGGACTTTATCGCCGTCAC
ACCGGAACTGGATTACTTCACGGAATACAGCACCGCCGAACTTTACAGCTGCGAAGGTTC
CACGGTGCGTTCATGTCATAACGAACGCGCCTTACAAGACATGACTAAACCATCGTGCGC
CGCCGCTCTATACATGGACAACAAAGACAAGATTTTAGAGCTGTGCGACATCAGGTTCGA
CGAAACTCCGGTGCCGAGTGGGGCGGTAAAGCTGAGCGATGACACTTACATCGTTCACAG
CTCGCAAGCGGGAACGGGAGCTCAATGGACGCTCAACTGTCCTCTCATCAAAAACTACGT
GGAAAAGAAAATCGAAGCGTGCAACACTTGTATCCTGACGGTGCAGTGCGGCTGCGAACT
TATAGCGCCTGGAGAGTTTATCATACCGATTCAACTGTCTAGCTGCGCGGGCAACCTGGG
AACGATCATCCCCGACATAAAACCGGAGTATCCCATCAGCCTTCCCGTGCTGCACGCCTA
TCTCAACACCGAATTTTTAAACAAAATAAAAGGAGACACGGTCAGACCTCAAAAGTGGGG
AGTGGAGATTCCCAGACTAACGACTCTAGACAAAGAGTGGGATAACAGCGTAGAGATGTC
GCGCAAGTACAGCAGCGATCTCAAAAAAGTAATCAAGGCGGCCAAGGAGAATCGCGTATA
CTACTCTCAAAAAGTTGATGCGTACGTAAAAGAAGCTAAAGATTTTACGGATCTTAAGCT
CAGTCCGATCAAGACTTTGTCGAACACCTTTACAAATCTGGAGTGGTTGGCCAATTGGGA
CGTTTTGGGAGCGGGAACCGGTATGGGAGCCGTATTATTGCCTTGCGTGTTATCATTCGT
ACTGTCTTGCTACGTTTTATGCAGGAGAAGCAGGTAACGAGCGAGATCAAATCGCTTAAC
CCCAAATTTATACAAATAAAAAATATACAAATTCAATTTCACGGTTACAGTTTTAATTTT
ATTTTTCACATCGTATGAAAAGAAAAGCGTTTGAACACGCAAAATTATCTAAACGCAGAA
GCCGTAAGTCATGTTGATGAACTCTTGCACGGCCTCTTGAGCCTTGGTGTGACTGTAGAA
CGAACTGCCGGGGTCCTTTACCAGATACGTCTGATTGTTGTCCTTCATGTCCTGTATGAT
GGCGTCGTAGATTGGCCTCGGACGTAGATTCATGCGGGCGTCAAACATAGCCAAAACCAT
CATCTGGCGAGTCATGTTGAACTTGGTGATCGGTATCTGCATTTTCCCGCAGCCCACCAT
GTACATGAATCTGTTGCGAACTCCAAGTTTATGCCAGTCCGGCTCTTCATTTTCTTGGGG
GTTCCTGGACATGATAATCGCCTTAAGCGCCTTTTGAAAGAAGAAGTTGCATATGGATAG
AACCCTCTCGCGATAATTTTCCAATGACTCTATAGGGTGGTTCAGGTAGATCGGCATCAT
TTCTTTCCATCGCTCGGTCTGCGCCCTGGAAGACGAGGGGATCTCGGCCTTTTCGAAAGC
TTGCAGATGCCCCGTGCCAATTTTAGCTTCTTCGTCCGCGTCATTTTTGACCGACGATAC
TTTTACCACCTCTTTGGGTTTGGTAAACACGGAACCCTGGCTCTTCAGCGGCTCGTCTTT
AGGCAAGGGTCTCTTCACACCCCTCCTGGCGCAATCCATGGGGGTTAGAACCTTTCCGTT
CTCGATCACAGTCCAGTTCTTCATCACCAGTTCTTCCACAGAAGCCCCGTTGACGCAGAC
TTGAGAGTAGTGAGCCGGAGAAACGGGCGAGACGATGATGCAGTGTTGGTGAATCCTAGA
CTCTTGCTTCTTATGGGTCCCGCAGGCCAGCGTTGCCTCGTGAGATTCTACTATAGACAA
CATCAGGTCAAAGGGCGGTAGATTCCTGACGAAAAGTAAAGAAGAGTCTTTGTTGACTTT
TTCTATACAGTCTTTAAAGACAACGGTGTCCAGTTCTCCTCCCATCGCCAATTCGGACAC
GGCGGACGATATATCTTCCGCGCTAGATGTGATGATCCACGCGTTCTTCTCTGTAGTTAT
GGCTTCCATGTTTTTGTTGTTATGAGGTTCGATCTCGTAATGAAGTTAGTTTCAGATTTT
ATTCCCCTTATATACAGCTGGATAGGTGTCCTTCCTTACATAGGTGTCCTTCCTTTACAT
GAAGACACGCGATTTGTTTACCACTCCTAACACGATAGGAACGAGCACTACTATGAGAAT
TCCTATGACTAAGAGGGCTATGACCGTTGTGTTGAGACCGTCGCTCTGCTTGTTAATCGT
TTGTGTAATCAACGAGGTCAGGGAAGACATGGGATCTTCTGCTTTAGAAATCGCGTGCCG
GTTCACTACGTTCGTATAAGTGAGAACGAAGGGAATGATTTCGGGCACGTCTTGTTCGCC
GTGTAGATTAATCACGTTACAGTAGATGGGTTTTCTCGCCAGAAGGCGTGTAATCATTTC
ATAATTGGATTTTAAGTAAAGGACCCAAGAAACGAATCCTTCCTGATCGACATCGCCAGC
TTTCATTGCTTGGGTTGTTATGTCTTCTCCGTTATCTTGGCAGTAAATTGAGAAGACCTT
GCCCCCTTTGATTCTCATTCTGAAAGGCGTGGAAGGCTCTGTGTACTTGACCTGAATTCC
GAACAGACCTTCCACGCTTAGCTCTTCTAGACTGTCGGTTCCTATAAAGGTGACGGTTGG
CTGTTGTTCCTCACTCATAACTCTGCGACACCACAGAGTTAAGAACACCGTTATCATAAT
CGTTAAAGAATTCATCTTGCTCGGTTTTTTAAGAACTTGATAATTCTCGCGATATGATGT
CTTACCTAACTTCAAAAACGAGAATGGATAAGATAATTTCTTACTGCAATCAAGTCGGCG
ACAGAGTTTTGAAATTAATCAGGCGTCCCACGGAAGAAGAGGCTTACGAGGAAGCTCCTA
AACTTAAACGACAAAGCGCCTTCGTGGTCAGGAGACCTAAACTCTTCGGAAGCCTTTTTT
CCAACTACCTCTCTGAGTGGGAAGACAGGATAGAAAGGGAAGGAGCTCTCACCGTCGCAA
TTTTGATTTCTACTCGCTTCATGCAAAACACCATCATGCAACGAGAAATCAAAAACTTTA
TAGATCACGTCAAGGAGATTTACGGAGAGAAGTGTATAATCATGAGCGAGCACGCGAGAA
GATTGACATCTACCGACATCTACAACCTTCATCAGCACGCGGGCATGAAACTCAAACTGT
GCGTCTGCAATCAGAACGACATCGATATAGATGACATCACTCCTTTACCCCTCGGAGTAG
AAATTCACAAGCTCGCTATAAAAAATGAGACCCGTGATCAACTGGCGAGGTGCGGAATCA
TGAGAGGTTCCTTTCAACCCCAAGATTACATGGCCGGAATTTTATGCGAAGGCTTGCTCG
ATGAAGTGGATCTTGAAAAGGAGTGGCGTCTTATCAGAGAAAGCGAGCTAGACGATGCCG
TCGAGACTTTGACCGCTGAGACGATCGTTCCCAAAAGAAGATCTGGCGGAAAACGCAAGG
CACCCGCGACATCCACGAGCTCCGATGTTCATCATCGTCCTCCTCCGAACAAAAAATTCT
TTGTCAAGGAAGAAGCGTACGTTCCTGAAAGGGGAAGGCTTACTCAGATTGATAAGATGA
ACATCAACATTTTACCACTCTCGCCTCCCATGTATGAAGCTGACGATTACGACATGCCCG
AAGTCAAGCAGGAGCCCGTCGACGATTACGAGAGCATGCCAACTCTCAGACGCGAAGAAG
AAGAAGTATGTCCCTCGCTAAGACGAGAAGACACATTGATCTTGAGCGAGCTGGAACCCA
CGCAACCAGAAGAACCGGTAACTTTACCAGAAGAAGAAGAACTAGCCTCACTGAGACGAG
AAGACACATTGATCTTGAGCGAGATGGAAACCGAGTTTACGGAACCAGAAGAACCGGTAA
CTTTAAGACGAGAAGACACTATCATCTTGAGCGATCCCGAGCTGGTAGAAGCGCACCAGC
AAGTTCTTATCGAAGACAGCGTTCAAAACGAAGATATAATGAGTATACTAGAAGAGTTGG
AAAACGGTGAAAAAGAAACCCTCCGAGCGGAAAACAACCCCGGGATAGTGTGGGAACAAG
AGTGAGAACCACGACAAAGACCTAAACTGGCGTGAGATTTATACAAAAACGCCTTCACAC
TCCTTAAAAATAATAAAAACATCTCGCGTGAGAAAAACATAAAAGATTCTGTTTGAGTTT
TGATTTTTATTGATAAAAATATTTGTTAGCGTATATGTCACGCAGGTTTAGCAAGTTCTT
TTACGTTTGGAGATAGATTCTCCGTCTTCTCTGCATGGTGTTGTAGATTGCCAGCTTCTC
TTGCGTTTTCCGTCTTGCTTGACAATAAATCCCTTTTCTTGTTTCTCTGCGTCATCAAGA
AAGGTTTTGTTAACAAACGATTCTTCAGACTCGTCTCTCACCACCTCTGAAGCGCGATTC
AAAGAATCCCAAACTTTTACTTCAGTCTCGTTCATGAATTTTTTGACCTGCGCCTTCTTA
ACAACATACCTTCCTCCTTGGATCTGTCCTTTCTTGCCGGCAAGTCCAGTCAGGGCAATT
CTCCATTGTGCGTCCAAACCCTCGATTTGAGAGTTAAAGATTTCTACTAGATCCTCGTAA
GTGATTTCAACGTGAAGAAAATGAGTTGTAATTAACTCGATGACCGCCTTCACGCATCCG
ATTATAAAACATGCAGTTCTTTCAGATGGTGTGGTCTTATTCATCCGCGTTTGAATCACG
TTTATAATTTCTGCGCGCCATTCTCCTATGTTGTATATTTTCCTCACAAACCGATTGTAA
TCATCGATAACTTTTCCGCCTCCAAGTTTTACGATCGTAAACCTGGCGTTTAGTGAGTCC
GCATCATTCTGACTAATTTGTTTGGTTCGTCCGTCCGCATAAATCTCGTAAGGAGAATGA
TTACTCAATATGAAAATCCGTGCGTTCGGTTCAACGGGATATCTTTTTCCCCTTTTTCTA
TTGAGAGAAGCAAATGAACATCCGTCCGTACCGGTTCCTGACGTAATAGACATGAGATGA
GCCAACCCCAGCTTCCTTTTGGGAGTAAAGTCGTCAAAAACCAAACCCTTAGCTTTCTCA
CGCACCCCGCGCGCATTTTTGGGATCGGGAACAAACACAGAATATGTCTTCTTAAGCACT
TCATGGTGTAAAACATGCGTCTTTCCGTAGTTTGTAGGGCTGTAGATGTAATAATGTTGA
TCTTTCTTTCCAACTTTTTCAGCGAGATCAATACTGACAGGAGGCGGTCCGTTGGGATCT
ATACAAGTTTGAATTCTCCCATCTTCTTGCCTCATGTCTGTCCACCTTCTGAAAGTCAAA
ATTCCCGAATCTGGTGCAGGGAGTTTTCTTTTTTCGTCGTTATCAGCCCGCTTTTCCAAA
CTCTCGAGTGCTTTTCTTCTCTGCAGATTTATCTTAATTTCTTCGTTTTCAGCCCGTGCG
TTCATCTCTCTCATGATACGTATCATCTTCAATATATCCGCATCTCCAAAAATTATCAAT
TAACACGAGTGTTGTGATATAACATGTCACGAACCCTCAAAAAAACAAGAAATAACAAAT
TTGGTACAATTTCAATTTTTATTTTTCAATAGATGTGTGCGGATTGAGCTTCGTAAAACT
GAATGATAATATTCTCAATTTTTATAATACAAATTGATTCAGCGTTTGTAAATTCACGCA
AAAAGATCAGCAAAGTCATCTTCCTCGTTTGTAGTAGTAGTACTCTTCTCCTCTTCAGCC
TTCTTGTTCTCGATCATCTCCTCGAAGGTTATGCCCTTGTAAGCGTGCGCTTTGCTGAAA
GGCTCGTACCCGTACTCCAACAGGCTCGCGTTCATGATGGGATCGATCTCGGCGCACTTC
TGGGCCGTGTGTTGCATGAAGTCCCGGATGACATCCTTCCTGAAGCGTTGACACCAGCTG
ATCTGCACGCACGGAGAGCTGGTTCCGTTTACGTAATAAGACAACACCTCCGTGAAAATT
GAGTTGATGTTGACGTTCATGTGTCTCAGGGCAGCCACCTGTACCATGGTTTGACGCTTG
AAGTCTCCGTTCACGGCCAAGACGAAAGGCGGTTCGTCAAATTCGAAGGTCATGAGGGGG
AAGAGCTGGTCGGTAGATATATCGAGATCGGCCTTTCTCTTTCCTTCCGTGCGTTCTCCT
ATGGGGCGGGTGTTGTAATCGAAAAACGTGATGATACATCCCTGTTCTCTCCCGAGAAGT
TTACGCGCCGGGTAGTGATCTCCTTCCACGTCGAGAACCTTGCCTTTCACCTGAGAGGTG
CAGGTAAGCTCTCTACCAAACATCTCGTGTTCCTTGTCTTCCGTCTTGAAGAGCGTGTGT
TCGCACAAGTACGGAACGGTGTCGCCTCCCAGCTTTTCGATCTTGGATAAGTCGTAAGCC
GAGGGCATGCAAAGCTTCATGGATCGTCCGAACATGCCGCACTTGTTGTTGGTGTGATCG
ACCACTTTCATATCGAACTTGTTTCCGTACTTGCTCTTCTTAACGGAAACCGATTCTTCC
CCGCCGGCTTTTCTCTTTTTGGGCGCCTTTTTCTTCGGCGGTTCTTCCTCCGCGGGATGA
ATAACGTAGTCTGAAGCCACCACGTCCTTCTTGCTGATCACCCCTCCTCCCTCGGACATA
TACTTGGCGAGCATGGTCACCACTTTGCGTTTCAGATCTTCGCTGTCGGCTCCCTCGCGC
AAGTATTGAGCGTGGAGAGGAACCACGTCTTCCCTGACGATCATCGTGCCGGTTCCTTTG
GGTCCGTTCTGCGTGGTTTGAGAAGTTTTGATTTCGTGAACGAACAAGGGAGCTCCTCCG
TTGTCTAATTTCGCAGCGAGCTCTTCCGGGATCGGTTTGTAAGGATCCAGTTTGCTGAGA
GCGCTGTAGCACTCGAAAAATAAATCGGAAGAAGGCACCGTAATCCCGTCCGGCGTGCCA
GCCATGTAGTAAAAACTGGGAGAGAAGACTCTGCCCGGCAAGACCTGCTCGCATTTTCCT
CCGGCGGCTATCCAGGCCCTGTACGACGGAGAAGCCAGACAAGCTCTCTCCAAAATCTGC
TTTCCCAGCATGTCGTGGATGTAGGTTCCCTTTTCAGTCGCGAACTTAGAGCGCTTCATC
TTCATGTTCGCCGTGCCCGATGTTGTGGCGGTGCAAGCTTCGTACATCAGCTCGTTGGAG
TTGATCTTCTTCATGAGTTGAAGCATGCTGATTTTCGGATCGTGAGTAGGAACCTTCTTC
TCCATAGAAGTTCTCCATTTTGCAGTGCACGTGCCGTGAAGATGGTTCGGCTCGCAGAAA
AGAGGTTTCTTGGTATGGATGGCAAAGTTTTGGTTGTTGAGCGTGGCCATGTAGTATCCC
CCGACCATATTTTTATCTTCCGTGCATAACTTCTTGTACAAATCCGAGTTCCCTCCTTTA
TTAATCTCGCTTAAGATGTAGAGAGCTCTCCAGGACAACGTCCCCATCTCAAAAGGCGTG
AGCGCTTTCTTCTTCCTAGCCAGCTCATCCTGAATTTCTTCCAAGACCGAATCGACGTCG
GTGTGACTTTCCAAGATTGATTCGATATCGATACTGGTCGCCATGTTTATTCTTCGAGGT
CCGAAAAATAATGTGGAGTCGTTACGAGGTGTTGTGAACTTTTATAAGGACATTCGTAAC
AAGCCCTTCCCCAAAAATCGAGCAAGGGCTTGTAAAAACGAAGGAACCAGCCCTTTGTTA
ACAAAAATATTTTTTCATTAGGAGTTACCCAAGGGGAAAAATCATTGCGAGCTTTGTCTT
TCAAACAAACAACATGGAATTCGTTACCGAGTACAAATGCGAGCAGGAAGAATTCATCTC
CATGGTCGCCGTTAACTCTCCGACCATGGAGAGTAACATGAAGAAGAATAAGATCATGAT
AAAACCCGGACCCGTGGCTAAAACGTACAACGTCAACTATGACAGCATATGCCGCTTCGG
GGGTAGCAACGCGTGGAAGAAAGCTTGCCGTGGCGTGTTTTTGCGTTACGACGAAGATGA
CAAACTGGCTCACCGACCAATCTTTGCTTTCAACAAGTTCTTCAACAGGAGCGAGCTGAA
AGAGAGTTACCGCGAGACTCTGGACGATTGCGACAACGTTGCCGTGGTAAACAAGTGGGA
CGGTTCTCTAATCAGAACTTGGTGGGACGGGGAAAACCTGATCAGCGTCACCCAGGGCAC
AATACGACAAGATAATTTTTTTATACGGCGGGACGCGGGGGACGAGAAAAGGACGTCCTA
TTCTTCGATCACGAAGGAACTGCTTCCCGATCCCGTGCTCACCTACCTCAAGGCAAACCC
TTTCGACTGCCTTCTCTCCGAGTTTGTGTCTCGCGGCAACAAGATCATCACCGACTACGG
CGAAATCGCGAAGCTGATTCCTCTGGCGATCGTCACCCACGCCGACGGGCTTCCTCGCTG
GAGCGTGCTGAGGAAACTTCTCCCCGAGAATTTTGACAGCGAGACCGGACTTCCAAGGCA
CGCCATGAAGGTGAAAAGGGGTAAAGTCGACGAAACCGTTGCCCGATTCAACGACATGAT
CGCGGCTGACGAACGAGAGTTCGGGGAGATTCCCGAAGGTGCCGTCGTGTACCGATACAC
TCTCGACGAGGAATCAGGTCTGCCCGACATCGCCATACCTTACGCCAAGATCAAGAGGAC
GGAGTACGTGGAGGAACCGAAAAAGAGAAAGCCTGGTTATTCTCCTCCCGCGAGCAAACC
TGCTCGTCTAGAGTCCCAGTGGGCCGTTCTTCAGGGCAAGTACGACGATCTCGAAGAACA
TACGGAAGACGAGTTTCTCGAGACCGTGAGAACCTGGACCTCCATCCTCGAAGAACATCA
CCCCAAAAGCGGAAAAGAGGTCGTAGAAGCTCTCCCTCCTTCTTTGAGAAAGGTGATCGG
ATTTCAACTCTACAAGTCTGACGGAGGAGAAGACAAGATGGCTTTGCTGGTCAAGTGCCT
GACTTTTACCAAGGGAAAGAAGAACCCTCTCATCGACAACCTGTACAAGAAGTTGGGACC
CGAGTGGTACAAGAAGGAGTGATTTTTGTGCGTGAAAAACAAACGCATTTTTTCAAAAAT
AAATAAAAGATATACAAACATATTTTTATAAGTTTCGTAATTTTTATTTTTCATTGAAAG
ACTAGATCGATCGCGTTCGATTCACGCGCGATATGGTTAGTGAATTCCAGTCCGCTAGCC
TCTTCGATCCCGTACATGACGTTCTCTTCATCCAACGAAGTCGTTCCCAGGCTGTAGATC
ATATCTCCGTAAATCAAAGGGTGGTTGATTATCTTCGTGAGATCTTCTCCGATCTCGATA
GTGACGGGGAGTTCGTGAGCGGCATCTTTAGCCAGAGCGCTCGTCGAAGTTTGTAAGGCG
TCGATCTGCGAATCGTTGAGGTGATCGAATTTGTTGCCCAGGTATCTGTCCATGTAGTTT
AAGTTTGACTGGTAATCGTCCCAGGCGTACGTGACCGGTTTGTTAGTCCCCCAAATCAAA
GACGGAGCTTCTTTAGACCCCAGTTTGACGGCTTCTACTCCCACCACTTCTCCTTTCTGA
ACGTAAAAGATGACTTTGCCGTAAGTCGGTTTAGTCAACGGCAAAACCCTGTAGCGGTCC
TGCAAGGCTTTCAAATTAATCAGGGGGCACTGCACGGGTCCCGGTTTGTCTAAACGCACG
CAGCCGTACATCTGTCCCTTGTCTATCTTGTAGTAATGAAGTTGACTCCTTTCCGGCGAG
AGTTGCTTCAGGGCTTGGTAAGACATGCGCGTGATGTAATTGTACAACTCCTCGAACCTT
TCCTGAGCGAACTCCGCTTGCAAGGCTTGGTTTCTAGCGCTCACCATCGAGGGCTTTTTA
GGTTCTTCGAACTCTATAGACTCCGGTGACGTGAAGAGAAAGAGGTCGTAGATGCTGGCG
GGTGTGTCCAGCAGAGCTTGTCTGGCCAGCACGATCCCTCCGTCGGTAATTTCGAACCGC
GCGTCGAAGTACTGCCACTGCTTGTAGCTAAACCAGAAAGGGACCAGAGGGGTATCCTTG
TCTTTCGGGAAAAATACGAATGGAGACGTGGGAGGGACGACGAACTCTCTCAAATCCAGC
TCTTCGGTGGCCTGCTTTTGTTTTTCGTTTTTGGATTCGGTTTCTTTCAGAACCTTTTCA
ACCAGTCTGATGAAGGCGTCGCTGCGATTTCTTTCGTCCGCGGATTCCTCGGGCGGTATA
TCGACCTCGGCGATCATAGCTTCGGTCACGATCTTTTCTTGCGGCCTGTAAGGGTTGGTG
TACGTACCGCTTCTTTTAAGAACGAACAAGATCTCGTCTCCCATGTCGAACTCCACGGCT
CGCACGTAGGTGTTGCTATCCCTCAAGACGCAAGGAACCGCCAGAATCACCCGTCCTTGT
AGCTCGGGGTAAGAATACAAGCGCTCGATCGTTTCTTCTCGTATGACGGGAAAGCTGTCG
TCCCTGTCAAACTTACCGGCGCTGCTTTTAATCACTTTTTGAAGATGGACTTTACATCTG
ATCTTCTTGACTTTGTCTACGTAGCGTTCGTGTAAGGCGTAATAAAGGTGACCGACGCCG
GATTGTTGCACGCCCGGTGCGAAACTTACGAAGGGTGTAGTCCACATGATCGATTGATTG
TATAAAAATCATAGACTGACTCACACTGGAAGTACAAAGAAATAGTATTTTGCGTTTACA
TGAGATTTTTTTTTATTTTCAAAAAACATATGAAATGCGTTTGTGACACGCAGATTACAA
TGAGATGCACCTCCAAGGCTTTGGCTCTTTTGCTCTACGGGGAGCTTGTGGTGTGGTGAA
TTTTGGAAATGAGATCTTATTCTTCTTTTCAGTTCCCTCGTCTCCGAAATGAATCTTGCT
CAATAACGAGACAGCATTCAACGCAGAAATACAAAACGTTTCATCATTTAGATCTGGATT
CCACACATGAGCTGACATAATTAGAAGCAAATCTTGATTAAACTTTTTCCTTTTGTCCTG
TTGTTCATCAGGAACTACCTGCACTGGCCAGGCGTTCTTTCCAGTATACAGCATGTTCCA
CAAACATCGTTCTTTGTAATTGGTGTGTAGAATTAAACTGGCACAAAACCCAGTTAAGGT
AAATGATGTTTTCATGCAGGCGTGAATCAGATTGCCGTGATTGTACGTGATGTTGTAGGG
CCGCTCCTGCAGTTCATACATCTCTTTTATGGTTTCAGTTCCGTTGATGAATTCCATGTC
AGTTGTGCTCGATATCATCAAGTATAGATCATACGTCAAAATAATCTTCCATCTAGGGTC
AGATTTTGTTTTGACTTTTTCAACCACATAGGATACATCTGTATTTTCGTCATAGTGCAA
CTTCACCGCTATATCCTTCCCGCTCAAAGTTTTATATTTTGTGTCTTCTTTGTAAATTAC
GGTCTCCATCCTTTATTTTGTCGTAATGAATTTTACACAAGACGCGATTTCTTTTTATAC
CTGAGAAAAGGAAGAAGCCCTTTCTTAGTACAAGACCTTGTTCGTACGAGGCCGGTTCTG
GTTGTACAAGACCTTGCACGATTATTTTCTATATAAACCACGTCACAAAACTGACATTCA
CACTAGAAGTGGTACGAGTTTGAACTAACACTAATCAAAAAAAAAAAAATGATTTACGCA
ATTTTCTTCAAATTGGCGGAGGCCTTCATCGCCTACCGAAAGTTTGGCGGAAAACTGATG
GCCGTTGATCACACTTACATCAAAGACGGGGAATATAGACTGGTCAAGAGGTACCGTCTC
TACACACCGGGAACCATGGCTCACACCGCGGTAAAGATTTCATCCAAAGACGAACATCTC
TACGAACTTCTCGTTGATGACCTCTGTACCAGGGTTTATCTCGACATAGACGGTTACGGC
GAAGGAGTGGATGAACGAGTCAAGAAGATCATAGAACTTTTCAGAAAGAGATACGGTTCC
AACATACCGGTATGCGTCCTAAAATGTCATCGAAAAACCAAAAGGAGCTTTCATCTCACC
TTCCCAACCCTCATCTTTCCGAGCAAAGAAGGGGTGAGGGATGCCGTGCTTCGTCTATGT
CTAGAAAATACGAAATTTTCAAAGATGTAGATTGGAGTCATGACAAGAATCGTACCATGG
AGGAAACCATCTTTGAAAATCTTCGGTATTTTCTAGACATAGACGAAGCACGGCATCCCT
CACCCCTTCTTTGCTCGGAAAGATGAGGGTTGGGAAGGTGAGATGAAAGCTCCTTTTGGT
TTTTCGATGACATTTTAGGACGCATACCGGTATGTTGGAACCGTATCTCTTTCTGAAAAG
TTCTATGATCTTCTTGACTCGTTCATCCACTCCTTCGCCGTAACCGTCTATGTCGAGATA
AACCCTGGTACAGAGGTCATCAACGAGAAGTTCGTAGAGATGTTCGTCTTTGGATGAAAT
CTTTACCGCGGTGTGAGCCATGGTTCCCGGTGTGTAGAGACGGTACCTCTTGACCAGTCT
ATATTCCCCGTCTTTGATGTAAGTGTGATCAACGGCCATCAGTTTTCCGCCAAACTTTCG
GTAGGCGATGAAGGCCTCCGCCAATTTGAAGAAAATTGCGTAAATCATTTTTTTTTTTTT
GATTAGTGTTAGTTCAAACTCGTACCACTTCTAGTGTGAATGTCAGTTTTGTGACGTGGT
TTATATAGAAAATAATCGTGCAAGGTCTTGTACAACCAGAACCGGCCTCGTACGAACAAG
GTCTTGTACTAAGAAAGGGCTTCTTCCTTTTCTCAGGTATAAAAAGAAATCGCGTCTTGT
GTAAAATTCATTACGACAAAATAAAGGATGGAGACCGTAATTTACAAAGAAGACACAAAA
TATAAAACTTTGAGCGGGAAGGATATAGCGGTGAAGTTGCACTATGACGAAAATACAGAT
GTATCCTATGTGGTTGAAAAAGTCAAAACAAAATCTGACCCTAGATGGAAGATTATTTTG
ACGTATGATCTATACTTGATGATATCGAGCACAACTGACATGGAATTCATCAACGGAACT
GAAACCATAAAAGAGATGTATGAACTGCAGGAGCGGCCCTACAACATCACGTACAATCAC
GGCAATCTGATTCACGCCTGCATGAAAACATCATTTACCTTAACTGGGTTTTGTGCCAGT
TTAATTCTACACACCAATTACAAAGAACGATGTTTGTGGAACATGCTGTATACTGGAAAG
AACGCCTGGCCAGTGCAGGTAGTTCCTGATGAACAACAGGACAAAAGGAAAAAGTTTAAT
CAAGATTTGCTTCTAATTATGTCAGCTCATGTGTGGAATCCAGATCTAAATGATGAAACG
TTTTGTATTTCTGCGTTGAATGCTGTCTCGTTATTGAGCAAGATTCATTTCGGAGACGAG
GGAACTGAAAAGAAGAATAAGATCTCATTTCCAAAATTCACCACACCACAAGCTCCCCGT
AGAGCAAAAGAGCCAAAGCCTTGGAGGTGCATCTCATTGTAATCTGCGTGTCACAAACGC
ATTTCATATGTTTTTTGAAAATAAAAAAAAATCTCATGTAAACGCAAAATACTATTTCTT
TGTACTTCCAGTGTGAGTCAGTCTATGATTTTTATACAATCAATCGATCATGTGGACTAC
ACCCTTCGTAAGTTTCGCACCGGGCGTGCAACAATCCGGCGTCGGTCACCTTTATTACGC
CTTACACGAACGCTACGTAGACAAAGTCAAGAAGATCAGATGTAAAGTCCATCTTCAAAA
AGTGATTAAAAGCAGCGCCGGTAAGTTTGACAGGGACGACAGCTTTCCCGTCATACGAGA
AGAAACGATCGAGCGCTTGTATTCTTACCCCGAGCTACAAGGACGGGTGATTCTGGCGGT
TCCTTGCGTCTTGAGGGATAGCAACACCTACGTGCGAGCCGTGGAGTTCGACATGGGAGA
CGAGATCTTGTTCGTTCTTAAAAGAAGCGGTACGTACACCAACCCTTACAGGCCGCAAGA
AAAGATCGTGACCGAAGCTATGATCGCCGAGGTCGATATACCGCCCGAGGAATCCGCGGA
CGAAAGAAATCGCAGCGACGCCTTCATCAGACTGGTTGAAAAGGTTCTGAAAGAAACCGA
ATCCAAAAACGAAAAACAAAAGCAGGCCACCGAAGAGCTGGATTTGAGAGAGTTCGTCGT
CCCTCCCACGTCTCCATTCGTATTTTTCCCGAAAGACAAGGATACCCCTCTGGTCCCTTT
CTGGTTTAGCTACAAGCAGTGGCAGTACTTCGACGCGCGGTTCGAAATTACCGACGGAGG
GATCGTGCTGGCCAGACAAGCTCTGCTGGACACACCCGCCAGCATCTACGACCTCTTTCT
CTTCACGTCACCGGAGTCTATAGAGTTCGAAGAACCTAAAAAGCCCTCGATGGTGAGCGC
TAGAAACCAAGCCTTGCAAGCGGAGTTCGCTCAGGAAAGGTTCGAGGAGTTGTACAATTA
CATCACGCGCATGTCTTACCAAGCCCTGAAGCAACTCTCGCCGGAAAGGAGTCAACTTCA
TTACTACAAGATAGACAAGGGACAGATGTACGGCTGCGTGCGTTTAGACAAACCGGGACC
CGTGCAGTGCCCCCTGATTAATTTGAAAGCCTTGCAGGACCGCTACAGGGTTTTGCCGTT
GACTAAACCGACTTACGGCAAAGTCATCTTTTACGTTCAGAAAGGAGAAGTGGTGGGAGT
AGAAGCCGTCAAACTGGGGTCTAAAGAAGCTCCGTCTTTGATTTGGGGGACTAACAAACC
GGTCACGTACGCCTGGGACGATTACCAGTCAAACTTAAACTACATGGACAGATACCTGGG
CAACAAATTCGATCACCTCAACGATTCGCAGATCGACGCCTTACAAACTTCGACGAGCGC
TCTGGCTAAAGATGCCGCTCACGAACTCCCCGTCACTATCGAGATCGGAGAAGATCTCAC
GAAGATAATCAACCACCCTTTGATTTACGGAGATATGATCTACAGCCTGGGAACGACTTC
GTTGGATGAAGAGAACGTCATGTACGGGATCGAAGAGGCTAGCGGACTGGAATTCACTAA
CCATATCGCGCGTGAATCGAACGCGATCGATCTAGTCTTTCAATGAAAAATAAAAATTAC
GAAACTTATAAAAATATGTTTGTATATCTTTTATTTATTTTTGAAAAAATGCGTTTGTTT
TTCACGCACAAAAATCACTCCTTCTTGTACCACTCGGGTCCCAACTTCTTGTACAGGTTG
TCGATGAGAGGGTTCTTCTTTCCCTTGGTAAAAGTCAGGCACTTGACCAGCAAAGCCATC
TTGTCTTCTCCTCCGTCAGACTTGTAGAGTTGAAATCCGATCACCTTTCTCAAAGAAGGA
GGGAGAGCTTCTACGACCTCTTTTCCGCTTTTGGGGTGATGTTCTTCGAGGATGGAGGTC
CAGGTTCTCACGGTCTCGAGAAACTCGTCTTCCGTATGTTCTTCGAGATCGTCGTACTTG
CCCTGAAGAACGGCCCACTGGGACTCTAGACGAGCAGGTTTGCTCGCGGGAGGAGAATAA
CCAGGCTTTCTCTTTTTCGGTTCCTCCACGTACTCCGTCCTCTTGATCTTGGCGTAAGGT
ATGGCGATGTCGGGCAGACCTGATTCCTCGTCGAGAGTGTATCGGTACACGACGGCACCT
TCGGGAATCTCCCCGAACTCTCGTTCGTCAGCCGCGATCATGTCGTTGAATCGGGCAACG
GTTTCGTCGACTTTACCCCTTTTCACCTTCATGGCGTGCCTTGGAAGTCCGGTCTCGCTG
TCAAAATTCTCGGGGAGAAGTTTCCTCAGCACGCTCCAGCGAGGAAGCCCGTCGGCGTGG
GTGACGATCGCCAGAGGAATCAGCTTCGCGATTTCGCCGTAGTCGGTGATGATCTTGTTG
CCGCGAGACACAAACTCGGAGAGAAGGCAGTCGAAAGGGTTTGCCTTGAGGTAGGTGAGC
ACGGGATCGGGAAGCAGTTCCTTCGTGATCGAAGAATAGGACGTCCTTTTCTCGTCCCCC
GCGTCCCGCCGTATAAAAAAATTATCTTGTCGTATTGTGCCCTGGGTGACGCTGATCAGG
TTTTCCCCGTCCCACCAAGTTCTGATTAGAGAACCGTCCCACTTGTTTACCACGGCAACG
TTGTCGCAATCGTCCAGAGTCTCGCGGTAACTCTCTTTCAGCTCGCTCCTGTTGAAGAAC
TTGTTGAAAGCAAAGATTGGTCGGTGAGCCAGTTTGTCATCTTCGTCGTAACGCAAAAAC
ACGCCACGGCAAGCTTTCTTCC
